# Supplementary material for: The Candida albicans ENO1 gene encodes a transglutaminase involved in growth, cell division, morphogenesis, and osmotic protection
Source: J Biol Chem. 2018 Jan 31;293(12):4304–23. doi: 10.1074/jbc.M117.810440 (PMC5868267; doi:10.1074/jbc.M117.810440)
Supplement: Supporting Information [file 10.1074_M117.810440_jbc.M117.810440-14.xls]

## Sheet: Table S2
The SDS-PAGE gel fragment containing the 14C-Lysine labeled proteins that were extracted with 2% SDS, was cut in five sections and each analyzed by tandem mass spectrometry
PROTEINS EXTRACTED WITH SDS_SECTION 1
protein.key	protein.Entry	protein.Accession	protein.Description	protein.dataBaseType	protein.score	protein.falsePositiveRate	protein.avgMass	protein.MatchedProducts	protein.matchedPeptides	protein.digestPeps	protein.seqCover(%)	protein.MatchedPeptideIntenSum	protein.top3MatchedPeptideIntenSum	protein.MatchedProductIntenSum	protein.fmolOnColumn	protein.ngramOnColumn	protein.AutoCurate	protein.Key_ForHomologs
761	PGK_CANAL	P46273	Phosphoglycerate kinase OS=Candida albicans (strain SC5314 / ATCC MYA-2876) GN=PGK1 PE=3 SV=1	Regular	39995.5	0	45294	920	59	43	87.05	6419786	1202437	4812994			Green
3337	A0A1D8PP43_CANAL	A0A1D8PP43	Adh1p OS=Candida albicans (strain SC5314 / ATCC MYA-2876) GN=ADH1 PE=3 SV=1	Regular	39934.1	0	37308.6	551	32	30	81.71	4399623	1228630	4048779			Green
568	PDC1_CANAL	P83779	Pyruvate decarboxylase OS=Candida albicans (strain SC5314 / ATCC MYA-2876) GN=PDC11 PE=1 SV=2	Regular	35154	0	62783.4	648	44	40	63.32	5885744	1563931	3764547			Green
1157	Q5ADM7_CANAL	Q5ADM7	Glyceraldehyde-3-phosphate dehydrogenase OS=Candida albicans (strain SC5314 / ATCC MYA-2876) GN=TDH3 PE=3 SV=1	Regular	32648.6	0	35947	409	25	29	74.63	1994454	521349	1062158			Green
1638	A0A1D8PKZ9_CANAL	A0A1D8PKZ9	ATP synthase subunit beta OS=Candida albicans (strain SC5314 / ATCC MYA-2876) GN=ATP2 PE=3 SV=1	Regular	31992.9	0	53999.5	559	40	42	78.37	2928873	839384	1771078			Green
1377	A0A1D8PFS4_CANAL	A0A1D8PFS4	6-phosphogluconate dehydrogenase_ decarboxylating OS=Candida albicans (strain SC5314 / ATCC MYA-2876) GN=GND1 PE=3 SV=1	Regular	28979.9	0	54659.3	498	34	49	60.61	2824819	726865	1444196			Green
1817	A0A1D8PEM5_CANAL	A0A1D8PEM5	Isocitrate dehydrogenase [NAD] subunit_ mitochondrial OS=Candida albicans (strain SC5314 / ATCC MYA-2876) GN=IDH1 PE=3 SV=1	Regular	22200.6	0	39231	198	16	25	44.51	1123082	473173	546770			Green
114	ALF_CANAL	Q9URB4	Fructose-bisphosphate aldolase OS=Candida albicans (strain SC5314 / ATCC MYA-2876) GN=FBA1 PE=1 SV=2	Regular	21698.4	0	39386.5	270	21	31	66.57	1261218	370658	508128			Green
3313	A0A1D8PFR4_CANAL	A0A1D8PFR4	Actin OS=Candida albicans (strain SC5314 / ATCC MYA-2876) GN=ACT1 PE=3 SV=1	Regular	20379.8	0	41966.8	419	34	36	80.85	2019593	529376	954249			Green
2715	A0A1D8PPX6_CANAL	A0A1D8PPX6	Uncharacterized protein OS=Candida albicans (strain SC5314 / ATCC MYA-2876) GN=orf19.5525 PE=4 SV=1	Regular	19586.8	0	37805.9	217	15	27	64.37	1436080	635484	746795			Green
613	IF4A_CANAL	P87206	ATP-dependent RNA helicase eIF4A OS=Candida albicans (strain SC5314 / ATCC MYA-2876) GN=TIF1 PE=3 SV=1	Regular	19311	0	44770.4	367	32	44	77.33	1605024	300309	628602			Green
652	KPYK_CANAL	P46614	Pyruvate kinase OS=Candida albicans (strain SC5314 / ATCC MYA-2876) GN=CDC19 PE=1 SV=3	Regular	18738.6	0	55786.8	402	32	40	74.01	2367429	733047	1393180			Green
2898	A0A1D8PP59_CANAL	A0A1D8PP59	Ubiquinol--cytochrome-c reductase subunit OS=Candida albicans (strain SC5314 / ATCC MYA-2876) GN=orf19.4016 PE=4 SV=1	Regular	18353.3	0	47945	334	30	32	76.08	1726636	701022	806969			Green
5296	Q5A397_CANAL	Q5A397	Hsp70 family ATPase OS=Candida albicans (strain SC5314 / ATCC MYA-2876) GN=SSB1 PE=3 SV=1	Regular	17698.2	0	66620.3	343	29	46	49.59	2125139	769790	1073977			Green
4249	Q59TC4_CANAL	Q59TC4	Lys22p OS=Candida albicans (strain SC5314 / ATCC MYA-2876) GN=LYS22 PE=3 SV=1	Regular	17348.2	0	46719.9	247	22	38	55.64	1318659	538331	553405			Green
5560	A0A1D8PFV1_CANAL	A0A1D8PFV1	Ribosomal 60S subunit protein L4B OS=Candida albicans (strain SC5314 / ATCC MYA-2876) GN=RPL4B PE=4 SV=1	Regular	15958.9	0	39269.4	221	17	26	58.95	1095189	483309	578360			Green
37	TSA1_CANAL	Q9Y7F0	Peroxiredoxin TSA1-A OS=Candida albicans (strain SC5314 / ATCC MYA-2876) GN=TSA1 PE=2 SV=1	Regular	15249.9	0	21974	103	8	20	64.29	554242	414267	280703			Green
336	EF1A2_CANAL	Q59QD6	Elongation factor 1-alpha 2 OS=Candida albicans (strain SC5314 / ATCC MYA-2876) GN=TEF2 PE=3 SV=2	Regular	14549.5	0	50468	383	24	38	52.18	2166368	746780	1270012			Green
2831	A0A1D8PSH3_CANAL	A0A1D8PSH3	Citrate synthase OS=Candida albicans (strain SC5314 / ATCC MYA-2876) GN=CIT1 PE=3 SV=1	Regular	14187	0	52001.5	240	21	35	41.76	973517	390742	429471			Green
381	ENO1_CANAL	P30575	Enolase 1 OS=Candida albicans (strain SC5314 / ATCC MYA-2876) GN=ENO1 PE=2 SV=1	Regular	13962.8	0	47231.6	755	44	30	64.32	4611002	927091	4002810			Green
486	HSP71_CANAL	P41797	Heat shock protein SSA1 OS=Candida albicans (strain SC5314 / ATCC MYA-2876) GN=SSA1 PE=1 SV=2	Regular	13493.2	0	70495.2	370	37	54	52.44	1624218	426002	737451			Green
2123	A0A1D8PGT5_CANAL	A0A1D8PGT5	Aldehyde dehydrogenase (NAD(P)(+)) OS=Candida albicans (strain SC5314 / ATCC MYA-2876) GN=ALD5 PE=3 SV=1	Regular	12300.6	0	54295.9	238	20	37	55.51	1002442	365253	392955			Green
1631	A0A1D8PPG7_CANAL	A0A1D8PPG7	Ketol-acid reductoisomerase_ mitochondrial OS=Candida albicans (strain SC5314 / ATCC MYA-2876) GN=ILV5 PE=3 SV=1	Regular	12297.4	0	44962.7	224	19	37	54.25	1163024	600935	512222			Green
4967	A0A1D8PH52_CANAL	A0A1D8PH52	Acetyl-CoA C-acetyltransferase OS=Candida albicans (strain SC5314 / ATCC MYA-2876) GN=ERG10 PE=3 SV=1	Regular	12059.5	0	42334.5	194	20	32	57.71	878641	501966	372821			Green
5677	A0A1D8PHC9_CANAL	A0A1D8PHC9	Aspartate transaminase OS=Candida albicans (strain SC5314 / ATCC MYA-2876) GN=AAT1 PE=4 SV=1	Regular	11624.1	0	49062.8	185	23	41	54.23	797320	403949	341778			Green
479	HSP77_CANAL	P83784	Heat shock protein SSC1_ mitochondrial OS=Candida albicans (strain SC5314 / ATCC MYA-2876) GN=SSC1 PE=1 SV=2	Regular	11560.8	0	69919.3	263	30	70	49.38	1287687	609365	532813			Green
899	SAHH_CANAL	P83783	Adenosylhomocysteinase OS=Candida albicans (strain SC5314 / ATCC MYA-2876) GN=SAH1 PE=1 SV=2	Regular	11376.9	0	49699.6	230	24	36	48.67	1274910	675316	527177			Green
581	PGA45_CANAL	Q5AA33	Predicted GPI-anchored protein 45 OS=Candida albicans (strain SC5314 / ATCC MYA-2876) GN=PGA45 PE=1 SV=2	Regular	11000.4	0	49048.8	95	6	28	13.17	470319	389516	243214			Green
3750	A0A1D8PJ01_CANAL	A0A1D8PJ01	Plasma membrane ATPase OS=Candida albicans (strain SC5314 / ATCC MYA-2876) GN=PMA1 PE=3 SV=1	Regular	10957.3	0	98222.6	521	39	59	42.01	3629028	1141825	2397919			Green
3486	A0A1D8PDE8_CANAL	A0A1D8PDE8	Obg-like ATPase 1 OS=Candida albicans (strain SC5314 / ATCC MYA-2876) GN=YBN5 PE=3 SV=1	Regular	10176.6	0	44612.4	174	18	40	54.29	780112	268157	252735			Green
2426	Q5ABC3_CANAL	Q5ABC3	Elongation factor Tu OS=Candida albicans (strain SC5314 / ATCC MYA-2876) GN=TUF1 PE=3 SV=1	Regular	9934.01	0	46933.8	163	21	35	63.62	646020	329576	244684			Green
5581	Q5A750_CANAL	Q5A750	Transketolase OS=Candida albicans (strain SC5314 / ATCC MYA-2876) GN=TKL1 PE=3 SV=1	Regular	9771.75	0	73886.1	205	25	48	49.04	1183514	602394	530025			Green
1018	A0A1D8PL14_CANAL	A0A1D8PL14	Ornithine-oxo-acid transaminase OS=Candida albicans (strain SC5314 / ATCC MYA-2876) GN=CAR2 PE=3 SV=1	Regular	9560.87	0	47748.7	176	23	42	66.97	767997	346105	270137			Green
5348	A0A1D8PMH8_CANAL	A0A1D8PMH8	Glutamate dehydrogenase OS=Candida albicans (strain SC5314 / ATCC MYA-2876) GN=GDH3 PE=3 SV=1	Regular	8961.15	0	49919.5	220	27	42	59.43	806413	196893	265668			Green
2994	A0A1D8PDD1_CANAL	A0A1D8PDD1	Lipid-binding protein OS=Candida albicans (strain SC5314 / ATCC MYA-2876) GN=PIL1 PE=4 SV=1	Regular	8635.97	0	34561.4	109	14	26	54.22	359990	226340	149477			Green
1137	A0A1D8PTB5_CANAL	A0A1D8PTB5	Succinate--CoA ligase [ADP-forming] subunit beta_ mitochondrial OS=Candida albicans (strain SC5314 / ATCC MYA-2876) GN=LSC2 PE=3 SV=1	Regular	8502.89	0	44748.8	141	18	43	60.48	437589	212467	134188			Green
2430	A0A1D8PKC3_CANAL	A0A1D8PKC3	Translation elongation factor EF1B gamma OS=Candida albicans (strain SC5314 / ATCC MYA-2876) GN=CAM1 PE=4 SV=1	Regular	8215.53	0	47105	145	18	45	48.79	709959	336062	278428			Green
509	HXKB_CANAL	P83776	Hexokinase-2 OS=Candida albicans (strain SC5314 / ATCC MYA-2876) GN=HXK2 PE=1 SV=2	Regular	7429.59	0	53872.8	220	25	45	60.33	965540	410010	407643			Green
3934	A0A1D8PR11_CANAL	A0A1D8PR11	Uncharacterized protein OS=Candida albicans (strain SC5314 / ATCC MYA-2876) GN=orf19.6507 PE=4 SV=1	Regular	7337.27	0	43270.1	97	14	37	42.64	318772	159394	81839			Green
547	MNT1_CANAL	Q00310	Glycolipid 2-alpha-mannosyltransferase 1 OS=Candida albicans (strain SC5314 / ATCC MYA-2876) GN=MNT1 PE=3 SV=1	Regular	7177.5	0	50460.3	167	22	46	54.99	840611	340368	311475			Green
5697	Q59U59_CANAL	Q59U59	Proteinase A OS=Candida albicans (strain SC5314 / ATCC MYA-2876) GN=APR1 PE=3 SV=1	Regular	7069.51	0	45675.2	86	8	22	33.17	362245	275119	208050			Green
1099	A0A1D8PJA6_CANAL	A0A1D8PJA6	Uncharacterized protein OS=Candida albicans (strain SC5314 / ATCC MYA-2876) GN=orf19.1682 PE=4 SV=1	Regular	6986.04	0	43349.6	124	17	36	54.92	475640	239311	141430			Green
396	FHP_CANAL	Q59MV9	Flavohemoprotein OS=Candida albicans (strain SC5314 / ATCC MYA-2876) GN=YHB1 PE=2 SV=1	Regular	6773.34	0	45990	130	17	43	48.74	532225	252594	164048			Green
1974	Q5AG96_CANAL	Q5AG96	Uncharacterized protein OS=Candida albicans (strain SC5314 / ATCC MYA-2876) GN=orf19.4283 PE=4 SV=1	Regular	6397.15	0	37253.1	78	11	27	44.48	261677	203298	106258			Green
2034	A0A1D8PGS5_CANAL	A0A1D8PGS5	Isocitrate dehydrogenase [NAD] subunit_ mitochondrial OS=Candida albicans (strain SC5314 / ATCC MYA-2876) GN=IDH2 PE=3 SV=1	Regular	6331.65	0	39963.9	110	12	29	53.12	509786	318039	172950			Green
730	NCE2_CANAL	Q5ANE3	Non-classical export protein 102 OS=Candida albicans (strain SC5314 / ATCC MYA-2876) GN=NCE102 PE=1 SV=1	Regular	6057.02	0	18237	29	2	6	18.82	69790	101805	19374			Green
2671	A0A1D8PF68_CANAL	A0A1D8PF68	S-adenosylmethionine synthase OS=Candida albicans (strain SC5314 / ATCC MYA-2876) GN=SAM2 PE=3 SV=1	Regular	5882.08	0	42474.2	220	25	39	75.32	930534	278358	297863			Green
3421	A0A1D8PKZ3_CANAL	A0A1D8PKZ3	ATP-dependent RNA helicase OS=Candida albicans (strain SC5314 / ATCC MYA-2876) GN=SUB2 PE=4 SV=1	Regular	5716.32	0	49716.2	179	23	38	51.27	734337	295787	227952			Green
365	EF2_CANAL	Q5A0M4	Elongation factor 2 OS=Candida albicans (strain SC5314 / ATCC MYA-2876) GN=EFT2 PE=1 SV=2	Regular	5585.72	0	93924.7	338	41	73	56.65	1350280	301059	455554			Green
712	MPG1_CANAL	O93827	Mannose-1-phosphate guanyltransferase OS=Candida albicans (strain SC5314 / ATCC MYA-2876) GN=MPG1 PE=1 SV=1	Regular	5509.47	0	40146.3	98	10	34	37.57	275589	111026	72071			Green
5912	A0A1D8PFX8_CANAL	A0A1D8PFX8	Rab GDP dissociation inhibitor OS=Candida albicans (strain SC5314 / ATCC MYA-2876) GN=GDI1 PE=3 SV=1	Regular	5454.23	0	50407.4	120	18	39	45.66	373855	179348	145490			Green
956	SUR7_CANAL	Q5A4M8	Protein SUR7 OS=Candida albicans (strain SC5314 / ATCC MYA-2876) GN=SUR7 PE=1 SV=1	Regular	4982.94	0	30257.8	54	5	18	26.3	270296	249180	97361			Green
2772	Q59TZ8_CANAL	Q59TZ8	Phosphotransferase OS=Candida albicans (strain SC5314 / ATCC MYA-2876) GN=GLK1 PE=3 SV=1	Regular	4926.12	0	52393	171	23	49	51.48	829251	275380	316202			Green
498	HSP60_CANAL	O74261	Heat shock protein 60_ mitochondrial OS=Candida albicans (strain SC5314 / ATCC MYA-2876) GN=HSP60 PE=3 SV=1	Regular	4913.17	0	60410.9	188	30	56	53.89	593171	251738	180510			Green
5136	Q59U72_CANAL	Q59U72	Ferrochelatase OS=Candida albicans (strain SC5314 / ATCC MYA-2876) GN=HEM15 PE=3 SV=1	Regular	4739.51	0	44295.5	141	16	35	45.34	782382	359426	299958			Green
421	G6PI_CANAL	P83780	Glucose-6-phosphate isomerase OS=Candida albicans (strain SC5314 / ATCC MYA-2876) GN=PGI1 PE=1 SV=2	Regular	4731.58	0	61186.3	183	26	50	45.82	790679	236066	228107			Green
3348	Q5AD47_CANAL	Q5AD47	Hexose transporter OS=Candida albicans (strain SC5314 / ATCC MYA-2876) GN=HGT6 PE=3 SV=1	Regular	4675.68	0	62141.9	82	9	32	19.82	386274	287839	255743			Green
3452	A0A1D8PKV4_CANAL	A0A1D8PKV4	Fum12p OS=Candida albicans (strain SC5314 / ATCC MYA-2876) GN=FUM12 PE=3 SV=1	Regular	4642.53	0	55559.3	95	11	36	35.29	290078	174713	100090			Green
499	HSP72_CANAL	P46587	Heat shock protein SSA2 OS=Candida albicans (strain SC5314 / ATCC MYA-2876) GN=SSA2 PE=1 SV=4	Regular	4497.18	0	70241.8	155	20	53	30.85	669493	404728	304724			Green
5450	Q5AH14_CANAL	Q5AH14	Tom40p OS=Candida albicans (strain SC5314 / ATCC MYA-2876) GN=TOM40 PE=4 SV=1	Regular	4365.02	0	42366.1	90	16	25	41.03	251674	133687	83059			Green
226	CCPR_CANAL	Q5AEN1	Cytochrome c peroxidase_ mitochondrial OS=Candida albicans (strain SC5314 / ATCC MYA-2876) GN=CCP1 PE=3 SV=2	Regular	4305.48	0	40739.5	46	5	32	23.22	158288	149813	40332			Green
446	GLYC_CANAL	O13426	Serine hydroxymethyltransferase_ cytosolic OS=Candida albicans (strain SC5314 / ATCC MYA-2876) GN=SHM2 PE=1 SV=4	Regular	4195.03	0	52266.5	150	20	48	36.81	675145	342547	214396			Green
5746	Q59P52_CANAL	Q59P52	Phosphoserine aminotransferase OS=Candida albicans (strain SC5314 / ATCC MYA-2876) GN=SER1 PE=3 SV=1	Regular	4087.5	0	43119.1	81	12	31	31.63	268030	120522	85879			Green
5813	A0A1D8PQ55_CANAL	A0A1D8PQ55	Uncharacterized protein OS=Candida albicans (strain SC5314 / ATCC MYA-2876) GN=orf19.5627 PE=4 SV=1	Regular	4079.01	0	40798	84	14	23	39.95	347413	210495	126388			Green
3081	A0A1D8PRB3_CANAL	A0A1D8PRB3	Serine hydroxymethyltransferase OS=Candida albicans (strain SC5314 / ATCC MYA-2876) GN=SHM1 PE=3 SV=1	Regular	4062.24	0	54481.1	100	13	47	30.43	511577	346038	187180			Green
680	METE_CANAL	P82610	5-methyltetrahydropteroyltriglutamate--homocysteine methyltransferase OS=Candida albicans (strain SC5314 / ATCC MYA-2876) GN=MET6 PE=1 SV=2	Regular	3853.66	0	85815.8	177	24	71	38.59	574311	254218	183765			Green
4925	Q5A678_CANAL	Q5A678	Ssz1p OS=Candida albicans (strain SC5314 / ATCC MYA-2876) GN=SSZ1 PE=3 SV=1	Regular	3816.87	0	58644	85	12	48	37.04	338503	202615	108552			Green
2466	A0A1D8PDC4_CANAL	A0A1D8PDC4	ATP synthase subunit alpha OS=Candida albicans (strain SC5314 / ATCC MYA-2876) GN=ATP1 PE=3 SV=1	Regular	3813.25	0	59098.7	131	20	49	39.38	695476	308974	227393			Green
591	PURA_CANAL	P0CH96	Adenylosuccinate synthetase OS=Candida albicans (strain SC5314 / ATCC MYA-2876) GN=ADE12 PE=3 SV=1	Regular	3788.54	0	48288	99	14	41	38.32	285687	155691	131510			Green
5025	A0A1D8PTW6_CANAL	A0A1D8PTW6	Hydroxymethylglutaryl-CoA synthase OS=Candida albicans (strain SC5314 / ATCC MYA-2876) GN=ERG13 PE=3 SV=1	Regular	3638.27	0	49983.4	127	16	32	38.58	440325	159171	159401			Green
742	NOP58_CANAL	Q59S06	Nucleolar protein 58 OS=Candida albicans (strain SC5314 / ATCC MYA-2876) GN=NOP58 PE=3 SV=2	Regular	3599.05	0	57229.2	110	14	43	36.24	351855	182447	139878			Green
590	QCR2_CANAL	P83782	Cytochrome b-c1 complex subunit 2_ mitochondrial OS=Candida albicans (strain SC5314 / ATCC MYA-2876) GN=QCR2 PE=1 SV=2	Regular	3573.78	0	39614.6	94	17	27	68.45	243116	103209	69921			Green
5515	Q59N40_CANAL	Q59N40	Aspartate aminotransferase OS=Candida albicans (strain SC5314 / ATCC MYA-2876) GN=AAT21 PE=4 SV=1	Regular	3565.61	0	46152.5	95	15	35	49.76	331300	147944	90404			Green
1933	A0A1D8PPW9_CANAL	A0A1D8PPW9	Aminomethyltransferase OS=Candida albicans (strain SC5314 / ATCC MYA-2876) GN=GCV1 PE=3 SV=1	Regular	3457.32	0	43938.9	70	11	35	39.09	313780	193562	102859			Green
4411	Q5A9D9_CANAL	Q5A9D9	Homoisocitrate dehydrogenase OS=Candida albicans (strain SC5314 / ATCC MYA-2876) GN=LYS12 PE=4 SV=1	Regular	3368.39	0	40896.6	82	12	37	41.22	249011	141200	75957			Green
2567	A0A1D8PE36_CANAL	A0A1D8PE36	Lhp1p OS=Candida albicans (strain SC5314 / ATCC MYA-2876) GN=LHP1 PE=4 SV=1	Regular	3358.93	0	37651	87	10	46	37.04	382249	216766	127080			Green
2612	A0A1D8PHH7_CANAL	A0A1D8PHH7	Isocitrate dehydrogenase [NADP] OS=Candida albicans (strain SC5314 / ATCC MYA-2876) GN=IDP1 PE=3 SV=1	Regular	3352.68	0	48703.6	109	17	44	44.11	347390	185392	105729			Green
121	AROG_CANAL	P79023	Phospho-2-dehydro-3-deoxyheptonate aldolase_ tyrosine-inhibited OS=Candida albicans (strain SC5314 / ATCC MYA-2876) GN=ARO4 PE=3 SV=1	Regular	3351.03	0	40690.2	81	9	31	28.65	395709	255511	147697			Green
192	CATA_CANAL	O13289	Peroxisomal catalase OS=Candida albicans (strain SC5314 / ATCC MYA-2876) GN=CAT1 PE=2 SV=5	Regular	3311.58	0	54977.5	73	9	41	36.7	396775	290647	159349			Green
4205	Q5AH07_CANAL	Q5AH07	Nuc2p OS=Candida albicans (strain SC5314 / ATCC MYA-2876) GN=NUC2 PE=3 SV=1	Regular	3281.04	0	54324	76	10	28	26.57	250657	144000	72109			Green
3311	Q59ZH8_CANAL	Q59ZH8	Translation termination factor eRF1 OS=Candida albicans (strain SC5314 / ATCC MYA-2876) GN=ERF1 PE=4 SV=1	Regular	3026.55	0	49366.8	124	21	38	62.61	469913	179593	114559			Green
5401	Q59US5_CANAL	Q59US5	Bifunctional cysteine synthase/O-acetylhomoserine aminocarboxypropyltransferase OS=Candida albicans (strain SC5314 / ATCC MYA-2876) GN=MET15 PE=3 SV=1	Regular	2936.49	0	47988	96	14	29	50.91	373654	249185	127685			Green
501	HSP90_CANAL	P46598	Heat shock protein 90 homolog OS=Candida albicans (strain SC5314 / ATCC MYA-2876) GN=HSP90 PE=3 SV=1	Regular	2920.29	0	80823.6	133	21	72	40.03	418439	140312	115199			Green
4527	Q59LS1_CANAL	Q59LS1	Ribosomal 60S subunit protein L3 OS=Candida albicans (strain SC5314 / ATCC MYA-2876) GN=RPL3 PE=3 SV=1	Regular	2833.89	0	44005.8	114	18	39	46.79	376885	201130	101148			Green
4648	Q59Z11_CANAL	Q59Z11	Actin-related protein 3 OS=Candida albicans (strain SC5314 / ATCC MYA-2876) GN=ARP3 PE=3 SV=1	Regular	2824.61	0	46989.9	62	11	35	40.57	198452	143235	74051			Green
214	CDC10_CANAL	P39827	Cell division control protein 10 OS=Candida albicans (strain SC5314 / ATCC MYA-2876) GN=CDC10 PE=2 SV=2	Regular	2670.81	0	40855.2	63	13	38	46.5	215737	167564	89837			Green
2850	A0A1D8PSX0_CANAL	A0A1D8PSX0	H(+)-transporting V1 sector ATPase subunit H OS=Candida albicans (strain SC5314 / ATCC MYA-2876) GN=VMA13 PE=4 SV=1	Regular	2573.66	0	53435.8	77	14	34	34.75	273772	166613	90050			Green
5870	Q5A0I8_CANAL	Q5A0I8	Sgt2p OS=Candida albicans (strain SC5314 / ATCC MYA-2876) GN=SGT2 PE=4 SV=1	Regular	2541.49	0	36518.8	37	5	33	21.51	159887	97269	52929			Green
4035	Q5A362_CANAL	Q5A362	Cystathionine gamma-lyase OS=Candida albicans (strain SC5314 / ATCC MYA-2876) GN=CYS3 PE=3 SV=1	Regular	2521.43	0	42892.4	50	11	30	39.35	121760	75179	20893			Green
5700	Q59WJ7_CANAL	Q59WJ7	Uncharacterized protein OS=Candida albicans (strain SC5314 / ATCC MYA-2876) GN=orf19.2304 PE=4 SV=1	Regular	2510.88	0	38553.5	63	14	36	48.54	201997	99862	44662			Green
1611	A0A1D8PG96_CANAL	A0A1D8PG96	Hsp70 family ATPase OS=Candida albicans (strain SC5314 / ATCC MYA-2876) GN=KAR2 PE=3 SV=1	Regular	2373.27	0	74618.9	150	22	56	29.99	465626	165268	110124			Green
324	DUG1_CANAL	Q5AKA5	Cys-Gly metallodipeptidase DUG1 OS=Candida albicans (strain SC5314 / ATCC MYA-2876) GN=DUG1 PE=1 SV=1	Regular	2349.28	0	53846.3	72	14	47	39.59	152015	100213	44111			Green
3509	A0A1D8PR99_CANAL	A0A1D8PR99	Protein disulfide isomerase OS=Candida albicans (strain SC5314 / ATCC MYA-2876) GN=PDI1 PE=4 SV=1	Regular	2312.53	0	63249.2	85	18	59	36.49	374802	122327	70140			Green
2866	A0A1D8PH55_CANAL	A0A1D8PH55	4-aminobutyrate transaminase OS=Candida albicans (strain SC5314 / ATCC MYA-2876) GN=UGA1 PE=3 SV=1	Regular	2251.59	0	52890.1	70	16	37	44.8	212177	92207	65592			Green
2529	Q5AFB3_CANAL	Q5AFB3	Tyrosine--tRNA ligase OS=Candida albicans (strain SC5314 / ATCC MYA-2876) GN=TYS1 PE=3 SV=1	Regular	2218.31	0	45157	81	15	39	34.23	318972	130641	73384			Green
4024	A0A1D8PTV7_CANAL	A0A1D8PTV7	Putative cystathionine beta-lyase OS=Candida albicans (strain SC5314 / ATCC MYA-2876) GN=CAALFM_CR09010CA PE=3 SV=1	Regular	2208.1	0	42406.4	51	11	25	54.31	216321	140593	70099			Green
500	HSP7F_CANAL	Q96VB9	Heat shock protein homolog SSE1 OS=Candida albicans (strain SC5314 / ATCC MYA-2876) GN=MSI3 PE=1 SV=2	Regular	2152	0	78866.9	101	20	72	43.65	358710	133826	112627			Green
374	EF3_CANAL	P25997	Elongation factor 3 OS=Candida albicans (strain SC5314 / ATCC MYA-2876) GN=CEF3 PE=1 SV=3	Regular	2147.46	0	117609	177	35	94	42.86	465532	184765	153704			Green
4545	Q5A0Z9_CANAL	Q5A0Z9	Pyruvate dehydrogenase E1 component subunit alpha OS=Candida albicans (strain SC5314 / ATCC MYA-2876) GN=PDA1 PE=4 SV=1	Regular	2103	0	44346.5	98	14	34	33.92	309236	136272	108268			Green
4094	Q5AMP4_CANAL	Q5AMP4	Malate dehydrogenase OS=Candida albicans (strain SC5314 / ATCC MYA-2876) GN=MDH1-1 PE=3 SV=1	Regular	2069.37	0	34842.5	54	13	35	60.54	143644	84133	51242			Green
2187	A0A1D8PNN8_CANAL	A0A1D8PNN8	Cam1-1p OS=Candida albicans (strain SC5314 / ATCC MYA-2876) GN=CAM1-1 PE=4 SV=1	Regular	2056.77	0	47523.3	91	12	44	31.34	268717	144896	77209			Green
4215	A0A1D8PKJ4_CANAL	A0A1D8PKJ4	Saccharopine dehydrogenase (NADP+_ L-glutamate-forming) OS=Candida albicans (strain SC5314 / ATCC MYA-2876) GN=LYS9 PE=4 SV=1	Regular	2004.25	0	49501.8	83	14	42	37.61	319665	138416	108966			Green
561	PABP_CANAL	Q5AI15	Polyadenylate-binding protein_ cytoplasmic and nuclear OS=Candida albicans (strain SC5314 / ATCC MYA-2876) GN=PAB1 PE=3 SV=1	Regular	1976.36	0	70703.1	116	19	52	30.21	354856	155196	109547			Green
3431	A0A1D8PF22_CANAL	A0A1D8PF22	Dolichyl-diphosphooligosaccharide--protein glycosyltransferase subunit WBP1 OS=Candida albicans (strain SC5314 / ATCC MYA-2876) GN=WBP1 PE=3 SV=1	Regular	1963.04	0	50268.1	81	10	38	35.24	365368	212648	174020			Green
232	CBF1_CANAL	Q5A1E3	Transcriptional regulator CBF1 OS=Candida albicans (strain SC5314 / ATCC MYA-2876) GN=CBF1 PE=1 SV=2	Regular	1948.6	0	29153	14	3	46	21.91	34837	50866.5	12305			Green
88	APE2_CANAL	Q59KZ1	Aminopeptidase 2 OS=Candida albicans (strain SC5314 / ATCC MYA-2876) GN=APE2 PE=1 SV=3	Regular	1914.32	0	104953	125	24	84	30.41	532370	237472	133350			Green
717	MPI_CANAL	P34948	Mannose-6-phosphate isomerase OS=Candida albicans (strain SC5314 / ATCC MYA-2876) GN=PMI1 PE=1 SV=2	Regular	1857.19	0	49151.8	73	16	32	45.8	206388	104727	48206			Green
378	ERG6_CANAL	O74198	Sterol 24-C-methyltransferase OS=Candida albicans (strain SC5314 / ATCC MYA-2876) GN=ERG6 PE=3 SV=2	Regular	1774.66	0	43242.7	43	9	37	31.65	131480	99999	53874			Green
4682	A0A1D8PTW2_CANAL	A0A1D8PTW2	Uncharacterized protein OS=Candida albicans (strain SC5314 / ATCC MYA-2876) GN=CAALFM_CR09140CA PE=4 SV=1	Regular	1770.14	0	91619.8	117	21	99	33.5	397026	168625	99790			Green
3238	Q59QN6_CANAL	Q59QN6	Formate dehydrogenase OS=Candida albicans (strain SC5314 / ATCC MYA-2876) GN=FDH1 PE=3 SV=1	Regular	1764.71	0	41915.7	72	20	31	56.46	354826	237812	121075			Green
1052	Q5A3K7_CANAL	Q5A3K7	Phosphoglycerate dehydrogenase OS=Candida albicans (strain SC5314 / ATCC MYA-2876) GN=SER33 PE=3 SV=1	Regular	1758.88	0	50586.8	69	15	27	42.98	247090	108243	72771			Green
1774	A0A1D8PTP9_CANAL	A0A1D8PTP9	Chaperone ATPase OS=Candida albicans (strain SC5314 / ATCC MYA-2876) GN=HSP104 PE=1 SV=1	Regular	1730.87	0	100261	101	23	93	33.15	330133	117186	93391			Green
1917	A0A1D8PPM1_CANAL	A0A1D8PPM1	Uncharacterized protein OS=Candida albicans (strain SC5314 / ATCC MYA-2876) GN=orf19.3438 PE=4 SV=1	Regular	1674.11	0	43470.6	58	13	33	34.11	139295	88922	41314			Green
368	EIF3I_CANAL	Q5AI86	Eukaryotic translation initiation factor 3 subunit I OS=Candida albicans (strain SC5314 / ATCC MYA-2876) GN=TIF34 PE=3 SV=1	Regular	1602.02	0	38345.7	74	17	29	45.43	235863	113500	57294			Green
2593	A0A1D8PU51_CANAL	A0A1D8PU51	Uncharacterized protein OS=Candida albicans (strain SC5314 / ATCC MYA-2876) GN=CAALFM_CR10140WA PE=3 SV=1	Regular	1595.2	0	79982.3	93	22	62	40.28	254275	109803	66140			Green
4116	Q59WG3_CANAL	Q59WG3	AAA family ATPase OS=Candida albicans (strain SC5314 / ATCC MYA-2876) GN=CDC48 PE=3 SV=1	Regular	1581.88	0	91276.2	96	24	71	37.41	276253	121981	84163			Green
2012	A0A1D8PQQ3_CANAL	A0A1D8PQQ3	Alpha-1_4 glucan phosphorylase OS=Candida albicans (strain SC5314 / ATCC MYA-2876) GN=GPH1 PE=3 SV=1	Regular	1565.42	0	103085	114	24	73	40	557334	162658	234444			Green
4445	Q5A6R2_CANAL	Q5A6R2	Bifunctional phosphoribosylaminoimidazolecarboxamide formyltransferase/IMP cyclohydrolase OS=Candida albicans (strain SC5314 / ATCC MYA-2876) GN=ADE17 PE=3 SV=1	Regular	1551.12	0	65168	91	19	46	55.57	326042	172834	139256			Green
1321	A0A1D8PTH3_CANAL	A0A1D8PTH3	Alpha-ketoglutarate dehydrogenase OS=Candida albicans (strain SC5314 / ATCC MYA-2876) GN=KGD2 PE=4 SV=1	Regular	1513.06	0	48040.1	74	13	43	27.44	271031	165012	71191			Green
1267	A0A1D8PNF5_CANAL	A0A1D8PNF5	Translation initiation factor eIF5 OS=Candida albicans (strain SC5314 / ATCC MYA-2876) GN=TIF5 PE=4 SV=1	Regular	1493.91	0	46925.4	66	12	43	35.71	254965	137218	55432			Green
6005	Q5A2U9_CANAL	Q5A2U9	V-type proton ATPase subunit C OS=Candida albicans (strain SC5314 / ATCC MYA-2876) GN=VMA5 PE=3 SV=1	Regular	1479.96	0	44728.4	49	10	32	32.73	128108	71208	26137			Green
5063	Q59LZ5_CANAL	Q59LZ5	Protein channel OS=Candida albicans (strain SC5314 / ATCC MYA-2876) GN=TOM70 PE=4 SV=1	Regular	1465.3	0	70022.6	58	13	51	29.57	162311	100488	68253			Green
4111	Q59W33_CANAL	Q59W33	Glycerol-3-phosphate dehydrogenase [NAD(+)] OS=Candida albicans (strain SC5314 / ATCC MYA-2876) GN=GPD2 PE=3 SV=1	Regular	1463.26	0	41200	46	10	32	36.39	62978	40683	25473			Green
882	RSSA_CANAL	O42817	40S ribosomal protein S0 OS=Candida albicans (strain SC5314 / ATCC MYA-2876) GN=RPS0 PE=2 SV=2	Regular	1449.15	0	28844.5	30	7	21	38.7	83944	67287	23524			Green
5158	Q5A4L1_CANAL	Q5A4L1	Uncharacterized protein OS=Candida albicans (strain SC5314 / ATCC MYA-2876) GN=orf19.3430 PE=4 SV=1	Regular	1438.54	0	40311	37	6	22	31.69	114010	93649	35998			Green
1966	A0A1D8PLC6_CANAL	A0A1D8PLC6	Putative methyltransferase OS=Candida albicans (strain SC5314 / ATCC MYA-2876) GN=HRT2 PE=4 SV=1	Regular	1433.58	0	52926.7	27	7	40	20.8	71420	62970	17251			Green
1827	A0A1D8PEG2_CANAL	A0A1D8PEG2	Glucose-6-phosphate 1-dehydrogenase OS=Candida albicans (strain SC5314 / ATCC MYA-2876) GN=ZWF1 PE=3 SV=1	Regular	1401.86	0	58460.6	52	11	62	28.4	214878	154308	45447			Green
1757	A0A1D8PJD7_CANAL	A0A1D8PJD7	GTPase-activating protein OS=Candida albicans (strain SC5314 / ATCC MYA-2876) GN=RNA1 PE=4 SV=1	Regular	1390.42	0	46024.7	59	14	32	42.51	162475	70376	41254			Green
3394	A0A1D8PQM1_CANAL	A0A1D8PQM1	Single-stranded telomeric DNA-binding/mRNA-binding protein OS=Candida albicans (strain SC5314 / ATCC MYA-2876) GN=GBP2 PE=4 SV=1	Regular	1375.21	0	49244.4	34	8	52	18.35	87625	69083	28113			Green
1993	A0A1D8PGG5_CANAL	A0A1D8PGG5	Uncharacterized protein OS=Candida albicans (strain SC5314 / ATCC MYA-2876) GN=orf19.1514 PE=4 SV=1	Regular	1367.65	0	38655.1	19	3	33	14.12	76230	64158	21380			Green
3218	Q5APD2_CANAL	Q5APD2	Malate synthase OS=Candida albicans (strain SC5314 / ATCC MYA-2876) GN=MLS1 PE=3 SV=1	Regular	1357.72	0	62871.1	63	13	55	34.3	180102	91809	44136			Green
5219	Q5ALM0_CANAL	Q5ALM0	Aspartate-semialdehyde dehydrogenase OS=Candida albicans (strain SC5314 / ATCC MYA-2876) GN=HOM2 PE=1 SV=1	Regular	1311.75	0	39738.3	36	6	29	24.11	125894	103268	47051			Green
4337	Q5AGX8_CANAL	Q5AGX8	Acetyltransferase component of pyruvate dehydrogenase complex OS=Candida albicans (strain SC5314 / ATCC MYA-2876) GN=LAT1 PE=3 SV=1	Regular	1311.55	0	50176.3	69	14	34	50.52	230556	155292	77829			Green
116	ACON_CANAL	P82611	Aconitate hydratase_ mitochondrial OS=Candida albicans (strain SC5314 / ATCC MYA-2876) GN=ACO1 PE=1 SV=2	Regular	1302.49	0	84677.7	99	21	58	36.55	313399	86871	70123			Green
2339	A0A1D8PSC8_CANAL	A0A1D8PSC8	Arc1p OS=Candida albicans (strain SC5314 / ATCC MYA-2876) GN=ARC1 PE=4 SV=1	Regular	1301.09	0	41160.1	58	9	35	35.23	215213	117737	52586			Green
1587	A0A1D8PC56_CANAL	A0A1D8PC56	Uncharacterized protein OS=Candida albicans (strain SC5314 / ATCC MYA-2876) GN=orf19.6082 PE=4 SV=1	Regular	1292.53	0	44722.1	39	9	32	27.08	412474	378528	158377			Green
5301	Q59VG1_CANAL	Q59VG1	Homocitrate synthase OS=Candida albicans (strain SC5314 / ATCC MYA-2876) GN=LYS21 PE=3 SV=1	Regular	1276.23	0	48004.3	31	4	39	11.21	126011	121681	46229			Green
3758	A0A1D8PRG0_CANAL	A0A1D8PRG0	Mitochondrial 54S ribosomal protein YmL2 OS=Candida albicans (strain SC5314 / ATCC MYA-2876) GN=MRP7 PE=4 SV=1	Regular	1265.14	0	44567.9	49	14	43	49.61	262608	113927	49944			Green
2978	A0A1D8PS45_CANAL	A0A1D8PS45	Adh5p OS=Candida albicans (strain SC5314 / ATCC MYA-2876) GN=ADH5 PE=3 SV=1	Regular	1262.92	0	36273.1	24	4	24	26.79	87287	77254	23249			Green
2552	A0A1D8PF79_CANAL	A0A1D8PF79	Glutamate decarboxylase OS=Candida albicans (strain SC5314 / ATCC MYA-2876) GN=GAD1 PE=3 SV=1	Regular	1258.89	0	64170	45	10	52	26.23	163523	112856	38638			Green
4155	Q59KV8_CANAL	Q59KV8	Lipid-binding protein OS=Candida albicans (strain SC5314 / ATCC MYA-2876) GN=LSP1 PE=4 SV=1	Regular	1256.42	0	35591	32	7	27	30.6	108664	62738	29840			Green
3103	A0A1D8PFI3_CANAL	A0A1D8PFI3	Ribokinase OS=Candida albicans (strain SC5314 / ATCC MYA-2876) GN=RBK1 PE=3 SV=1	Regular	1248.48	0	41777.1	49	10	31	35.38	121021	72445	29448			Green
1873	A0A1D8PSY1_CANAL	A0A1D8PSY1	Glutamine synthetase OS=Candida albicans (strain SC5314 / ATCC MYA-2876) GN=GLN1 PE=3 SV=1	Regular	1238.47	0	42150.2	58	11	29	27.08	108381	49349	21491			Green
209	C9MT_CANAL	Q5APD4	Sphingolipid C9-methyltransferase OS=Candida albicans (strain SC5314 / ATCC MYA-2876) GN=MTS1 PE=1 SV=1	Regular	1235.18	0	59290.2	48	11	46	30.99	138600	85819	47706			Green
2842	A0A1D8PI76_CANAL	A0A1D8PI76	Protein YOP1 OS=Candida albicans (strain SC5314 / ATCC MYA-2876) GN=orf19.2168.3 PE=3 SV=1	Regular	1228.47	0	19333.2	24	4	9	23.7	56038	41181	16630			Green
2970	A0A1D8PH42_CANAL	A0A1D8PH42	Branched-chain-amino-acid aminotransferase OS=Candida albicans (strain SC5314 / ATCC MYA-2876) GN=BAT21 PE=3 SV=1	Regular	1217.85	0	43977.3	31	6	32	29.52	88767	72323	26828			Green
805	PMGY_CANAL	P82612	Phosphoglycerate mutase OS=Candida albicans (strain SC5314 / ATCC MYA-2876) GN=GPM1 PE=1 SV=3	Regular	1210.99	0	27454.2	29	8	22	42.74	75303	40116	18743			Green
5066	A0A1D8PUB4_CANAL	A0A1D8PUB4	L-iditol 2-dehydrogenase OS=Candida albicans (strain SC5314 / ATCC MYA-2876) GN=XYL2 PE=3 SV=1	Regular	1202.82	0	39170.6	37	8	32	32.22	152033	116385	50808			Green
4279	A0A1D8PQK5_CANAL	A0A1D8PQK5	3-isopropylmalate dehydrogenase OS=Candida albicans (strain SC5314 / ATCC MYA-2876) GN=LEU2 PE=3 SV=1	Regular	1194.5	0	40257.1	34	8	24	31.1	107772	45221	18842			Green
181	BGL2_CANAL	Q5AMT2	Glucan 1_3-beta-glucosidase BGL2 OS=Candida albicans (strain SC5314 / ATCC MYA-2876) GN=BGL2 PE=1 SV=2	Regular	1172.98	0	33897.7	32	5	19	16.56	117678	88226	27521			Green
4753	A0A1D8PU46_CANAL	A0A1D8PU46	snoRNP complex protein OS=Candida albicans (strain SC5314 / ATCC MYA-2876) GN=SIK1 PE=4 SV=1	Regular	1151.69	0	57827.1	59	15	41	37.6	177308	84969	70148			Green
4493	A0A1D8PJE0_CANAL	A0A1D8PJE0	Metalloaminopeptidase OS=Candida albicans (strain SC5314 / ATCC MYA-2876) GN=LAP41 PE=3 SV=1	Regular	1150.17	0	56777	53	8	37	19.73	194407	130522	58160			Green
3067	A0A1D8PPW1_CANAL	A0A1D8PPW1	Mitochondrial 37S ribosomal protein RSM23 OS=Candida albicans (strain SC5314 / ATCC MYA-2876) GN=orf19.3480 PE=4 SV=1	Regular	1144.96	0	54753.8	49	12	43	37.27	134890	92379	58426			Green
1433	A0A1D8PSQ3_CANAL	A0A1D8PSQ3	Type I HSP40 co-chaperone OS=Candida albicans (strain SC5314 / ATCC MYA-2876) GN=YDJ1 PE=3 SV=1	Regular	1143.24	0	43358.9	40	8	33	22.9	113531	83330	30540			Green
2167	Q59RQ6_CANAL	Q59RQ6	Dihydrolipoyl dehydrogenase OS=Candida albicans (strain SC5314 / ATCC MYA-2876) GN=LPD1 PE=3 SV=1	Regular	1119.42	0	53085	39	11	40	29.74	127839	60361	36361			Green
5356	A0A1D8PT56_CANAL	A0A1D8PT56	Adenylosuccinate lyase OS=Candida albicans (strain SC5314 / ATCC MYA-2876) GN=ADE13 PE=1 SV=1	Regular	1109.14	0	54725.7	46	10	45	25.93	147365	81549	40900			Green
1464	A0A1D8PPM7_CANAL	A0A1D8PPM7	Alpha-1_6-mannosyltransferase OS=Candida albicans (strain SC5314 / ATCC MYA-2876) GN=HOC1 PE=4 SV=1	Regular	1107.86	0	45887.9	35	6	31	18.23	69181	52356	18315			Green
4604	A0A1D8PPJ1_CANAL	A0A1D8PPJ1	Cic1p OS=Candida albicans (strain SC5314 / ATCC MYA-2876) GN=CIC1 PE=4 SV=1	Regular	1105.58	0	41065.6	17	7	32	33.97	130302	23235	9702			Green
819	PHR2_CANAL	O13318	pH-responsive protein 2 OS=Candida albicans (strain SC5314 / ATCC MYA-2876) GN=PHR2 PE=2 SV=2	Regular	1097.15	0	59514.1	30	5	42	15.81	94431	92041	38136			Green
3948	Q59VZ0_CANAL	Q59VZ0	Hgt2p OS=Candida albicans (strain SC5314 / ATCC MYA-2876) GN=HGT2 PE=3 SV=1	Regular	1091.71	0	60845.4	45	7	32	16.88	170576	104546	49822			Green
1362	A0A1D8PJB1_CANAL	A0A1D8PJB1	Mitochondrial 37S ribosomal protein MRP1 OS=Candida albicans (strain SC5314 / ATCC MYA-2876) GN=orf19.1662 PE=4 SV=1	Regular	1089.38	0	40014.6	19	6	21	30.77	80470	71887	21874			Green
1380	A0A1D8PGA6_CANAL	A0A1D8PGA6	Proteasome regulatory particle lid subunit OS=Candida albicans (strain SC5314 / ATCC MYA-2876) GN=orf19.1993 PE=4 SV=1	Regular	1048.48	0	48448.9	38	6	33	22.76	109665	82657	28224			Green
1604	A0A1D8PIW1_CANAL	A0A1D8PIW1	Etr1p OS=Candida albicans (strain SC5314 / ATCC MYA-2876) GN=ETR1 PE=4 SV=1	Regular	1005.96	0	39992.1	35	9	38	42.58	75577	28152	14101			Green
3608	A0A1D8PTV0_CANAL	A0A1D8PTV0	Proteasome regulatory particle lid subunit OS=Candida albicans (strain SC5314 / ATCC MYA-2876) GN=RPN7 PE=4 SV=1	Regular	988.97	0	46648.9	24	8	40	25	92674	80287	19385			Green
2599	A0A1D8PCZ5_CANAL	A0A1D8PCZ5	Uncharacterized protein OS=Candida albicans (strain SC5314 / ATCC MYA-2876) GN=orf19.3027 PE=3 SV=1	Regular	983.414	0	43271.5	28	6	23	20.63	73265	60867	16729			Green
2603	Q5A001_CANAL	Q5A001	Uncharacterized protein OS=Candida albicans (strain SC5314 / ATCC MYA-2876) GN=CAALFM_CR03580CA PE=3 SV=1	Regular	980.434	0	41850.1	32	5	18	17.82	359912	288238	97115			Green
85	ACH1_CANAL	P83773	Acetyl-CoA hydrolase OS=Candida albicans (strain SC5314 / ATCC MYA-2876) GN=ACH1 PE=1 SV=3	Regular	953.212	0	58233.1	44	11	40	31.87	125774	64439	30942			Green
494	HOG1_CANAL	Q92207	Mitogen-activated protein kinase HOG1 OS=Candida albicans (strain SC5314 / ATCC MYA-2876) GN=HOG1 PE=1 SV=2	Regular	944.688	0	43346.2	24	6	30	29.18	51074	36894	13662			Green
5916	Q59UF7_CANAL	Q59UF7	Aspartate--tRNA ligase OS=Candida albicans (strain SC5314 / ATCC MYA-2876) GN=DPS1-1 PE=3 SV=1	Regular	940.139	0	65404.7	48	15	58	31.31	160532	71287	41332			Green
3216	Q59X92_CANAL	Q59X92	Erv46p OS=Candida albicans (strain SC5314 / ATCC MYA-2876) GN=ERV46 PE=4 SV=1	Regular	912.345	0	47197.3	26	6	30	20.05	88124	70679	29013			Green
5679	Q5A4W7_CANAL	Q5A4W7	Tetrafunctional fatty acid synthase subunit OS=Candida albicans (strain SC5314 / ATCC MYA-2876) GN=FAS1 PE=4 SV=1	Regular	897.539	0	228772	136	37	162	22.97	446772	165514	113691			Green
455	GUAA_CANAL	Q5APF2	GMP synthase [glutamine-hydrolyzing] OS=Candida albicans (strain SC5314 / ATCC MYA-2876) GN=GUA1 PE=3 SV=1	Regular	897.287	0	59097.9	57	12	50	34.34	170529	113324	49765			Green
2367	A0A1D8PSM6_CANAL	A0A1D8PSM6	Protein-transporting protein OS=Candida albicans (strain SC5314 / ATCC MYA-2876) GN=CAALFM_CR04080CA PE=4 SV=1	Regular	893.9	0	76757.1	31	8	56	17.83	89124	51297	28558			Green
5344	Q5A2A5_CANAL	Q5A2A5	Glycine--tRNA ligase OS=Candida albicans (strain SC5314 / ATCC MYA-2876) GN=GRS1 PE=4 SV=1	Regular	885.68	0	74113.2	66	12	63	27.61	379960	278240	134547			Green
4117	Q5AFA8_CANAL	Q5AFA8	Abp1p OS=Candida albicans (strain SC5314 / ATCC MYA-2876) GN=ABP1 PE=4 SV=1	Regular	870.133	0	70653.4	40	10	74	21.91	122452	85314	42306			Green
5501	A0A1D8PQS0_CANAL	A0A1D8PQS0	60S acidic ribosomal protein P0 OS=Candida albicans (strain SC5314 / ATCC MYA-2876) GN=RPP0 PE=3 SV=1	Regular	869.082	0	33272.8	30	8	22	35.26	68725	45101	9691			Green
2297	A0A1D8PS12_CANAL	A0A1D8PS12	Leucine--tRNA ligase OS=Candida albicans (strain SC5314 / ATCC MYA-2876) GN=CDC60 PE=4 SV=1	Regular	867.83	0	126096	113	29	118	34.28	315440	126148	96679			Green
5966	Q5A6L1_CANAL	Q5A6L1	Fumarase OS=Candida albicans (strain SC5314 / ATCC MYA-2876) GN=FUM11 PE=3 SV=1	Regular	867.657	0	50476.4	48	10	33	25.76	192993	128740	61688			Green
2877	A0A1D8PS79_CANAL	A0A1D8PS79	Isocitrate dehydrogenase [NADP] OS=Candida albicans (strain SC5314 / ATCC MYA-2876) GN=IDP2 PE=3 SV=1	Regular	849.102	0	46369	31	10	45	31.07	90235	54860	15556			Green
3698	A0A1D8PJD2_CANAL	A0A1D8PJD2	Deoxyhypusine synthase OS=Candida albicans (strain SC5314 / ATCC MYA-2876) GN=orf19.1626 PE=4 SV=1	Regular	839.945	0	41975.9	34	7	31	19.26	70339	34127	15953			Green
5698	Q5AHH6_CANAL	Q5AHH6	Type 1 protein phosphatase-activating protein OS=Candida albicans (strain SC5314 / ATCC MYA-2876) GN=SDS22 PE=4 SV=1	Regular	837.514	0	43232.7	26	9	31	30.48	55895	30341	15924			Green
905	SIL1_CANAL	Q5A360	Nucleotide exchange factor SIL1 OS=Candida albicans (strain SC5314 / ATCC MYA-2876) GN=SIL1 PE=3 SV=1	Regular	836.065	0	47237.8	31	10	36	44.69	120502	80553	32819			Green
630	IPYR_CANAL	P83777	Inorganic pyrophosphatase OS=Candida albicans (strain SC5314 / ATCC MYA-2876) GN=IPP1 PE=1 SV=3	Regular	835.874	0	32372.5	24	8	21	39.58	72289	48492	24979			Green
3890	A0A1D8PTV4_CANAL	A0A1D8PTV4	Tubulin alpha chain OS=Candida albicans (strain SC5314 / ATCC MYA-2876) GN=TUB1 PE=3 SV=1	Regular	823.315	0	50595.5	33	9	37	25.67	78538	52398	23480			Green
5142	Q59YH1_CANAL	Q59YH1	Uncharacterized protein OS=Candida albicans (strain SC5314 / ATCC MYA-2876) GN=orf19.1355 PE=4 SV=1	Regular	809.286	0	38732.9	32	7	29	21.61	85734	67389	22416			Green
55	VATB_CANAL	Q59PT0	V-type proton ATPase subunit B OS=Candida albicans (strain SC5314 / ATCC MYA-2876) GN=VMA2 PE=3 SV=1	Regular	799.949	0	57280.8	54	10	48	23.83	117409	70444	37528			Green
437	GET3_CANAL	P0CB54	ATPase GET3 OS=Candida albicans (strain SC5314 / ATCC MYA-2876) GN=GET3 PE=3 SV=1	Regular	785.961	0	39946.6	41	8	24	31.71	399756	57620	102729			Green
2793	A0A1D8PCG7_CANAL	A0A1D8PCG7	40S ribosomal protein S21 OS=Candida albicans (strain SC5314 / ATCC MYA-2876) GN=RPS21B PE=3 SV=1	Regular	784.536	0	9695.85	9	4	10	65.52	20711	24288	4371			Green
1103	A0A1D8PNV1_CANAL	A0A1D8PNV1	Replication factor C subunit 3 OS=Candida albicans (strain SC5314 / ATCC MYA-2876) GN=RFC3 PE=4 SV=1	Regular	774.792	0	39291.9	22	5	37	17.29	65824	52228	19502			Green
277	CP51_CANAL	P10613	Lanosterol 14-alpha demethylase OS=Candida albicans (strain SC5314 / ATCC MYA-2876) GN=ERG11 PE=1 SV=2	Regular	772.715	0	60903.7	44	12	50	27.27	100045	47235	17986			Green
588	PYRD_CANAL	Q874I4	Dihydroorotate dehydrogenase (quinone)_ mitochondrial OS=Candida albicans (strain SC5314 / ATCC MYA-2876) GN=URA9 PE=1 SV=1	Regular	772.463	0	48653.8	62	12	43	30.63	241935	122799	74122			Green
4199	A0A1D8PDH0_CANAL	A0A1D8PDH0	Uncharacterized protein OS=Candida albicans (strain SC5314 / ATCC MYA-2876) GN=orf19.449 PE=4 SV=1	Regular	769.653	0	44866.2	38	8	30	26.63	74577	34793	18441			Green
2510	Q5ADR2_CANAL	Q5ADR2	Glutamate-5-semialdehyde dehydrogenase OS=Candida albicans (strain SC5314 / ATCC MYA-2876) GN=PRO2 PE=3 SV=1	Regular	767.565	0	49291.3	38	11	46	32.29	77121	46583	18176			Green
1006	Q5A0L8_CANAL	Q5A0L8	Proteasome regulatory particle base subunit OS=Candida albicans (strain SC5314 / ATCC MYA-2876) GN=PR26 PE=3 SV=1	Regular	767.18	0	45883.5	32	9	36	40.88	67527	39781	21501			Green
3042	Q59SM8_CANAL	Q59SM8	Trifunctional formate-tetrahydrofolate ligase/methenyltetrahydrofolate cyclohydrolase/methylenetetrahydrofolate dehydrogenase OS=Candida albicans (strain SC5314 / ATCC MYA-2876) GN=MIS11 PE=3 SV=1	Regular	756.099	0	102806	80	23	86	30.44	217685	68237	61326			Green
1635	A0A1D8PMA1_CANAL	A0A1D8PMA1	Saccharopine dehydrogenase [NAD(+)_ L-lysine-forming] OS=Candida albicans (strain SC5314 / ATCC MYA-2876) GN=LYS1 PE=3 SV=1	Regular	751.77	0	40816.5	23	4	42	7.85	97026	70788	29603			Green
3379	Q5A5V6_CANAL	Q5A5V6	Pyruvate dehydrogenase E1 component subunit beta OS=Candida albicans (strain SC5314 / ATCC MYA-2876) GN=PDB1 PE=4 SV=1	Regular	742.663	0	41579.4	22	6	33	32.72	47235	37046	11676			Green
5657	A0A1D8PKJ3_CANAL	A0A1D8PKJ3	E1 ubiquitin-activating protein OS=Candida albicans (strain SC5314 / ATCC MYA-2876) GN=UBA1 PE=3 SV=1	Regular	734.64	0	114898	64	19	85	25.86	187843	84784	55048			Green
4666	A0A1D8PJF9_CANAL	A0A1D8PJF9	Acetolactate synthase OS=Candida albicans (strain SC5314 / ATCC MYA-2876) GN=ILV2 PE=3 SV=1	Regular	730.352	0	74505	24	7	52	16.11	82853	76869	37567			Green
3177	A0A1D8PI19_CANAL	A0A1D8PI19	Phm7p OS=Candida albicans (strain SC5314 / ATCC MYA-2876) GN=PHM7 PE=4 SV=1	Regular	709.085	0	104768	67	15	61	19.96	159633	70079	38144			Green
12	TPS1_CANAL	Q92410	Alpha_alpha-trehalose-phosphate synthase [UDP-forming] OS=Candida albicans (strain SC5314 / ATCC MYA-2876) GN=TPS1 PE=1 SV=1	Regular	708.516	0	54742.6	34	8	42	20.71	85214	56237	14159			Green
1572	A0A1D8PPK1_CANAL	A0A1D8PPK1	Ebp1p OS=Candida albicans (strain SC5314 / ATCC MYA-2876) GN=EBP1 PE=4 SV=1	Regular	683.483	0	46145.9	33	11	34	32.43	112431	88925	31167			Green
4029	Q5A017_CANAL	Q5A017	Transaldolase OS=Candida albicans (strain SC5314 / ATCC MYA-2876) GN=TAL1 PE=3 SV=1	Regular	673.126	0	35843.6	37	10	35	35.91	116387	79143	17322			Green
3887	A0A1D8PNG9_CANAL	A0A1D8PNG9	Threonine synthase OS=Candida albicans (strain SC5314 / ATCC MYA-2876) GN=THR4 PE=4 SV=1	Regular	664.034	0	57746.3	39	11	49	26.08	295911	241625	177029			Green
4480	A0A1D8PQB4_CANAL	A0A1D8PQB4	Dipeptidyl peptidase 3 OS=Candida albicans (strain SC5314 / ATCC MYA-2876) GN=orf19.5773 PE=3 SV=1	Regular	658.242	0	79883.1	53	14	65	27.29	115012	58424	33471			Green
824	PPID_CANAL	Q5ACI8	Peptidyl-prolyl cis-trans isomerase D OS=Candida albicans (strain SC5314 / ATCC MYA-2876) GN=CPR6 PE=3 SV=2	Regular	657.269	0	41025.3	30	4	26	11.92	83045	115982	32083			Green
4853	Q5A6S0_CANAL	Q5A6S0	Mitochondrial 54S ribosomal protein YmL40 OS=Candida albicans (strain SC5314 / ATCC MYA-2876) GN=MRPL40 PE=4 SV=1	Regular	652.934	0	38914.1	21	7	29	17.75	90613	53034	34262			Green
5330	Q5A330_CANAL	Q5A330	Pex19p OS=Candida albicans (strain SC5314 / ATCC MYA-2876) GN=PEX19 PE=4 SV=1	Regular	638.883	0	37353	35	12	41	41.27	118747	64410	28640			Green
3254	A0A1D8PCI5_CANAL	A0A1D8PCI5	Arginine--tRNA ligase OS=Candida albicans (strain SC5314 / ATCC MYA-2876) GN=orf19.3341 PE=3 SV=1	Regular	620.681	0	71021.1	49	14	61	29.1	232403	106296	61112			Green
2482	A0A1D8PPQ1_CANAL	A0A1D8PPQ1	Tif3p OS=Candida albicans (strain SC5314 / ATCC MYA-2876) GN=TIF3 PE=4 SV=1	Regular	614.489	0	50701.2	25	8	58	18.9	219136	116187	72646			Green
30	UGP1_CANAL	Q59KI0	UTP--glucose-1-phosphate uridylyltransferase OS=Candida albicans (strain SC5314 / ATCC MYA-2876) GN=UGP1 PE=1 SV=2	Regular	604.594	0	55723.5	50	12	40	33.4	177529	54439	49402			Green
5143	A0A1D8PLW8_CANAL	A0A1D8PLW8	Proteasome regulatory particle lid subunit OS=Candida albicans (strain SC5314 / ATCC MYA-2876) GN=RPN6 PE=4 SV=1	Regular	600.534	0	49555.6	33	10	43	28.28	246686	75852	54595			Green
5547	A0A1D8PEI2_CANAL	A0A1D8PEI2	Dihydroxyacetone kinase OS=Candida albicans (strain SC5314 / ATCC MYA-2876) GN=DAK2 PE=4 SV=1	Regular	596.054	0	65065.7	36	14	47	30.76	138997	65518	38133			Green
1908	A0A1D8PTX1_CANAL	A0A1D8PTX1	Actin-related protein 2 OS=Candida albicans (strain SC5314 / ATCC MYA-2876) GN=ARP2 PE=3 SV=1	Regular	572.213	0	44551.3	49	11	34	27.88	97093	35144	25932			Green
3807	Q5A516_CANAL	Q5A516	ADP/ATP carrier protein OS=Candida albicans (strain SC5314 / ATCC MYA-2876) GN=PET9 PE=3 SV=1	Regular	566.423	0	32926.1	29	8	30	29.24	83711	63253	21977			Green
4514	A0A1D8PSR2_CANAL	A0A1D8PSR2	tRNA (Cytosine-5-)-methyltransferase OS=Candida albicans (strain SC5314 / ATCC MYA-2876) GN=CAALFM_CR04300WA PE=3 SV=1	Regular	546.622	0	81884.3	37	13	81	21.32	90095	52300	29306			Green
4052	Q5A3P4_CANAL	Q5A3P4	Tryptophan--tRNA ligase OS=Candida albicans (strain SC5314 / ATCC MYA-2876) GN=WRS1 PE=3 SV=1	Regular	542.102	0	48368	21	8	40	22.88	102449	88911	21718			Green
1302	Q5AK46_CANAL	Q5AK46	1-pyrroline-5-carboxylate dehydrogenase OS=Candida albicans (strain SC5314 / ATCC MYA-2876) GN=PUT2 PE=3 SV=1	Regular	540.915	0	65872.5	48	19	50	39.66	99124	36917	29350			Green
2290	A0A1D8PS16_CANAL	A0A1D8PS16	Phenylalanine--tRNA ligase subunit beta OS=Candida albicans (strain SC5314 / ATCC MYA-2876) GN=FRS1 PE=4 SV=1	Regular	538.78	0	67292.7	32	11	60	23.82	57460	27120	16999			Green
52	VATA_CANAL	Q5AJB1	V-type proton ATPase catalytic subunit A OS=Candida albicans (strain SC5314 / ATCC MYA-2876) GN=TFP1 PE=1 SV=2	Regular	527.574	0	67949.7	58	17	59	37.93	134635	68552	35404			Green
373	END3_CANAL	Q5AJ82	Actin cytoskeleton-regulatory complex protein END3 OS=Candida albicans (strain SC5314 / ATCC MYA-2876) GN=END3 PE=2 SV=1	Regular	515.434	0	45097.1	24	7	36	28.61	52578	42770	24449			Green
6	TIM50_CANAL	Q59W44	Mitochondrial import inner membrane translocase subunit TIM50 OS=Candida albicans (strain SC5314 / ATCC MYA-2876) GN=TIM50 PE=3 SV=1	Regular	508.033	0	54355.4	26	8	52	18.76	99738	37539	24541			Green
2424	A0A1D8PF90_CANAL	A0A1D8PF90	Uncharacterized protein OS=Candida albicans (strain SC5314 / ATCC MYA-2876) GN=orf19.5281 PE=4 SV=1	Regular	503.638	0	134020	65	20	125	19.51	446392	131186	228330			Green
3054	A0A1D8PQC2_CANAL	A0A1D8PQC2	Phosphatidylinositol-binding protein OS=Candida albicans (strain SC5314 / ATCC MYA-2876) GN=orf19.1212 PE=4 SV=1	Regular	500.908	0	39193.1	22	5	11	21.95	112785	83658	29204			Green
301	DED1_CANAL	Q5A4E2	ATP-dependent RNA helicase DED1 OS=Candida albicans (strain SC5314 / ATCC MYA-2876) GN=DED1 PE=3 SV=1	Regular	500.36	0	73067.6	33	11	57	17.41	91525	54588	25847			Green
1498	A0A1D8PD83_CANAL	A0A1D8PD83	Septin OS=Candida albicans (strain SC5314 / ATCC MYA-2876) GN=CDC3 PE=3 SV=1	Regular	493.423	0	49059.8	36	11	33	42.99	174886	73446	48321			Green
3125	A0A1D8PG26_CANAL	A0A1D8PG26	Uncharacterized protein OS=Candida albicans (strain SC5314 / ATCC MYA-2876) GN=orf19.2095 PE=3 SV=1	Regular	487.474	0	79571.5	37	13	64	25.75	213987	51434	64069			Green
53	VDAC_CANAL	P83781	Mitochondrial outer membrane protein porin OS=Candida albicans (strain SC5314 / ATCC MYA-2876) GN=POR1 PE=1 SV=2	Regular	483.217	0	29766.7	21	6	23	31.21	50727	41113	7720			Green
269	COX1_CANAL	P0C8K9	Cytochrome c oxidase subunit 1 OS=Candida albicans (strain SC5314 / ATCC MYA-2876) GN=COX1 PE=3 SV=1	Regular	477.642	0	58858.5	10	2	19	6.21	38950	105864	15833			Green
1822	A0A1D8PGL1_CANAL	A0A1D8PGL1	Uncharacterized protein OS=Candida albicans (strain SC5314 / ATCC MYA-2876) GN=orf19.1564 PE=4 SV=1	Regular	477.31	0	21542.9	8	3	19	25.4	17139	17139	2062			Green
536	MNN9_CANAL	P53697	Mannan polymerase complex subunit MNN9 OS=Candida albicans (strain SC5314 / ATCC MYA-2876) GN=MNN9 PE=3 SV=1	Regular	477.051	0	42782.1	13	4	32	18.21	21867	26236.5	4808			Green
2822	A0A1D8PU61_CANAL	A0A1D8PU61	S-(hydroxymethyl)glutathione dehydrogenase OS=Candida albicans (strain SC5314 / ATCC MYA-2876) GN=FDH3 PE=3 SV=1	Regular	476.338	0	41499.1	19	5	26	17.06	53449	44853	12431			Green
2416	A0A1D8PTK1_CANAL	A0A1D8PTK1	Chorismate synthase OS=Candida albicans (strain SC5314 / ATCC MYA-2876) GN=ARO2 PE=3 SV=1	Regular	474.815	0	45261.1	16	3	40	9.93	54379	54379	7948			Green
4093	Q5AG39_CANAL	Q5AG39	Uncharacterized protein OS=Candida albicans (strain SC5314 / ATCC MYA-2876) GN=orf19.4340 PE=4 SV=1	Regular	473.607	0	38460.4	14	3	28	12.05	26611	34545	11926			Green
4059	A0A1D8PE97_CANAL	A0A1D8PE97	Glycine cleavage system P protein OS=Candida albicans (strain SC5314 / ATCC MYA-2876) GN=GCV2 PE=3 SV=1	Regular	473.4	0	110679	60	13	79	19.62	240706	65398	79262			Green
3591	A0A1D8PIB2_CANAL	A0A1D8PIB2	Asparagine synthase (Glutamine-hydrolyzing) 2 OS=Candida albicans (strain SC5314 / ATCC MYA-2876) GN=ASN1 PE=4 SV=1	Regular	472.792	0	65219.7	35	9	52	22.69	96720	57490	17216			Green
2083	A0A1D8PDL7_CANAL	A0A1D8PDL7	Uncharacterized protein OS=Candida albicans (strain SC5314 / ATCC MYA-2876) GN=orf19.2489 PE=4 SV=1	Regular	469.523	0	122657	62	16	75	22	181756	100443	51911			Green
5597	Q5A5Q4_CANAL	Q5A5Q4	Uncharacterized protein OS=Candida albicans (strain SC5314 / ATCC MYA-2876) GN=orf19.5345 PE=4 SV=1	Regular	465.812	0	35948.3	23	5	21	22.42	44949	41113.5	8882			Green
2413	A0A1D8PE84_CANAL	A0A1D8PE84	Cdr4p OS=Candida albicans (strain SC5314 / ATCC MYA-2876) GN=CDR4 PE=3 SV=1	Regular	461.134	0	170740	71	20	102	19.87	283315	158020	74724			Green
3863	A0A1D8PQH1_CANAL	A0A1D8PQH1	Uncharacterized protein OS=Candida albicans (strain SC5314 / ATCC MYA-2876) GN=orf19.7116 PE=4 SV=1	Regular	454.25	0	37243.2	12	4	29	14.51	34249	32871	7048			Green
2029	Q5A4M2_CANAL	Q5A4M2	Malate dehydrogenase (Oxaloacetate-decarboxylating) OS=Candida albicans (strain SC5314 / ATCC MYA-2876) GN=MAE1 PE=4 SV=1	Regular	453.842	0	70314.9	36	11	53	26.03	58561	28721	10288			Green
641	IWS1_CANAL	Q5AAR0	Transcription factor IWS1 OS=Candida albicans (strain SC5314 / ATCC MYA-2876) GN=IWS1 PE=3 SV=2	Regular	453.112	0	45796.6	13	4	36	14.25	50306	21004.5	11479			Green
1306	A0A1D8PN01_CANAL	A0A1D8PN01	Sam51p OS=Candida albicans (strain SC5314 / ATCC MYA-2876) GN=SAM51 PE=4 SV=1	Regular	434.735	0	57403.4	27	8	34	29.13	61361	45965	18262			Green
4698	Q59WG6_CANAL	Q59WG6	Aspartyl aminopeptidase OS=Candida albicans (strain SC5314 / ATCC MYA-2876) GN=orf19.2335 PE=3 SV=1	Regular	431.147	0	55336.6	17	4	45	15.32	41968	39185	12084			Green
1265	A0A1D8PI00_CANAL	A0A1D8PI00	NAD-specific glutamate dehydrogenase OS=Candida albicans (strain SC5314 / ATCC MYA-2876) GN=GDH2 PE=3 SV=1	Regular	429.737	0	120188	49	16	100	20.55	108158	51166	29508			Green
5687	Q59R20_CANAL	Q59R20	Proline--tRNA ligase OS=Candida albicans (strain SC5314 / ATCC MYA-2876) GN=orf19.6701 PE=3 SV=1	Regular	426.587	0	77738.2	34	15	71	23.44	119020	76715	51741			Green
5719	Q5A5Q8_CANAL	Q5A5Q8	40S ribosomal protein S4 OS=Candida albicans (strain SC5314 / ATCC MYA-2876) GN=RPS4A PE=3 SV=1	Regular	422.002	0	29364.2	6	4	25	16.79	29190	22944	5149			Green
517	MET3_CANAL	Q9Y872	Sulfate adenylyltransferase OS=Candida albicans (strain SC5314 / ATCC MYA-2876) GN=MET3 PE=3 SV=2	Regular	417.001	0	58915.8	22	7	47	15.94	102498	55365	25598			Green
3508	A0A1D8PI93_CANAL	A0A1D8PI93	Proteasome regulatory particle base subunit OS=Candida albicans (strain SC5314 / ATCC MYA-2876) GN=RPT6 PE=3 SV=1	Regular	415.032	0	45190.5	22	9	42	24.69	42712	28772	8604			Green
552	OBPA_CANAL	Q9UW25	Oxysterol-binding protein-like protein OBPa OS=Candida albicans (strain SC5314 / ATCC MYA-2876) GN=OBPA PE=3 SV=1	Regular	406.032	0	49769	21	9	38	17.78	54475	35629	8168			Green
2553	A0A1D8PC97_CANAL	A0A1D8PC97	Tubulin beta chain OS=Candida albicans (strain SC5314 / ATCC MYA-2876) GN=TUB2 PE=3 SV=1	Regular	402.015	0	50339.4	26	11	30	24.28	77696	41827	19475			Green
5535	Q5A1Z4_CANAL	Q5A1Z4	Aqy1p OS=Candida albicans (strain SC5314 / ATCC MYA-2876) GN=AQY1 PE=3 SV=1	Regular	394.45	0	29584.7	8	1	12	4.03	19039	57117	4428			Green
4532	Q5AEN2_CANAL	Q5AEN2	Ribosomal 60S subunit protein L9B OS=Candida albicans (strain SC5314 / ATCC MYA-2876) GN=RPL9B PE=4 SV=1	Regular	392.625	0	21775.2	9	2	18	11.52	26718	40077	2379			Green
4909	Q5ALN3_CANAL	Q5ALN3	Uncharacterized protein OS=Candida albicans (strain SC5314 / ATCC MYA-2876) GN=orf19.1544 PE=4 SV=1	Regular	391.033	0	29847.9	11	5	34	17.36	11928	10237	5736			Green
4599	A0A1D8PRR9_CANAL	A0A1D8PRR9	Exportin OS=Candida albicans (strain SC5314 / ATCC MYA-2876) GN=CRM1 PE=4 SV=1	Regular	385.923	0	124771	55	17	83	21.5	112846	49185	34560			Green
4167	Q5AJX0_CANAL	Q5AJX0	Histidine--tRNA ligase OS=Candida albicans (strain SC5314 / ATCC MYA-2876) GN=HTS1 PE=3 SV=1	Regular	382.728	0	55873.9	32	11	56	22.55	114515	67825	31278			Green
642	KAD2_CANAL	Q5A4Q1	Adenylate kinase OS=Candida albicans (strain SC5314 / ATCC MYA-2876) GN=ADK1 PE=3 SV=2	Regular	374.718	0	27808.1	14	5	30	27.31	51581	12396	15658			Green
86	1433_CANAL	O42766	14-3-3 protein homolog OS=Candida albicans (strain SC5314 / ATCC MYA-2876) GN=BMH1 PE=3 SV=2	Regular	369.993	0	29594.1	15	8	26	34.85	30606	24040	7802			Green
4860	Q5AHD3_CANAL	Q5AHD3	Mitochondrial 54S ribosomal protein YmL35 OS=Candida albicans (strain SC5314 / ATCC MYA-2876) GN=orf19.863 PE=4 SV=1	Regular	368.63	0	43978.8	11	5	38	14.55	30920	63048	7543			Green
1130	A0A1D8PGF0_CANAL	A0A1D8PGF0	Lysophospholipase OS=Candida albicans (strain SC5314 / ATCC MYA-2876) GN=PLB4.5 PE=3 SV=1	Regular	368.21	0	77663.8	28	11	53	18.95	106664	40480	26902			Green
4078	Q5AKV6_CANAL	Q5AKV6	Pdx1p OS=Candida albicans (strain SC5314 / ATCC MYA-2876) GN=PDX1 PE=4 SV=1	Regular	367.765	0	46059.1	18	8	29	28.06	59950	43306	16084			Green
260	CHI2_CANAL	P40953	Chitinase 2 OS=Candida albicans (strain SC5314 / ATCC MYA-2876) GN=CHT2 PE=1 SV=2	Regular	366.631	0	61556	9	4	25	5.83	46572	72786	13259			Green
2816	A0A1D8PH91_CANAL	A0A1D8PH91	Mitochondrial 37S ribosomal protein MRP51 OS=Candida albicans (strain SC5314 / ATCC MYA-2876) GN=orf19.185 PE=4 SV=1	Regular	365.495	0	41046.5	19	6	34	13.59	35041	29333	6580			Green
5828	Q5A0L0_CANAL	Q5A0L0	Ribonucleotide-diphosphate reductase subunit OS=Candida albicans (strain SC5314 / ATCC MYA-2876) GN=RNR21 PE=4 SV=1	Regular	365.27	0	47722.2	17	7	43	17.92	53806	48751.5	14440			Green
5020	A0A1D8PRG5_CANAL	A0A1D8PRG5	Ribosomal protein P1B OS=Candida albicans (strain SC5314 / ATCC MYA-2876) GN=RPP1B PE=3 SV=1	Regular	359.425	0	10779.7	11	2	6	37.04	13050	31722	9524			Green
1179	A0A1D8PTF1_CANAL	A0A1D8PTF1	Emp46p OS=Candida albicans (strain SC5314 / ATCC MYA-2876) GN=EMP46 PE=4 SV=1	Regular	359.213	0	53348.7	33	10	41	29.46	90772	60932	21414			Green
5167	Q5ANG2_CANAL	Q5ANG2	Uncharacterized protein OS=Candida albicans (strain SC5314 / ATCC MYA-2876) GN=orf19.5941 PE=4 SV=1	Regular	351.883	0	39635	15	4	21	18.26	31848	30913	11361			Green
352	EIF3B_CANAL	Q5AGV4	Eukaryotic translation initiation factor 3 subunit B OS=Candida albicans (strain SC5314 / ATCC MYA-2876) GN=PRT1 PE=3 SV=1	Regular	346.166	0	84422.8	43	17	76	25.3	109149	44793	37033			Green
959	SYA_CANAL	Q5A8K2-2	Isoform Cytoplasmic of Alanine--tRNA ligase OS=Candida albicans (strain SC5314 / ATCC MYA-2876) GN=ALA1	Regular	341.752	0	107605	35	14	93	21.96	143399	52024	50444			Green
376	EIF3A_CANAL	Q59PL9	Eukaryotic translation initiation factor 3 subunit A OS=Candida albicans (strain SC5314 / ATCC MYA-2876) GN=RPG1A PE=3 SV=2	Regular	339.514	0	106235	43	10	95	12.58	100612	63240	20722			Green
3843	Q5AMQ5_CANAL	Q5AMQ5	Carnitine O-acetyltransferase OS=Candida albicans (strain SC5314 / ATCC MYA-2876) GN=CAT2 PE=3 SV=1	Regular	338.342	0	71659	37	11	55	24.84	96726	56619	26803			Green
5462	Q5AMT7_CANAL	Q5AMT7	Bfr1p OS=Candida albicans (strain SC5314 / ATCC MYA-2876) GN=BFR1 PE=4 SV=1	Regular	333.936	0	53483.7	25	7	60	11.26	74727	78573	20714			Green
964	SVF1_CANAL	Q5ABA2	Survival factor 1 OS=Candida albicans (strain SC5314 / ATCC MYA-2876) GN=SVF1 PE=3 SV=1	Regular	326.628	0	43056.4	18	5	35	19.9	63862	44304	11477			Green
3585	Q5AB84_CANAL	Q5AB84	Uncharacterized protein OS=Candida albicans (strain SC5314 / ATCC MYA-2876) GN=orf19.6090 PE=4 SV=1	Regular	320.724	0	43638	17	5	38	19	76040	28553	12239			Green
3402	Q59NQ5_CANAL	Q59NQ5	Glutathione-disulfide reductase OS=Candida albicans (strain SC5314 / ATCC MYA-2876) GN=GLR1 PE=3 SV=1	Regular	320.124	0	56711.6	35	16	50	37.02	88942	36794	20953			Green
4148	Q5A109_CANAL	Q5A109	Ubiquitin-ribosomal 40S subunit protein S31 fusion protein OS=Candida albicans (strain SC5314 / ATCC MYA-2876) GN=UBI3 PE=4 SV=1	Regular	318.764	0	22854.6	11	3	22	12.95	21739	31228.5	5950			Green
48	URE2_CANAL	Q96WL3	Protein URE2 OS=Candida albicans (strain SC5314 / ATCC MYA-2876) GN=URE2 PE=3 SV=1	Regular	318.515	0	39250.5	9	2	23	8.43	21230	53520	7155			Green
5325	Q59TU5_CANAL	Q59TU5	Mrf1p OS=Candida albicans (strain SC5314 / ATCC MYA-2876) GN=MRF1 PE=4 SV=1	Regular	315.418	0	38668.9	34	12	28	38.16	184270	28503	57786			Green
5468	Q5A4J9_CANAL	Q5A4J9	Uncharacterized protein OS=Candida albicans (strain SC5314 / ATCC MYA-2876) GN=orf19.3442 PE=4 SV=1	Regular	311.672	0	47294.5	22	10	36	21.79	96591	60850	27955			Green
406	FKBP3_CANAL	Q59VR3	FK506-binding protein 3 OS=Candida albicans (strain SC5314 / ATCC MYA-2876) GN=FPR3 PE=3 SV=1	Regular	309.132	0	47782	18	9	32	16.9	46518	28979	10952			Green
2902	A0A1D8PP77_CANAL	A0A1D8PP77	Proteasome regulatory particle lid subunit OS=Candida albicans (strain SC5314 / ATCC MYA-2876) GN=RPN5 PE=4 SV=1	Regular	305.77	0	53408.6	26	6	41	14.41	54879	48559	15706			Green
3781	Q59T95_CANAL	Q59T95	Cystathionine beta-synthase OS=Candida albicans (strain SC5314 / ATCC MYA-2876) GN=CYS4 PE=3 SV=1	Regular	304.883	0	53886.6	27	9	44	21.57	78986	46464	19369			Green
5308	A0A1D8PJ26_CANAL	A0A1D8PJ26	Alpha-ketoglutarate dehydrogenase OS=Candida albicans (strain SC5314 / ATCC MYA-2876) GN=KGD1 PE=4 SV=1	Regular	299.871	0	112440	47	16	83	22.59	199302	138454	85450			Green
2913	A0A1D8PL85_CANAL	A0A1D8PL85	Aspartate aminotransferase OS=Candida albicans (strain SC5314 / ATCC MYA-2876) GN=AAT22 PE=4 SV=1	Regular	296.664	0	47062.2	8	3	39	7.58	20007	27501	6023			Green
4710	Q5AL46_CANAL	Q5AL46	Cysteine--tRNA ligase OS=Candida albicans (strain SC5314 / ATCC MYA-2876) GN=orf19.4931 PE=3 SV=1	Regular	295.859	0	89967.7	51	18	84	22.66	206830	19745	102378			Green
4714	A0A1D8PRM7_CANAL	A0A1D8PRM7	Phosphoenolpyruvate carboxykinase OS=Candida albicans (strain SC5314 / ATCC MYA-2876) GN=PCK1 PE=3 SV=1	Regular	290.751	0	61605.8	23	5	41	11.21	36103	38028	11511			Green
5538	Q5AG43_CANAL	Q5AG43	Ribosomal 40S subunit protein S5 OS=Candida albicans (strain SC5314 / ATCC MYA-2876) GN=RPS5 PE=3 SV=1	Regular	290.197	0	25398	13	4	21	14.67	26017	24455	3637			Green
2198	A0A1D8PMP1_CANAL	A0A1D8PMP1	Glycerol-3-phosphate dehydrogenase OS=Candida albicans (strain SC5314 / ATCC MYA-2876) GN=GUT2 PE=3 SV=1	Regular	286.4	0	72802.2	41	13	63	19.69	83764	41537	17922			Green
4961	Q5A2T2_CANAL	Q5A2T2	ATP-binding cassette family ATPase OS=Candida albicans (strain SC5314 / ATCC MYA-2876) GN=KRE30 PE=4 SV=1	Regular	284.615	0	68327.3	9	5	50	12.97	53513	33552	19608			Green
2590	A0A1D8PHR0_CANAL	A0A1D8PHR0	Valine--tRNA ligase OS=Candida albicans (strain SC5314 / ATCC MYA-2876) GN=VAS1 PE=3 SV=1	Regular	283.204	0	128467	44	16	105	14.75	127820	69934	31402			Green
3045	A0A1D8PCX0_CANAL	A0A1D8PCX0	Uncharacterized protein OS=Candida albicans (strain SC5314 / ATCC MYA-2876) GN=orf19.3003 PE=4 SV=1	Regular	282.973	0	158837	46	18	114	20.18	121404	43862	22086			Green
384	ETT1_CANAL	Q5A0J9	Enhancer of translation termination 1 OS=Candida albicans (strain SC5314 / ATCC MYA-2876) GN=ETT1 PE=3 SV=1	Regular	281.847	0	48344.4	25	8	45	17.34	75064	56438	23028			Green
2103	Q5A6S2_CANAL	Q5A6S2	Proteasome regulatory particle base subunit OS=Candida albicans (strain SC5314 / ATCC MYA-2876) GN=RPT4 PE=3 SV=1	Regular	280.702	0	47962.8	43	11	45	42.52	114080	43126	24461			Green
2055	A0A1D8PLY4_CANAL	A0A1D8PLY4	Pyruvate carboxylase OS=Candida albicans (strain SC5314 / ATCC MYA-2876) GN=PYC2 PE=4 SV=1	Regular	280.551	0	130440	57	22	100	26.76	179830	88280	29251			Green
1363	A0A1D8PLR7_CANAL	A0A1D8PLR7	NADPH--cytochrome P450 reductase OS=Candida albicans (strain SC5314 / ATCC MYA-2876) GN=NCP1 PE=3 SV=1	Regular	277.648	0	76863	29	9	60	17.79	83629	46880	31334			Green
3941	A0A1D8PMQ4_CANAL	A0A1D8PMQ4	Proteasome regulatory particle base subunit OS=Candida albicans (strain SC5314 / ATCC MYA-2876) GN=RPT5 PE=3 SV=1	Regular	269.914	0	47843.5	19	7	37	18.14	74216	30944	17430			Green
3908	A0A1D8PG81_CANAL	A0A1D8PG81	Hgt7p OS=Candida albicans (strain SC5314 / ATCC MYA-2876) GN=HGT7 PE=3 SV=1	Regular	269.238	0	61219	30	4	28	10.99	120172	73083	31297			Green
1054	A0A1D8PN37_CANAL	A0A1D8PN37	Uncharacterized protein OS=Candida albicans (strain SC5314 / ATCC MYA-2876) GN=orf19.1953 PE=4 SV=1	Regular	264.303	0	41458.9	13	8	31	29.73	22345	5361	8873			Green
1092	A0A1D8PCY5_CANAL	A0A1D8PCY5	Septin OS=Candida albicans (strain SC5314 / ATCC MYA-2876) GN=CDC12 PE=3 SV=1	Regular	263.481	0	45933.1	7	5	32	9.57	79808	20215.5	20560			Green
1545	A0A1D8PP79_CANAL	A0A1D8PP79	Uncharacterized protein OS=Candida albicans (strain SC5314 / ATCC MYA-2876) GN=orf19.4029 PE=4 SV=1	Regular	263.171	0	45968.2	14	4	24	14.46	20742	18186	7083			Green
1720	A0A1D8PCY4_CANAL	A0A1D8PCY4	Ecm33p OS=Candida albicans (strain SC5314 / ATCC MYA-2876) GN=ECM33 PE=4 SV=1	Regular	259.321	0	43824.6	11	5	26	22.46	17211	14866	3643			Green
1336	Q5A798_CANAL	Q5A798	Mitochondrial 54S ribosomal protein YmL3 OS=Candida albicans (strain SC5314 / ATCC MYA-2876) GN=MRPL3 PE=4 SV=1	Regular	256.485	0	45216.3	21	7	33	26.49	26349	18085	6482			Green
731	NFS1_CANAL	P87185	Cysteine desulfurase_ mitochondrial OS=Candida albicans (strain SC5314 / ATCC MYA-2876) GN=NFS1 PE=2 SV=1	Regular	254.21	0	53831.3	28	10	34	22.54	50167	23474	11704			Green
2471	A0A1D8PD38_CANAL	A0A1D8PD38	alpha-1_2-Mannosidase OS=Candida albicans (strain SC5314 / ATCC MYA-2876) GN=MNS1 PE=3 SV=1	Regular	253.41	0	70379.5	31	13	52	31.71	97433	22688	27637			Green
5745	Q5AI07_CANAL	Q5AI07	Uncharacterized protein OS=Candida albicans (strain SC5314 / ATCC MYA-2876) GN=orf19.3045 PE=3 SV=1	Regular	251.8	0	52541.8	29	11	41	23.01	230376	45967	37630			Green
620	IMDH_CANAL	Q59Q46	Inosine-5'-monophosphate dehydrogenase OS=Candida albicans (strain SC5314 / ATCC MYA-2876) GN=IMH3 PE=1 SV=2	Regular	249.851	0	56581.5	13	4	43	9.79	28827	36366	7227			Green
4689	Q5A0J5_CANAL	Q5A0J5	Ebp7p OS=Candida albicans (strain SC5314 / ATCC MYA-2876) GN=EBP7 PE=4 SV=1	Regular	246.983	0	43887.1	20	8	32	15.05	30150	36831	7932			Green
81	ACS2_CANAL	Q8NJN3	Acetyl-coenzyme A synthetase 2 OS=Candida albicans (strain SC5314 / ATCC MYA-2876) GN=ACS2 PE=3 SV=3	Regular	246.422	0	74288.9	25	9	58	13.86	88025	33544	13019			Green
4719	A0A1D8PU72_CANAL	A0A1D8PU72	Aha1p OS=Candida albicans (strain SC5314 / ATCC MYA-2876) GN=AHA1 PE=4 SV=1	Regular	245.975	0	38767.9	8	3	35	10.98	11630	13114.5	4027			Green
10	TIM54_CANAL	P48990	Mitochondrial import inner membrane translocase subunit TIM54 OS=Candida albicans (strain SC5314 / ATCC MYA-2876) GN=TIM54 PE=3 SV=3	Regular	245.348	0	46170.5	17	6	44	21.75	24147	10183	4528			Green
1751	A0A1D8PPY8_CANAL	A0A1D8PPY8	Fimbrin OS=Candida albicans (strain SC5314 / ATCC MYA-2876) GN=SAC6 PE=4 SV=1	Regular	245.083	0	72264.9	18	7	58	15.61	80491	48295	13423			Green
76	YFAS1_CANAL	Q5AI48	FAS1 domain-containing protein CaO19.3004 OS=Candida albicans (strain SC5314 / ATCC MYA-2876) GN=CAALFM_C103120WA PE=3 SV=1	Regular	244.586	0	46510	14	6	37	21.95	21598	15040	7055			Green
1493	A0A1D8PMT0_CANAL	A0A1D8PMT0	Putative lipid phosphatase OS=Candida albicans (strain SC5314 / ATCC MYA-2876) GN=orf19.3083 PE=4 SV=1	Regular	244.574	0	47703.5	13	2	32	7.75	137932	52602	53411			Green
2233	A0A1D8PJB0_CANAL	A0A1D8PJB0	Coatomer subunit alpha OS=Candida albicans (strain SC5314 / ATCC MYA-2876) GN=orf19.1672 PE=4 SV=1	Regular	242.914	0	138938	44	15	98	11.79	134712	89814	29874			Green
4241	A0A1D8PQ57_CANAL	A0A1D8PQ57	Bifunctional AP-4-A phosphorylase/ADP sulfurylase OS=Candida albicans (strain SC5314 / ATCC MYA-2876) GN=APA2 PE=4 SV=1	Regular	241.042	0	42174.2	7	5	34	23.77	36260	34615	13111			Green
2280	A0A1D8PK65_CANAL	A0A1D8PK65	Trifunctional fatty acid synthase subunit OS=Candida albicans (strain SC5314 / ATCC MYA-2876) GN=FAS2 PE=3 SV=1	Regular	233.314	0	208067	69	21	169	15.13	181711	61034	55021			Green
82	ADH2_CANAL	O94038	Alcohol dehydrogenase 2 OS=Candida albicans (strain SC5314 / ATCC MYA-2876) GN=ADH2 PE=3 SV=1	Regular	233.305	0	37206.4	31	4	31	15.8	114549	51725	37813			Green
1615	A0A1D8PNG6_CANAL	A0A1D8PNG6	UDP-N-acetylglucosamine diphosphorylase OS=Candida albicans (strain SC5314 / ATCC MYA-2876) GN=UAP1 PE=4 SV=1	Regular	232.98	0	55078.3	27	11	39	20.78	79444	36376	16774			Green
1613	Q5A779_CANAL	Q5A779	GTP-binding protein OS=Candida albicans (strain SC5314 / ATCC MYA-2876) GN=DRG1 PE=4 SV=1	Regular	230.978	0	40526.9	30	8	31	20.38	231591	35205	76034			Green
2767	A0A1D8PCG9_CANAL	A0A1D8PCG9	Mrs7p OS=Candida albicans (strain SC5314 / ATCC MYA-2876) GN=MRS7 PE=4 SV=1	Regular	228.559	0	58354.9	16	6	52	13.98	82692	25159.5	26995			Green
3029	Q5AD50_CANAL	Q5AD50	DNA-directed RNA polymerase I subunit OS=Candida albicans (strain SC5314 / ATCC MYA-2876) GN=orf19.2017 PE=4 SV=1	Regular	225.549	0	44273	17	7	35	4.07	24476	35505	8586			Green
2981	A0A1D8PI71_CANAL	A0A1D8PI71	Bifunctional farnesyl-diphosphate farnesyltransferase/squalene synthase OS=Candida albicans (strain SC5314 / ATCC MYA-2876) GN=ERG9 PE=4 SV=1	Regular	219.52	0	51743.6	22	7	43	14.96	88111	38203	9042			Green
416	GBLP_CANAL	P83774	Guanine nucleotide-binding protein subunit beta-like protein OS=Candida albicans (strain SC5314 / ATCC MYA-2876) GN=ASC1 PE=1 SV=2	Regular	218.834	0	34726.1	12	3	23	19.56	28417	28417	8424			Green
4876	Q5AAR2_CANAL	Q5AAR2	Uncharacterized protein OS=Candida albicans (strain SC5314 / ATCC MYA-2876) GN=orf19.6250 PE=4 SV=1	Regular	217.458	0	37866.1	7	3	20	10.09	14744	38232	6864			Green
520	MIC60_CANAL	Q5A044	MICOS complex subunit MIC60 OS=Candida albicans (strain SC5314 / ATCC MYA-2876) GN=MIC60 PE=3 SV=2	Regular	215.023	0	62701.9	54	21	53	28.22	116473	42073	28935			Green
5949	A0A1D8PU44_CANAL	A0A1D8PU44	Mss51p OS=Candida albicans (strain SC5314 / ATCC MYA-2876) GN=MSS51 PE=4 SV=1	Regular	211.468	0	51233.4	16	4	41	11.03	39207	35913	6772			Green
694	MCR1_CANAL	Q59M70	NADH-cytochrome b5 reductase 2 OS=Candida albicans (strain SC5314 / ATCC MYA-2876) GN=MCR1 PE=3 SV=1	Regular	205.134	0	33574.5	14	4	33	13.95	93362	63816	25885			Green
4451	A0A1D8PCD8_CANAL	A0A1D8PCD8	Trans-2-enoyl-CoA reductase (NADPH) OS=Candida albicans (strain SC5314 / ATCC MYA-2876) GN=orf19.3293 PE=4 SV=1	Regular	202.947	0	36238.9	7	2	22	7.05	12914	19371	2741			Green
1417	A0A1D8PFL7_CANAL	A0A1D8PFL7	Proteasome regulatory particle base subunit OS=Candida albicans (strain SC5314 / ATCC MYA-2876) GN=RPN1 PE=4 SV=1	Regular	199.979	0	110396	40	13	76	18.73	90839	50629	27563			Green
983	SSO2_CANAL	Q59YF0	Protein transport protein SSO2 OS=Candida albicans (strain SC5314 / ATCC MYA-2876) GN=SSO2 PE=3 SV=1	Regular	199.343	0	34479.4	14	4	21	9.15	67591	65113.5	7930			Green
2139	Q5AHZ4_CANAL	Q5AHZ4	Ubiquinone biosynthesis monooxygenase COQ6_ mitochondrial OS=Candida albicans (strain SC5314 / ATCC MYA-2876) GN=COQ6 PE=3 SV=1	Regular	195.095	0	53448	20	7	32	17.5	44864	38560	21023			Green
2993	A0A1D8PSA9_CANAL	A0A1D8PSA9	Phosphoglucomutase OS=Candida albicans (strain SC5314 / ATCC MYA-2876) GN=PGM2 PE=3 SV=1	Regular	192.308	0	62070.2	25	8	44	12.86	52496	37251	18338			Green
89	AIM24_CANAL	Q59L25	Altered inheritance of mitochondria protein 24_ mitochondrial OS=Candida albicans (strain SC5314 / ATCC MYA-2876) GN=AIM24 PE=3 SV=2	Regular	191.437	0	53459.9	9	6	41	14.88	27486	19440	8527			Green
614	ISN1_CANAL	Q5A8X9	IMP-specific 5'-nucleotidase 1 OS=Candida albicans (strain SC5314 / ATCC MYA-2876) GN=ISN1 PE=3 SV=1	Regular	191.078	0	52898.1	15	10	42	14.78	49577	13194	6482			Green
333	DHH1_CANAL	Q5AAW3	ATP-dependent RNA helicase DHH1 OS=Candida albicans (strain SC5314 / ATCC MYA-2876) GN=DHH1 PE=3 SV=1	Regular	189.7	0	62509.2	30	8	41	11.84	46110	30935	11585			Green
3290	A0A1D8PCV7_CANAL	A0A1D8PCV7	L-aminoadipate-semialdehyde dehydrogenase OS=Candida albicans (strain SC5314 / ATCC MYA-2876) GN=LYS2 PE=4 SV=1	Regular	185.567	0	155752	43	22	128	13.89	163044	25991	19178			Green
5087	Q5AK53_CANAL	Q5AK53	ATP-dependent 6-phosphofructokinase OS=Candida albicans (strain SC5314 / ATCC MYA-2876) GN=PFK1 PE=3 SV=1	Regular	185.338	0	109256	48	18	79	16.31	165099	26181	19807			Green
4754	A0A1D8PHA3_CANAL	A0A1D8PHA3	Ubiquinol--cytochrome-c reductase catalytic subunit OS=Candida albicans (strain SC5314 / ATCC MYA-2876) GN=CYT1 PE=4 SV=1	Regular	183.133	0	32335.5	4	3	19	19.1	15633	14886	1785			Green
3391	A0A1D8PQ89_CANAL	A0A1D8PQ89	Mitochondrial 37S ribosomal protein MRP4 OS=Candida albicans (strain SC5314 / ATCC MYA-2876) GN=orf19.5747 PE=3 SV=1	Regular	183.045	0	52464.6	13	4	47	8.26	25514	24068	6522			Green
5354	A0A1D8PMH6_CANAL	A0A1D8PMH6	Tryptophan synthase OS=Candida albicans (strain SC5314 / ATCC MYA-2876) GN=TRP5 PE=3 SV=1	Regular	178.363	0	76529.6	19	8	56	11.82	44295	20160	11008			Green
3641	A0A1D8PK87_CANAL	A0A1D8PK87	Dolichyl-diphosphooligosaccharide--protein glycosyltransferase subunit 1 OS=Candida albicans (strain SC5314 / ATCC MYA-2876) GN=OST1 PE=3 SV=1	Regular	178.258	0	54267.1	23	5	33	16.81	45037	28709	10254			Green
4300	Q5A9D4_CANAL	Q5A9D4	Csp37p OS=Candida albicans (strain SC5314 / ATCC MYA-2876) GN=CSP37 PE=4 SV=1	Regular	175.532	0	37003.9	10	5	36	6.85	30775	58707	4828			Green
4580	G1UB37_CANAL	G1UB37	Flu1p OS=Candida albicans (strain SC5314 / ATCC MYA-2876) GN=FLU1 PE=4 SV=1	Regular	175.462	0	68062.9	8	5	29	5.9	11035	9063	2153			Green
5061	Q5ADP0_CANAL	Q5ADP0	Histone deacetylase OS=Candida albicans (strain SC5314 / ATCC MYA-2876) GN=RPD31 PE=1 SV=1	Regular	174.141	0	65882.1	25	8	50	21.84	38258	24261	11572			Green
879	RS3A_CANAL	P40910	40S ribosomal protein S1 OS=Candida albicans (strain SC5314 / ATCC MYA-2876) GN=RPS1 PE=3 SV=3	Regular	173.554	0	29100.8	14	7	28	16.8	41366	28794	9892			Green
3514	A0A1D8PC43_CANAL	A0A1D8PC43	Diphosphomevalonate decarboxylase OS=Candida albicans (strain SC5314 / ATCC MYA-2876) GN=MVD PE=3 SV=1	Regular	173.424	0	39715.1	18	7	31	12.71	27949	23862	7367			Green
2745	A0A1D8PN45_CANAL	A0A1D8PN45	Dynamin-like GTPase OS=Candida albicans (strain SC5314 / ATCC MYA-2876) GN=VPS1 PE=3 SV=1	Regular	170.902	0	77115.6	23	10	72	17.89	61404	26561	12508			Green
496	HSP78_CANAL	Q96UX5	Heat shock protein 78_ mitochondrial OS=Candida albicans (strain SC5314 / ATCC MYA-2876) GN=HSP78 PE=3 SV=2	Regular	168.892	0	91827.9	33	16	85	13.18	97235	18228	16817			Green
3094	A0A1D8PK30_CANAL	A0A1D8PK30	Ribosomal 60S subunit protein L35A OS=Candida albicans (strain SC5314 / ATCC MYA-2876) GN=RPL35 PE=3 SV=1	Regular	168.767	0	14085.7	7	3	13	19.17	5871	6351	1971			Green
2997	A0A1D8PT27_CANAL	A0A1D8PT27	Aconitate hydratase_ mitochondrial OS=Candida albicans (strain SC5314 / ATCC MYA-2876) GN=ACO2 PE=3 SV=1	Regular	168.507	0	86495.7	38	18	66	22.5	212807	31226	69363			Green
5903	A0A1D8PG20_CANAL	A0A1D8PG20	Bifunctional 2-aminoadipate transaminase/aromatic-amino-acid:2-oxoglutarate transaminase OS=Candida albicans (strain SC5314 / ATCC MYA-2876) GN=ARO8 PE=4 SV=1	Regular	166.042	0	54972.5	18	8	47	12.42	107446	16404	33060			Green
695	MDHC_CANAL	P83778	Malate dehydrogenase_ cytoplasmic OS=Candida albicans (strain SC5314 / ATCC MYA-2876) GN=MDH1 PE=1 SV=2	Regular	164.681	0	36061.3	20	9	31	27	263651	93987	63937			Green
4851	Q5AJ90_CANAL	Q5AJ90	Fox3p OS=Candida albicans (strain SC5314 / ATCC MYA-2876) GN=FOX3 PE=3 SV=1	Regular	164.579	0	44333.4	26	9	39	23.9	284574	9516	91390			Green
5689	Q5ANN9_CANAL	Q5ANN9	Kre9p OS=Candida albicans (strain SC5314 / ATCC MYA-2876) GN=KRE9 PE=4 SV=1	Regular	164.181	0	29286.7	8	3	16	10.33	17333	20895	1765			Green
4904	Q5A1E8_CANAL	Q5A1E8	Succinate dehydrogenase [ubiquinone] flavoprotein subunit_ mitochondrial OS=Candida albicans (strain SC5314 / ATCC MYA-2876) GN=SDH12 PE=3 SV=1	Regular	161.742	0	70974.4	26	12	62	19.34	46083	18952	10388			Green
4521	Q5ADT0_CANAL	Q5ADT0	Slk19p OS=Candida albicans (strain SC5314 / ATCC MYA-2876) GN=SLK19 PE=4 SV=1	Regular	160.713	0	134028	50	17	174	13.03	158956	34719	34331			Green
2415	A0A1D8PTH5_CANAL	A0A1D8PTH5	Uncharacterized protein OS=Candida albicans (strain SC5314 / ATCC MYA-2876) GN=CAALFM_CR07340CA PE=4 SV=1	Regular	158.079	0	40914.5	17	4	31	15.97	55908	65100	27498			Green
1001	A0A1D8PFN5_CANAL	A0A1D8PFN5	Uncharacterized protein (Fragment) OS=Candida albicans (strain SC5314 / ATCC MYA-2876) GN=orf19.4963 PE=4 SV=1	Regular	157.019	0	45047	13	6	24	20.2	13818	11104	2101			Green
297	DBP5_CANAL	Q5AJD0	ATP-dependent RNA helicase DBP5 OS=Candida albicans (strain SC5314 / ATCC MYA-2876) GN=DBP5 PE=3 SV=2	Regular	156.564	0	60434.1	34	15	108	24.44	129617	26695	43664			Green
2051	A0A1D8PRS1_CANAL	A0A1D8PRS1	Uncharacterized protein OS=Candida albicans (strain SC5314 / ATCC MYA-2876) GN=CAALFM_CR00690CA PE=4 SV=1	Regular	156.498	0	49248	14	8	41	9.6	37929	8418	9899			Green
817	POB3_CANAL	Q5ALL8	FACT complex subunit POB3 OS=Candida albicans (strain SC5314 / ATCC MYA-2876) GN=POB3 PE=3 SV=1	Regular	148.683	0	61122.7	12	6	40	7.81	51084	17442	12509			Green
3610	A0A1D8PCM2_CANAL	A0A1D8PCM2	Galactose-1-phosphate uridylyltransferase OS=Candida albicans (strain SC5314 / ATCC MYA-2876) GN=GAL7 PE=3 SV=1	Regular	148.047	0	45338.4	12	4	38	5.96	78594	91753.5	18928			Green
1848	A0A1D8PQ60_CANAL	A0A1D8PQ60	Uncharacterized protein OS=Candida albicans (strain SC5314 / ATCC MYA-2876) GN=orf19.5711 PE=4 SV=1	Regular	146.547	0	70357.2	26	9	50	12.56	95274	10940	17885			Green
5437	A0A1D8PMV9_CANAL	A0A1D8PMV9	Threonine--tRNA ligase OS=Candida albicans (strain SC5314 / ATCC MYA-2876) GN=THS1 PE=3 SV=1	Regular	142.903	0	82269.7	41	18	67	19.69	59231	23155	13507			Green
3856	Q5AJ93_CANAL	Q5AJ93	Ribosomal 40S subunit protein S7A OS=Candida albicans (strain SC5314 / ATCC MYA-2876) GN=RPS7A PE=4 SV=1	Regular	139.745	0	21246.8	6	3	23	15.59	68431	49566	11071			Green
911	SEC24_CANAL	Q5AQ76	Protein transport protein SEC24 OS=Candida albicans (strain SC5314 / ATCC MYA-2876) GN=SEC24 PE=3 SV=2	Regular	138.27	0	102747	29	13	60	8.51	56628	15304.5	18141			Green
4577	Q5A934_CANAL	Q5A934	Zinc finger-containing protein OS=Candida albicans (strain SC5314 / ATCC MYA-2876) GN=ZPR1 PE=4 SV=1	Regular	136.413	0	57647	11	5	36	11.98	37554	31121	12160			Green
3413	A0A1D8PHH2_CANAL	A0A1D8PHH2	Png2p OS=Candida albicans (strain SC5314 / ATCC MYA-2876) GN=PNG2 PE=4 SV=1	Regular	132.559	0	112098	21	6	74	3.97	29397	35719.5	9290			Green
645	KYNU_CANAL	Q59QC4	Kynureninase OS=Candida albicans (strain SC5314 / ATCC MYA-2876) GN=BNA5 PE=3 SV=1	Regular	132.073	0	52669.2	17	7	37	10.41	74327	10852.5	16559			Green
2045	A0A1D8PL01_CANAL	A0A1D8PL01	Zinc metalloprotease OS=Candida albicans (strain SC5314 / ATCC MYA-2876) GN=STE24 PE=4 SV=1	Regular	131.804	0	50784.2	13	4	31	7.87	28268	26074	3212			Green
1996	A0A1D8PEA9_CANAL	A0A1D8PEA9	Uncharacterized protein OS=Candida albicans (strain SC5314 / ATCC MYA-2876) GN=orf19.5085 PE=4 SV=1	Regular	131.484	0	121702	25	14	79	7.7	54174	12474	7758			Green
4828	Q59R18_CANAL	Q59R18	Asparagine--tRNA ligase OS=Candida albicans (strain SC5314 / ATCC MYA-2876) GN=DED81 PE=4 SV=1	Regular	129.729	0.27	62647.1	18	8	48	13.41	22724	8410	11838			Green
4839	Q59V63_CANAL	Q59V63	Emp24p OS=Candida albicans (strain SC5314 / ATCC MYA-2876) GN=EMP24 PE=3 SV=1	Regular	129.591	0.27	22940.7	7	4	16	18.5	19154	25158	4915			Green
751	NU5M_CANAL	Q9B8C9	NADH-ubiquinone oxidoreductase chain 5 OS=Candida albicans (strain SC5314 / ATCC MYA-2876) GN=NAD5 PE=3 SV=2	Regular	129.209	0.27	61748.4	16	5	21	11.23	102267	17748	31061			Green
1347	A0A1D8PTL3_CANAL	A0A1D8PTL3	Uncharacterized protein OS=Candida albicans (strain SC5314 / ATCC MYA-2876) GN=CAALFM_CR07780WA PE=4 SV=1	Regular	128.647	0.26	70027.6	22	11	58	10.46	87353	32101.5	25625			Green
700	MED4_CANAL	Q59U73	Mediator of RNA polymerase II transcription subunit 4 OS=Candida albicans (strain SC5314 / ATCC MYA-2876) GN=MED4 PE=3 SV=2	Regular	127.469	0.26	37065.3	11	5	32	10.22	14523	15199.5	4735			Green
165	BDF1_CANAL	Q5A4W8	Bromodomain-containing factor 1 OS=Candida albicans (strain SC5314 / ATCC MYA-2876) GN=BDF1 PE=1 SV=1	Regular	126.422	0.52	82723.2	24	10	60	9.84	146072	88252	60564			Green
5837	A0A1D8PQQ7_CANAL	A0A1D8PQQ7	mRNA-binding protein OS=Candida albicans (strain SC5314 / ATCC MYA-2876) GN=orf19.7011 PE=4 SV=1	Regular	125.807	0.52	136411	20	11	93	8.55	103939	20846	31183			Green
1710	A0A1D8PRY3_CANAL	A0A1D8PRY3	ATP synthase subunit gamma OS=Candida albicans (strain SC5314 / ATCC MYA-2876) GN=ATP3 PE=3 SV=1	Regular	125.288	0.52	32233.4	11	6	23	14.97	17412	6805.5	7460			Green
1364	A0A1D8PJ10_CANAL	A0A1D8PJ10	Uncharacterized protein OS=Candida albicans (strain SC5314 / ATCC MYA-2876) GN=orf19.6160 PE=4 SV=1	Regular	123.893	0.52	89612.2	27	13	102	5.76	69598	23646	13662			Green
4571	Q5AIB8_CANAL	Q5AIB8	Ribosomal 60S subunit protein L10 OS=Candida albicans (strain SC5314 / ATCC MYA-2876) GN=RPL10 PE=4 SV=1	Regular	121.66	0.52	25474.4	6	1	26	5	13153	39459	3017			Green
5056	Q5A2A7_CANAL	Q5A2A7	Metalloendopeptidase OS=Candida albicans (strain SC5314 / ATCC MYA-2876) GN=PRD1 PE=3 SV=1	Regular	119.672	0.52	81901.7	27	12	68	8.55	58932	30275	9043			Green
252	CDR1_CANAL	Q5ANA3	Pleiotropic ABC efflux transporter of multiple drugs CDR1 OS=Candida albicans (strain SC5314 / ATCC MYA-2876) GN=CDR1 PE=1 SV=2	Regular	119.421	0.52	171296	39	15	105	7.26	80396	48453	20905			Green
5855	Q5ADN1_CANAL	Q5ADN1	Protein phosphatase 2A structural subunit OS=Candida albicans (strain SC5314 / ATCC MYA-2876) GN=TPD3 PE=4 SV=1	Regular	118.867	0.52	73345.2	19	8	56	12.13	106734	22205	27790			Green
1939	A0A1D8PRC2_CANAL	A0A1D8PRC2	Carboxypeptidase OS=Candida albicans (strain SC5314 / ATCC MYA-2876) GN=CPY1 PE=3 SV=1	Regular	118.398	0.51	61671.6	10	4	35	5.54	19696	17974.5	3029			Green
3552	A0A1D8PSA6_CANAL	A0A1D8PSA6	Histone deacetylase OS=Candida albicans (strain SC5314 / ATCC MYA-2876) GN=RPD3 PE=3 SV=1	Regular	117.188	0.51	54561.8	15	5	36	7.29	68553	7095	4344			Green
4964	Q5AI92_CANAL	Q5AI92	Uncharacterized protein OS=Candida albicans (strain SC5314 / ATCC MYA-2876) GN=orf19.2961 PE=4 SV=1	Regular	113.722	0.77	46321.6	15	7	38	7.05	152328	14812.5	32018			Green
4156	Q59RI1_CANAL	Q59RI1	Isoleucine--tRNA ligase OS=Candida albicans (strain SC5314 / ATCC MYA-2876) GN=ILS1 PE=3 SV=1	Regular	113.362	0.76	125787	29	18	114	8.55	105806	27147	20650			Green
3599	Q5A3L9_CANAL	Q5A3L9	Zcf30p OS=Candida albicans (strain SC5314 / ATCC MYA-2876) GN=ZCF30 PE=4 SV=1	Regular	112.472	0.76	91367.8	13	6	58	3.13	34611	37597.5	18136			Green
4816	Q5AGZ7_CANAL	Q5AGZ7	Ribosomal 60S subunit protein L5 OS=Candida albicans (strain SC5314 / ATCC MYA-2876) GN=RPL5 PE=3 SV=1	Regular	106.912	1	34503	5	2	23	8.05	12583	18874.5	1885			Green
2355	A0A1D8PDH5_CANAL	A0A1D8PDH5	Rei1p OS=Candida albicans (strain SC5314 / ATCC MYA-2876) GN=REI1 PE=4 SV=1	Regular	105.224	1	45039.1	16	6	48	16.75	83951	12504	21089			Green
3084	A0A1D8PCY8_CANAL	A0A1D8PCY8	Mas1p OS=Candida albicans (strain SC5314 / ATCC MYA-2876) GN=MAS1 PE=3 SV=1	Regular	102.338	1	51230.8	21	9	36	15.42	116355	6869	26800			Green
4916	A0A1D8PNS3_CANAL	A0A1D8PNS3	Mtr10p OS=Candida albicans (strain SC5314 / ATCC MYA-2876) GN=MTR10 PE=4 SV=1	Regular	102.22	0.99	111058	23	9	75	5.01	118896	95002.5	51248			Green
4650	A0A1D8PRL6_CANAL	A0A1D8PRL6	Acetyl-CoA C-acyltransferase OS=Candida albicans (strain SC5314 / ATCC MYA-2876) GN=POT1 PE=3 SV=1	Regular	98.3004	1.48	43356.6	10	5	33	4.66	17909	12990	2582			Green
974	SPT6_CANAL	Q3MNT0	Transcription elongation factor SPT6 OS=Candida albicans (strain SC5314 / ATCC MYA-2876) GN=SPT6 PE=3 SV=1	Regular	98.2505	1.47	162524	28	12	137	3.93	55440	30487.5	11151			Green
5165	A0A1D8PRR4_CANAL	A0A1D8PRR4	Trans-hexaprenyltranstransferase OS=Candida albicans (strain SC5314 / ATCC MYA-2876) GN=CAALFM_CR00570WA PE=4 SV=1	Regular	97.1031	1.47	56370.2	12	8	42	11.96	34003	8714	6635			Green
5090	Q59MZ5_CANAL	Q59MZ5	Phosphoribosylformylglycinamidine synthase OS=Candida albicans (strain SC5314 / ATCC MYA-2876) GN=ADE6 PE=3 SV=1	Regular	96.5134	1.46	151551	26	13	96	5.26	71910	15096	16772			Green
3025	A0A1D8PRR7_CANAL	A0A1D8PRR7	Acetyl-CoA carboxylase OS=Candida albicans (strain SC5314 / ATCC MYA-2876) GN=ACC1 PE=4 SV=1	Regular	96.3948	1.46	254562	33	18	190	6.74	52354	22566	16612			Green
5923	Q59VY8_CANAL	Q59VY8	Galactokinase OS=Candida albicans (strain SC5314 / ATCC MYA-2876) GN=GAL1 PE=4 SV=1	Regular	92.9665	1.93	57556.2	13	5	34	8.74	34985	34470	11389			Green
1351	A0A1D8PJI7_CANAL	A0A1D8PJI7	Medium-chain fatty acid-CoA ligase OS=Candida albicans (strain SC5314 / ATCC MYA-2876) GN=FAA21 PE=4 SV=1	Regular	92.9261	1.92	80661.1	25	10	55	7.38	106789	91683	24453			Green
3768	Q5AL34_CANAL	Q5AL34	Psa2p OS=Candida albicans (strain SC5314 / ATCC MYA-2876) GN=PSA2 PE=4 SV=1	Regular	91.4799	2.15	51330.6	13	7	32	12.88	14736	7738	2993			Green
5172	A0A1D8PN61_CANAL	A0A1D8PN61	Non-specific serine/threonine protein kinase OS=Candida albicans (strain SC5314 / ATCC MYA-2876) GN=SNF1 PE=4 SV=1	Regular	90.376	2.14	69991.4	11	4	49	5.02	28525	43020	6928			Green
973	SPT5_CANAL	Q5ALX3	Transcription elongation factor SPT5 OS=Candida albicans (strain SC5314 / ATCC MYA-2876) GN=SPT5 PE=3 SV=1	Regular	84.8345	2.57	105938	21	10	97	4.81	53127	39247	20577			Green
4474	Q59Q34_CANAL	Q59Q34	Cation-transporting ATPase OS=Candida albicans (strain SC5314 / ATCC MYA-2876) GN=SPF1 PE=3 SV=1	Regular	84.2151	2.78	137931	13	8	107	1.31	52196	28524	11726			Green
3224	Q5AKX8_CANAL	Q5AKX8	Cyb2p OS=Candida albicans (strain SC5314 / ATCC MYA-2876) GN=CYB2 PE=3 SV=1	Regular	84.2079	2.78	63146.3	16	7	45	2.5	81105	37632	15671			Green
5974	Q5AB74_CANAL	Q5AB74	Chaperonin-containing T-complex subunit OS=Candida albicans (strain SC5314 / ATCC MYA-2876) GN=CCT8 PE=3 SV=1	Regular	81.689	2.75	58438.3	19	8	46	2.96	24081	29514	8116			Green
2383	A0A1D8PGB8_CANAL	A0A1D8PGB8	Uncharacterized protein OS=Candida albicans (strain SC5314 / ATCC MYA-2876) GN=orf19.1447 PE=4 SV=1	Regular	80.5229	2.96	62068	8	6	56	6.32	49259	127011	58255			Green
796	PGA4_CANAL	Q5AJY5	1_3-beta-glucanosyltransferase PGA4 OS=Candida albicans (strain SC5314 / ATCC MYA-2876) GN=PGA4 PE=1 SV=1	Regular	78.8261	3.17	49452.4	6	3	26	3.33	5689	8349	1152			Green
3686	A0A1D8PCI9_CANAL	A0A1D8PCI9	Protein kinase OS=Candida albicans (strain SC5314 / ATCC MYA-2876) GN=ABC1 PE=4 SV=1	Regular	77.7025	3.39	64394.5	28	13	55	10.6	63733	15579	16855			Green
PROTEINS EXTRACTED WITH SDS_SECTION 2
protein.key	protein.Entry	protein.Accession	protein.Description	protein.dataBaseType	protein.score	protein.falsePositiveRate	protein.avgMass	protein.MatchedProducts	protein.matchedPeptides	protein.digestPeps	protein.seqCover(%)	protein.MatchedPeptideIntenSum	protein.top3MatchedPeptideIntenSum	protein.MatchedProductIntenSum	protein.fmolOnColumn	protein.ngramOnColumn	protein.AutoCurate	protein.Key_ForHomologs
761	PGK_CANAL	P46273	Phosphoglycerate kinase OS=Candida albicans (strain SC5314 / ATCC MYA-2876) GN=PGK1 PE=3 SV=1	Regular	39995.5	0	45294	920	59	43	87.05	6419786	1202437	4812994			Green
3337	A0A1D8PP43_CANAL	A0A1D8PP43	Adh1p OS=Candida albicans (strain SC5314 / ATCC MYA-2876) GN=ADH1 PE=3 SV=1	Regular	39934.1	0	37308.6	551	32	30	81.71	4399623	1228630	4048779			Green
568	PDC1_CANAL	P83779	Pyruvate decarboxylase OS=Candida albicans (strain SC5314 / ATCC MYA-2876) GN=PDC11 PE=1 SV=2	Regular	35154	0	62783.4	648	44	40	63.32	5885744	1563931	3764547			Green
1157	Q5ADM7_CANAL	Q5ADM7	Glyceraldehyde-3-phosphate dehydrogenase OS=Candida albicans (strain SC5314 / ATCC MYA-2876) GN=TDH3 PE=3 SV=1	Regular	32648.6	0	35947	409	25	29	74.63	1994454	521349	1062158			Green
1638	A0A1D8PKZ9_CANAL	A0A1D8PKZ9	ATP synthase subunit beta OS=Candida albicans (strain SC5314 / ATCC MYA-2876) GN=ATP2 PE=3 SV=1	Regular	31992.9	0	53999.5	559	40	42	78.37	2928873	839384	1771078			Green
1377	A0A1D8PFS4_CANAL	A0A1D8PFS4	6-phosphogluconate dehydrogenase_ decarboxylating OS=Candida albicans (strain SC5314 / ATCC MYA-2876) GN=GND1 PE=3 SV=1	Regular	28979.9	0	54659.3	498	34	49	60.61	2824819	726865	1444196			Green
1817	A0A1D8PEM5_CANAL	A0A1D8PEM5	Isocitrate dehydrogenase [NAD] subunit_ mitochondrial OS=Candida albicans (strain SC5314 / ATCC MYA-2876) GN=IDH1 PE=3 SV=1	Regular	22200.6	0	39231	198	16	25	44.51	1123082	473173	546770			Green
114	ALF_CANAL	Q9URB4	Fructose-bisphosphate aldolase OS=Candida albicans (strain SC5314 / ATCC MYA-2876) GN=FBA1 PE=1 SV=2	Regular	21698.4	0	39386.5	270	21	31	66.57	1261218	370658	508128			Green
3313	A0A1D8PFR4_CANAL	A0A1D8PFR4	Actin OS=Candida albicans (strain SC5314 / ATCC MYA-2876) GN=ACT1 PE=3 SV=1	Regular	20379.8	0	41966.8	419	34	36	80.85	2019593	529376	954249			Green
2715	A0A1D8PPX6_CANAL	A0A1D8PPX6	Uncharacterized protein OS=Candida albicans (strain SC5314 / ATCC MYA-2876) GN=orf19.5525 PE=4 SV=1	Regular	19586.8	0	37805.9	217	15	27	64.37	1436080	635484	746795			Green
613	IF4A_CANAL	P87206	ATP-dependent RNA helicase eIF4A OS=Candida albicans (strain SC5314 / ATCC MYA-2876) GN=TIF1 PE=3 SV=1	Regular	19311	0	44770.4	367	32	44	77.33	1605024	300309	628602			Green
652	KPYK_CANAL	P46614	Pyruvate kinase OS=Candida albicans (strain SC5314 / ATCC MYA-2876) GN=CDC19 PE=1 SV=3	Regular	18738.6	0	55786.8	402	32	40	74.01	2367429	733047	1393180			Green
2898	A0A1D8PP59_CANAL	A0A1D8PP59	Ubiquinol--cytochrome-c reductase subunit OS=Candida albicans (strain SC5314 / ATCC MYA-2876) GN=orf19.4016 PE=4 SV=1	Regular	18353.3	0	47945	334	30	32	76.08	1726636	701022	806969			Green
5296	Q5A397_CANAL	Q5A397	Hsp70 family ATPase OS=Candida albicans (strain SC5314 / ATCC MYA-2876) GN=SSB1 PE=3 SV=1	Regular	17698.2	0	66620.3	343	29	46	49.59	2125139	769790	1073977			Green
4249	Q59TC4_CANAL	Q59TC4	Lys22p OS=Candida albicans (strain SC5314 / ATCC MYA-2876) GN=LYS22 PE=3 SV=1	Regular	17348.2	0	46719.9	247	22	38	55.64	1318659	538331	553405			Green
5560	A0A1D8PFV1_CANAL	A0A1D8PFV1	Ribosomal 60S subunit protein L4B OS=Candida albicans (strain SC5314 / ATCC MYA-2876) GN=RPL4B PE=4 SV=1	Regular	15958.9	0	39269.4	221	17	26	58.95	1095189	483309	578360			Green
37	TSA1_CANAL	Q9Y7F0	Peroxiredoxin TSA1-A OS=Candida albicans (strain SC5314 / ATCC MYA-2876) GN=TSA1 PE=2 SV=1	Regular	15249.9	0	21974	103	8	20	64.29	554242	414267	280703			Green
336	EF1A2_CANAL	Q59QD6	Elongation factor 1-alpha 2 OS=Candida albicans (strain SC5314 / ATCC MYA-2876) GN=TEF2 PE=3 SV=2	Regular	14549.5	0	50468	383	24	38	52.18	2166368	746780	1270012			Green
2831	A0A1D8PSH3_CANAL	A0A1D8PSH3	Citrate synthase OS=Candida albicans (strain SC5314 / ATCC MYA-2876) GN=CIT1 PE=3 SV=1	Regular	14187	0	52001.5	240	21	35	41.76	973517	390742	429471			Green
381	ENO1_CANAL	P30575	Enolase 1 OS=Candida albicans (strain SC5314 / ATCC MYA-2876) GN=ENO1 PE=2 SV=1	Regular	13962.8	0	47231.6	755	44	30	64.32	4611002	927091	4002810			Green
486	HSP71_CANAL	P41797	Heat shock protein SSA1 OS=Candida albicans (strain SC5314 / ATCC MYA-2876) GN=SSA1 PE=1 SV=2	Regular	13493.2	0	70495.2	370	37	54	52.44	1624218	426002	737451			Green
2123	A0A1D8PGT5_CANAL	A0A1D8PGT5	Aldehyde dehydrogenase (NAD(P)(+)) OS=Candida albicans (strain SC5314 / ATCC MYA-2876) GN=ALD5 PE=3 SV=1	Regular	12300.6	0	54295.9	238	20	37	55.51	1002442	365253	392955			Green
1631	A0A1D8PPG7_CANAL	A0A1D8PPG7	Ketol-acid reductoisomerase_ mitochondrial OS=Candida albicans (strain SC5314 / ATCC MYA-2876) GN=ILV5 PE=3 SV=1	Regular	12297.4	0	44962.7	224	19	37	54.25	1163024	600935	512222			Green
4967	A0A1D8PH52_CANAL	A0A1D8PH52	Acetyl-CoA C-acetyltransferase OS=Candida albicans (strain SC5314 / ATCC MYA-2876) GN=ERG10 PE=3 SV=1	Regular	12059.5	0	42334.5	194	20	32	57.71	878641	501966	372821			Green
5677	A0A1D8PHC9_CANAL	A0A1D8PHC9	Aspartate transaminase OS=Candida albicans (strain SC5314 / ATCC MYA-2876) GN=AAT1 PE=4 SV=1	Regular	11624.1	0	49062.8	185	23	41	54.23	797320	403949	341778			Green
479	HSP77_CANAL	P83784	Heat shock protein SSC1_ mitochondrial OS=Candida albicans (strain SC5314 / ATCC MYA-2876) GN=SSC1 PE=1 SV=2	Regular	11560.8	0	69919.3	263	30	70	49.38	1287687	609365	532813			Green
899	SAHH_CANAL	P83783	Adenosylhomocysteinase OS=Candida albicans (strain SC5314 / ATCC MYA-2876) GN=SAH1 PE=1 SV=2	Regular	11376.9	0	49699.6	230	24	36	48.67	1274910	675316	527177			Green
581	PGA45_CANAL	Q5AA33	Predicted GPI-anchored protein 45 OS=Candida albicans (strain SC5314 / ATCC MYA-2876) GN=PGA45 PE=1 SV=2	Regular	11000.4	0	49048.8	95	6	28	13.17	470319	389516	243214			Green
3750	A0A1D8PJ01_CANAL	A0A1D8PJ01	Plasma membrane ATPase OS=Candida albicans (strain SC5314 / ATCC MYA-2876) GN=PMA1 PE=3 SV=1	Regular	10957.3	0	98222.6	521	39	59	42.01	3629028	1141825	2397919			Green
3486	A0A1D8PDE8_CANAL	A0A1D8PDE8	Obg-like ATPase 1 OS=Candida albicans (strain SC5314 / ATCC MYA-2876) GN=YBN5 PE=3 SV=1	Regular	10176.6	0	44612.4	174	18	40	54.29	780112	268157	252735			Green
2426	Q5ABC3_CANAL	Q5ABC3	Elongation factor Tu OS=Candida albicans (strain SC5314 / ATCC MYA-2876) GN=TUF1 PE=3 SV=1	Regular	9934.01	0	46933.8	163	21	35	63.62	646020	329576	244684			Green
5581	Q5A750_CANAL	Q5A750	Transketolase OS=Candida albicans (strain SC5314 / ATCC MYA-2876) GN=TKL1 PE=3 SV=1	Regular	9771.75	0	73886.1	205	25	48	49.04	1183514	602394	530025			Green
1018	A0A1D8PL14_CANAL	A0A1D8PL14	Ornithine-oxo-acid transaminase OS=Candida albicans (strain SC5314 / ATCC MYA-2876) GN=CAR2 PE=3 SV=1	Regular	9560.87	0	47748.7	176	23	42	66.97	767997	346105	270137			Green
5348	A0A1D8PMH8_CANAL	A0A1D8PMH8	Glutamate dehydrogenase OS=Candida albicans (strain SC5314 / ATCC MYA-2876) GN=GDH3 PE=3 SV=1	Regular	8961.15	0	49919.5	220	27	42	59.43	806413	196893	265668			Green
2994	A0A1D8PDD1_CANAL	A0A1D8PDD1	Lipid-binding protein OS=Candida albicans (strain SC5314 / ATCC MYA-2876) GN=PIL1 PE=4 SV=1	Regular	8635.97	0	34561.4	109	14	26	54.22	359990	226340	149477			Green
1137	A0A1D8PTB5_CANAL	A0A1D8PTB5	Succinate--CoA ligase [ADP-forming] subunit beta_ mitochondrial OS=Candida albicans (strain SC5314 / ATCC MYA-2876) GN=LSC2 PE=3 SV=1	Regular	8502.89	0	44748.8	141	18	43	60.48	437589	212467	134188			Green
2430	A0A1D8PKC3_CANAL	A0A1D8PKC3	Translation elongation factor EF1B gamma OS=Candida albicans (strain SC5314 / ATCC MYA-2876) GN=CAM1 PE=4 SV=1	Regular	8215.53	0	47105	145	18	45	48.79	709959	336062	278428			Green
509	HXKB_CANAL	P83776	Hexokinase-2 OS=Candida albicans (strain SC5314 / ATCC MYA-2876) GN=HXK2 PE=1 SV=2	Regular	7429.59	0	53872.8	220	25	45	60.33	965540	410010	407643			Green
3934	A0A1D8PR11_CANAL	A0A1D8PR11	Uncharacterized protein OS=Candida albicans (strain SC5314 / ATCC MYA-2876) GN=orf19.6507 PE=4 SV=1	Regular	7337.27	0	43270.1	97	14	37	42.64	318772	159394	81839			Green
547	MNT1_CANAL	Q00310	Glycolipid 2-alpha-mannosyltransferase 1 OS=Candida albicans (strain SC5314 / ATCC MYA-2876) GN=MNT1 PE=3 SV=1	Regular	7177.5	0	50460.3	167	22	46	54.99	840611	340368	311475			Green
5697	Q59U59_CANAL	Q59U59	Proteinase A OS=Candida albicans (strain SC5314 / ATCC MYA-2876) GN=APR1 PE=3 SV=1	Regular	7069.51	0	45675.2	86	8	22	33.17	362245	275119	208050			Green
1099	A0A1D8PJA6_CANAL	A0A1D8PJA6	Uncharacterized protein OS=Candida albicans (strain SC5314 / ATCC MYA-2876) GN=orf19.1682 PE=4 SV=1	Regular	6986.04	0	43349.6	124	17	36	54.92	475640	239311	141430			Green
396	FHP_CANAL	Q59MV9	Flavohemoprotein OS=Candida albicans (strain SC5314 / ATCC MYA-2876) GN=YHB1 PE=2 SV=1	Regular	6773.34	0	45990	130	17	43	48.74	532225	252594	164048			Green
1974	Q5AG96_CANAL	Q5AG96	Uncharacterized protein OS=Candida albicans (strain SC5314 / ATCC MYA-2876) GN=orf19.4283 PE=4 SV=1	Regular	6397.15	0	37253.1	78	11	27	44.48	261677	203298	106258			Green
2034	A0A1D8PGS5_CANAL	A0A1D8PGS5	Isocitrate dehydrogenase [NAD] subunit_ mitochondrial OS=Candida albicans (strain SC5314 / ATCC MYA-2876) GN=IDH2 PE=3 SV=1	Regular	6331.65	0	39963.9	110	12	29	53.12	509786	318039	172950			Green
730	NCE2_CANAL	Q5ANE3	Non-classical export protein 102 OS=Candida albicans (strain SC5314 / ATCC MYA-2876) GN=NCE102 PE=1 SV=1	Regular	6057.02	0	18237	29	2	6	18.82	69790	101805	19374			Green
2671	A0A1D8PF68_CANAL	A0A1D8PF68	S-adenosylmethionine synthase OS=Candida albicans (strain SC5314 / ATCC MYA-2876) GN=SAM2 PE=3 SV=1	Regular	5882.08	0	42474.2	220	25	39	75.32	930534	278358	297863			Green
3421	A0A1D8PKZ3_CANAL	A0A1D8PKZ3	ATP-dependent RNA helicase OS=Candida albicans (strain SC5314 / ATCC MYA-2876) GN=SUB2 PE=4 SV=1	Regular	5716.32	0	49716.2	179	23	38	51.27	734337	295787	227952			Green
365	EF2_CANAL	Q5A0M4	Elongation factor 2 OS=Candida albicans (strain SC5314 / ATCC MYA-2876) GN=EFT2 PE=1 SV=2	Regular	5585.72	0	93924.7	338	41	73	56.65	1350280	301059	455554			Green
712	MPG1_CANAL	O93827	Mannose-1-phosphate guanyltransferase OS=Candida albicans (strain SC5314 / ATCC MYA-2876) GN=MPG1 PE=1 SV=1	Regular	5509.47	0	40146.3	98	10	34	37.57	275589	111026	72071			Green
5912	A0A1D8PFX8_CANAL	A0A1D8PFX8	Rab GDP dissociation inhibitor OS=Candida albicans (strain SC5314 / ATCC MYA-2876) GN=GDI1 PE=3 SV=1	Regular	5454.23	0	50407.4	120	18	39	45.66	373855	179348	145490			Green
956	SUR7_CANAL	Q5A4M8	Protein SUR7 OS=Candida albicans (strain SC5314 / ATCC MYA-2876) GN=SUR7 PE=1 SV=1	Regular	4982.94	0	30257.8	54	5	18	26.3	270296	249180	97361			Green
2772	Q59TZ8_CANAL	Q59TZ8	Phosphotransferase OS=Candida albicans (strain SC5314 / ATCC MYA-2876) GN=GLK1 PE=3 SV=1	Regular	4926.12	0	52393	171	23	49	51.48	829251	275380	316202			Green
498	HSP60_CANAL	O74261	Heat shock protein 60_ mitochondrial OS=Candida albicans (strain SC5314 / ATCC MYA-2876) GN=HSP60 PE=3 SV=1	Regular	4913.17	0	60410.9	188	30	56	53.89	593171	251738	180510			Green
5136	Q59U72_CANAL	Q59U72	Ferrochelatase OS=Candida albicans (strain SC5314 / ATCC MYA-2876) GN=HEM15 PE=3 SV=1	Regular	4739.51	0	44295.5	141	16	35	45.34	782382	359426	299958			Green
421	G6PI_CANAL	P83780	Glucose-6-phosphate isomerase OS=Candida albicans (strain SC5314 / ATCC MYA-2876) GN=PGI1 PE=1 SV=2	Regular	4731.58	0	61186.3	183	26	50	45.82	790679	236066	228107			Green
3348	Q5AD47_CANAL	Q5AD47	Hexose transporter OS=Candida albicans (strain SC5314 / ATCC MYA-2876) GN=HGT6 PE=3 SV=1	Regular	4675.68	0	62141.9	82	9	32	19.82	386274	287839	255743			Green
3452	A0A1D8PKV4_CANAL	A0A1D8PKV4	Fum12p OS=Candida albicans (strain SC5314 / ATCC MYA-2876) GN=FUM12 PE=3 SV=1	Regular	4642.53	0	55559.3	95	11	36	35.29	290078	174713	100090			Green
499	HSP72_CANAL	P46587	Heat shock protein SSA2 OS=Candida albicans (strain SC5314 / ATCC MYA-2876) GN=SSA2 PE=1 SV=4	Regular	4497.18	0	70241.8	155	20	53	30.85	669493	404728	304724			Green
5450	Q5AH14_CANAL	Q5AH14	Tom40p OS=Candida albicans (strain SC5314 / ATCC MYA-2876) GN=TOM40 PE=4 SV=1	Regular	4365.02	0	42366.1	90	16	25	41.03	251674	133687	83059			Green
226	CCPR_CANAL	Q5AEN1	Cytochrome c peroxidase_ mitochondrial OS=Candida albicans (strain SC5314 / ATCC MYA-2876) GN=CCP1 PE=3 SV=2	Regular	4305.48	0	40739.5	46	5	32	23.22	158288	149813	40332			Green
446	GLYC_CANAL	O13426	Serine hydroxymethyltransferase_ cytosolic OS=Candida albicans (strain SC5314 / ATCC MYA-2876) GN=SHM2 PE=1 SV=4	Regular	4195.03	0	52266.5	150	20	48	36.81	675145	342547	214396			Green
5746	Q59P52_CANAL	Q59P52	Phosphoserine aminotransferase OS=Candida albicans (strain SC5314 / ATCC MYA-2876) GN=SER1 PE=3 SV=1	Regular	4087.5	0	43119.1	81	12	31	31.63	268030	120522	85879			Green
5813	A0A1D8PQ55_CANAL	A0A1D8PQ55	Uncharacterized protein OS=Candida albicans (strain SC5314 / ATCC MYA-2876) GN=orf19.5627 PE=4 SV=1	Regular	4079.01	0	40798	84	14	23	39.95	347413	210495	126388			Green
3081	A0A1D8PRB3_CANAL	A0A1D8PRB3	Serine hydroxymethyltransferase OS=Candida albicans (strain SC5314 / ATCC MYA-2876) GN=SHM1 PE=3 SV=1	Regular	4062.24	0	54481.1	100	13	47	30.43	511577	346038	187180			Green
680	METE_CANAL	P82610	5-methyltetrahydropteroyltriglutamate--homocysteine methyltransferase OS=Candida albicans (strain SC5314 / ATCC MYA-2876) GN=MET6 PE=1 SV=2	Regular	3853.66	0	85815.8	177	24	71	38.59	574311	254218	183765			Green
4925	Q5A678_CANAL	Q5A678	Ssz1p OS=Candida albicans (strain SC5314 / ATCC MYA-2876) GN=SSZ1 PE=3 SV=1	Regular	3816.87	0	58644	85	12	48	37.04	338503	202615	108552			Green
2466	A0A1D8PDC4_CANAL	A0A1D8PDC4	ATP synthase subunit alpha OS=Candida albicans (strain SC5314 / ATCC MYA-2876) GN=ATP1 PE=3 SV=1	Regular	3813.25	0	59098.7	131	20	49	39.38	695476	308974	227393			Green
591	PURA_CANAL	P0CH96	Adenylosuccinate synthetase OS=Candida albicans (strain SC5314 / ATCC MYA-2876) GN=ADE12 PE=3 SV=1	Regular	3788.54	0	48288	99	14	41	38.32	285687	155691	131510			Green
5025	A0A1D8PTW6_CANAL	A0A1D8PTW6	Hydroxymethylglutaryl-CoA synthase OS=Candida albicans (strain SC5314 / ATCC MYA-2876) GN=ERG13 PE=3 SV=1	Regular	3638.27	0	49983.4	127	16	32	38.58	440325	159171	159401			Green
742	NOP58_CANAL	Q59S06	Nucleolar protein 58 OS=Candida albicans (strain SC5314 / ATCC MYA-2876) GN=NOP58 PE=3 SV=2	Regular	3599.05	0	57229.2	110	14	43	36.24	351855	182447	139878			Green
590	QCR2_CANAL	P83782	Cytochrome b-c1 complex subunit 2_ mitochondrial OS=Candida albicans (strain SC5314 / ATCC MYA-2876) GN=QCR2 PE=1 SV=2	Regular	3573.78	0	39614.6	94	17	27	68.45	243116	103209	69921			Green
5515	Q59N40_CANAL	Q59N40	Aspartate aminotransferase OS=Candida albicans (strain SC5314 / ATCC MYA-2876) GN=AAT21 PE=4 SV=1	Regular	3565.61	0	46152.5	95	15	35	49.76	331300	147944	90404			Green
1933	A0A1D8PPW9_CANAL	A0A1D8PPW9	Aminomethyltransferase OS=Candida albicans (strain SC5314 / ATCC MYA-2876) GN=GCV1 PE=3 SV=1	Regular	3457.32	0	43938.9	70	11	35	39.09	313780	193562	102859			Green
4411	Q5A9D9_CANAL	Q5A9D9	Homoisocitrate dehydrogenase OS=Candida albicans (strain SC5314 / ATCC MYA-2876) GN=LYS12 PE=4 SV=1	Regular	3368.39	0	40896.6	82	12	37	41.22	249011	141200	75957			Green
2567	A0A1D8PE36_CANAL	A0A1D8PE36	Lhp1p OS=Candida albicans (strain SC5314 / ATCC MYA-2876) GN=LHP1 PE=4 SV=1	Regular	3358.93	0	37651	87	10	46	37.04	382249	216766	127080			Green
2612	A0A1D8PHH7_CANAL	A0A1D8PHH7	Isocitrate dehydrogenase [NADP] OS=Candida albicans (strain SC5314 / ATCC MYA-2876) GN=IDP1 PE=3 SV=1	Regular	3352.68	0	48703.6	109	17	44	44.11	347390	185392	105729			Green
121	AROG_CANAL	P79023	Phospho-2-dehydro-3-deoxyheptonate aldolase_ tyrosine-inhibited OS=Candida albicans (strain SC5314 / ATCC MYA-2876) GN=ARO4 PE=3 SV=1	Regular	3351.03	0	40690.2	81	9	31	28.65	395709	255511	147697			Green
192	CATA_CANAL	O13289	Peroxisomal catalase OS=Candida albicans (strain SC5314 / ATCC MYA-2876) GN=CAT1 PE=2 SV=5	Regular	3311.58	0	54977.5	73	9	41	36.7	396775	290647	159349			Green
4205	Q5AH07_CANAL	Q5AH07	Nuc2p OS=Candida albicans (strain SC5314 / ATCC MYA-2876) GN=NUC2 PE=3 SV=1	Regular	3281.04	0	54324	76	10	28	26.57	250657	144000	72109			Green
3311	Q59ZH8_CANAL	Q59ZH8	Translation termination factor eRF1 OS=Candida albicans (strain SC5314 / ATCC MYA-2876) GN=ERF1 PE=4 SV=1	Regular	3026.55	0	49366.8	124	21	38	62.61	469913	179593	114559			Green
5401	Q59US5_CANAL	Q59US5	Bifunctional cysteine synthase/O-acetylhomoserine aminocarboxypropyltransferase OS=Candida albicans (strain SC5314 / ATCC MYA-2876) GN=MET15 PE=3 SV=1	Regular	2936.49	0	47988	96	14	29	50.91	373654	249185	127685			Green
501	HSP90_CANAL	P46598	Heat shock protein 90 homolog OS=Candida albicans (strain SC5314 / ATCC MYA-2876) GN=HSP90 PE=3 SV=1	Regular	2920.29	0	80823.6	133	21	72	40.03	418439	140312	115199			Green
4527	Q59LS1_CANAL	Q59LS1	Ribosomal 60S subunit protein L3 OS=Candida albicans (strain SC5314 / ATCC MYA-2876) GN=RPL3 PE=3 SV=1	Regular	2833.89	0	44005.8	114	18	39	46.79	376885	201130	101148			Green
4648	Q59Z11_CANAL	Q59Z11	Actin-related protein 3 OS=Candida albicans (strain SC5314 / ATCC MYA-2876) GN=ARP3 PE=3 SV=1	Regular	2824.61	0	46989.9	62	11	35	40.57	198452	143235	74051			Green
214	CDC10_CANAL	P39827	Cell division control protein 10 OS=Candida albicans (strain SC5314 / ATCC MYA-2876) GN=CDC10 PE=2 SV=2	Regular	2670.81	0	40855.2	63	13	38	46.5	215737	167564	89837			Green
2850	A0A1D8PSX0_CANAL	A0A1D8PSX0	H(+)-transporting V1 sector ATPase subunit H OS=Candida albicans (strain SC5314 / ATCC MYA-2876) GN=VMA13 PE=4 SV=1	Regular	2573.66	0	53435.8	77	14	34	34.75	273772	166613	90050			Green
5870	Q5A0I8_CANAL	Q5A0I8	Sgt2p OS=Candida albicans (strain SC5314 / ATCC MYA-2876) GN=SGT2 PE=4 SV=1	Regular	2541.49	0	36518.8	37	5	33	21.51	159887	97269	52929			Green
4035	Q5A362_CANAL	Q5A362	Cystathionine gamma-lyase OS=Candida albicans (strain SC5314 / ATCC MYA-2876) GN=CYS3 PE=3 SV=1	Regular	2521.43	0	42892.4	50	11	30	39.35	121760	75179	20893			Green
5700	Q59WJ7_CANAL	Q59WJ7	Uncharacterized protein OS=Candida albicans (strain SC5314 / ATCC MYA-2876) GN=orf19.2304 PE=4 SV=1	Regular	2510.88	0	38553.5	63	14	36	48.54	201997	99862	44662			Green
1611	A0A1D8PG96_CANAL	A0A1D8PG96	Hsp70 family ATPase OS=Candida albicans (strain SC5314 / ATCC MYA-2876) GN=KAR2 PE=3 SV=1	Regular	2373.27	0	74618.9	150	22	56	29.99	465626	165268	110124			Green
324	DUG1_CANAL	Q5AKA5	Cys-Gly metallodipeptidase DUG1 OS=Candida albicans (strain SC5314 / ATCC MYA-2876) GN=DUG1 PE=1 SV=1	Regular	2349.28	0	53846.3	72	14	47	39.59	152015	100213	44111			Green
3509	A0A1D8PR99_CANAL	A0A1D8PR99	Protein disulfide isomerase OS=Candida albicans (strain SC5314 / ATCC MYA-2876) GN=PDI1 PE=4 SV=1	Regular	2312.53	0	63249.2	85	18	59	36.49	374802	122327	70140			Green
2866	A0A1D8PH55_CANAL	A0A1D8PH55	4-aminobutyrate transaminase OS=Candida albicans (strain SC5314 / ATCC MYA-2876) GN=UGA1 PE=3 SV=1	Regular	2251.59	0	52890.1	70	16	37	44.8	212177	92207	65592			Green
2529	Q5AFB3_CANAL	Q5AFB3	Tyrosine--tRNA ligase OS=Candida albicans (strain SC5314 / ATCC MYA-2876) GN=TYS1 PE=3 SV=1	Regular	2218.31	0	45157	81	15	39	34.23	318972	130641	73384			Green
4024	A0A1D8PTV7_CANAL	A0A1D8PTV7	Putative cystathionine beta-lyase OS=Candida albicans (strain SC5314 / ATCC MYA-2876) GN=CAALFM_CR09010CA PE=3 SV=1	Regular	2208.1	0	42406.4	51	11	25	54.31	216321	140593	70099			Green
500	HSP7F_CANAL	Q96VB9	Heat shock protein homolog SSE1 OS=Candida albicans (strain SC5314 / ATCC MYA-2876) GN=MSI3 PE=1 SV=2	Regular	2152	0	78866.9	101	20	72	43.65	358710	133826	112627			Green
374	EF3_CANAL	P25997	Elongation factor 3 OS=Candida albicans (strain SC5314 / ATCC MYA-2876) GN=CEF3 PE=1 SV=3	Regular	2147.46	0	117609	177	35	94	42.86	465532	184765	153704			Green
4545	Q5A0Z9_CANAL	Q5A0Z9	Pyruvate dehydrogenase E1 component subunit alpha OS=Candida albicans (strain SC5314 / ATCC MYA-2876) GN=PDA1 PE=4 SV=1	Regular	2103	0	44346.5	98	14	34	33.92	309236	136272	108268			Green
4094	Q5AMP4_CANAL	Q5AMP4	Malate dehydrogenase OS=Candida albicans (strain SC5314 / ATCC MYA-2876) GN=MDH1-1 PE=3 SV=1	Regular	2069.37	0	34842.5	54	13	35	60.54	143644	84133	51242			Green
2187	A0A1D8PNN8_CANAL	A0A1D8PNN8	Cam1-1p OS=Candida albicans (strain SC5314 / ATCC MYA-2876) GN=CAM1-1 PE=4 SV=1	Regular	2056.77	0	47523.3	91	12	44	31.34	268717	144896	77209			Green
4215	A0A1D8PKJ4_CANAL	A0A1D8PKJ4	Saccharopine dehydrogenase (NADP+_ L-glutamate-forming) OS=Candida albicans (strain SC5314 / ATCC MYA-2876) GN=LYS9 PE=4 SV=1	Regular	2004.25	0	49501.8	83	14	42	37.61	319665	138416	108966			Green
561	PABP_CANAL	Q5AI15	Polyadenylate-binding protein_ cytoplasmic and nuclear OS=Candida albicans (strain SC5314 / ATCC MYA-2876) GN=PAB1 PE=3 SV=1	Regular	1976.36	0	70703.1	116	19	52	30.21	354856	155196	109547			Green
3431	A0A1D8PF22_CANAL	A0A1D8PF22	Dolichyl-diphosphooligosaccharide--protein glycosyltransferase subunit WBP1 OS=Candida albicans (strain SC5314 / ATCC MYA-2876) GN=WBP1 PE=3 SV=1	Regular	1963.04	0	50268.1	81	10	38	35.24	365368	212648	174020			Green
232	CBF1_CANAL	Q5A1E3	Transcriptional regulator CBF1 OS=Candida albicans (strain SC5314 / ATCC MYA-2876) GN=CBF1 PE=1 SV=2	Regular	1948.6	0	29153	14	3	46	21.91	34837	50866.5	12305			Green
88	APE2_CANAL	Q59KZ1	Aminopeptidase 2 OS=Candida albicans (strain SC5314 / ATCC MYA-2876) GN=APE2 PE=1 SV=3	Regular	1914.32	0	104953	125	24	84	30.41	532370	237472	133350			Green
717	MPI_CANAL	P34948	Mannose-6-phosphate isomerase OS=Candida albicans (strain SC5314 / ATCC MYA-2876) GN=PMI1 PE=1 SV=2	Regular	1857.19	0	49151.8	73	16	32	45.8	206388	104727	48206			Green
378	ERG6_CANAL	O74198	Sterol 24-C-methyltransferase OS=Candida albicans (strain SC5314 / ATCC MYA-2876) GN=ERG6 PE=3 SV=2	Regular	1774.66	0	43242.7	43	9	37	31.65	131480	99999	53874			Green
4682	A0A1D8PTW2_CANAL	A0A1D8PTW2	Uncharacterized protein OS=Candida albicans (strain SC5314 / ATCC MYA-2876) GN=CAALFM_CR09140CA PE=4 SV=1	Regular	1770.14	0	91619.8	117	21	99	33.5	397026	168625	99790			Green
3238	Q59QN6_CANAL	Q59QN6	Formate dehydrogenase OS=Candida albicans (strain SC5314 / ATCC MYA-2876) GN=FDH1 PE=3 SV=1	Regular	1764.71	0	41915.7	72	20	31	56.46	354826	237812	121075			Green
1052	Q5A3K7_CANAL	Q5A3K7	Phosphoglycerate dehydrogenase OS=Candida albicans (strain SC5314 / ATCC MYA-2876) GN=SER33 PE=3 SV=1	Regular	1758.88	0	50586.8	69	15	27	42.98	247090	108243	72771			Green
1774	A0A1D8PTP9_CANAL	A0A1D8PTP9	Chaperone ATPase OS=Candida albicans (strain SC5314 / ATCC MYA-2876) GN=HSP104 PE=1 SV=1	Regular	1730.87	0	100261	101	23	93	33.15	330133	117186	93391			Green
1917	A0A1D8PPM1_CANAL	A0A1D8PPM1	Uncharacterized protein OS=Candida albicans (strain SC5314 / ATCC MYA-2876) GN=orf19.3438 PE=4 SV=1	Regular	1674.11	0	43470.6	58	13	33	34.11	139295	88922	41314			Green
368	EIF3I_CANAL	Q5AI86	Eukaryotic translation initiation factor 3 subunit I OS=Candida albicans (strain SC5314 / ATCC MYA-2876) GN=TIF34 PE=3 SV=1	Regular	1602.02	0	38345.7	74	17	29	45.43	235863	113500	57294			Green
2593	A0A1D8PU51_CANAL	A0A1D8PU51	Uncharacterized protein OS=Candida albicans (strain SC5314 / ATCC MYA-2876) GN=CAALFM_CR10140WA PE=3 SV=1	Regular	1595.2	0	79982.3	93	22	62	40.28	254275	109803	66140			Green
4116	Q59WG3_CANAL	Q59WG3	AAA family ATPase OS=Candida albicans (strain SC5314 / ATCC MYA-2876) GN=CDC48 PE=3 SV=1	Regular	1581.88	0	91276.2	96	24	71	37.41	276253	121981	84163			Green
2012	A0A1D8PQQ3_CANAL	A0A1D8PQQ3	Alpha-1_4 glucan phosphorylase OS=Candida albicans (strain SC5314 / ATCC MYA-2876) GN=GPH1 PE=3 SV=1	Regular	1565.42	0	103085	114	24	73	40	557334	162658	234444			Green
4445	Q5A6R2_CANAL	Q5A6R2	Bifunctional phosphoribosylaminoimidazolecarboxamide formyltransferase/IMP cyclohydrolase OS=Candida albicans (strain SC5314 / ATCC MYA-2876) GN=ADE17 PE=3 SV=1	Regular	1551.12	0	65168	91	19	46	55.57	326042	172834	139256			Green
1321	A0A1D8PTH3_CANAL	A0A1D8PTH3	Alpha-ketoglutarate dehydrogenase OS=Candida albicans (strain SC5314 / ATCC MYA-2876) GN=KGD2 PE=4 SV=1	Regular	1513.06	0	48040.1	74	13	43	27.44	271031	165012	71191			Green
1267	A0A1D8PNF5_CANAL	A0A1D8PNF5	Translation initiation factor eIF5 OS=Candida albicans (strain SC5314 / ATCC MYA-2876) GN=TIF5 PE=4 SV=1	Regular	1493.91	0	46925.4	66	12	43	35.71	254965	137218	55432			Green
6005	Q5A2U9_CANAL	Q5A2U9	V-type proton ATPase subunit C OS=Candida albicans (strain SC5314 / ATCC MYA-2876) GN=VMA5 PE=3 SV=1	Regular	1479.96	0	44728.4	49	10	32	32.73	128108	71208	26137			Green
5063	Q59LZ5_CANAL	Q59LZ5	Protein channel OS=Candida albicans (strain SC5314 / ATCC MYA-2876) GN=TOM70 PE=4 SV=1	Regular	1465.3	0	70022.6	58	13	51	29.57	162311	100488	68253			Green
4111	Q59W33_CANAL	Q59W33	Glycerol-3-phosphate dehydrogenase [NAD(+)] OS=Candida albicans (strain SC5314 / ATCC MYA-2876) GN=GPD2 PE=3 SV=1	Regular	1463.26	0	41200	46	10	32	36.39	62978	40683	25473			Green
882	RSSA_CANAL	O42817	40S ribosomal protein S0 OS=Candida albicans (strain SC5314 / ATCC MYA-2876) GN=RPS0 PE=2 SV=2	Regular	1449.15	0	28844.5	30	7	21	38.7	83944	67287	23524			Green
5158	Q5A4L1_CANAL	Q5A4L1	Uncharacterized protein OS=Candida albicans (strain SC5314 / ATCC MYA-2876) GN=orf19.3430 PE=4 SV=1	Regular	1438.54	0	40311	37	6	22	31.69	114010	93649	35998			Green
1966	A0A1D8PLC6_CANAL	A0A1D8PLC6	Putative methyltransferase OS=Candida albicans (strain SC5314 / ATCC MYA-2876) GN=HRT2 PE=4 SV=1	Regular	1433.58	0	52926.7	27	7	40	20.8	71420	62970	17251			Green
1827	A0A1D8PEG2_CANAL	A0A1D8PEG2	Glucose-6-phosphate 1-dehydrogenase OS=Candida albicans (strain SC5314 / ATCC MYA-2876) GN=ZWF1 PE=3 SV=1	Regular	1401.86	0	58460.6	52	11	62	28.4	214878	154308	45447			Green
1757	A0A1D8PJD7_CANAL	A0A1D8PJD7	GTPase-activating protein OS=Candida albicans (strain SC5314 / ATCC MYA-2876) GN=RNA1 PE=4 SV=1	Regular	1390.42	0	46024.7	59	14	32	42.51	162475	70376	41254			Green
3394	A0A1D8PQM1_CANAL	A0A1D8PQM1	Single-stranded telomeric DNA-binding/mRNA-binding protein OS=Candida albicans (strain SC5314 / ATCC MYA-2876) GN=GBP2 PE=4 SV=1	Regular	1375.21	0	49244.4	34	8	52	18.35	87625	69083	28113			Green
1993	A0A1D8PGG5_CANAL	A0A1D8PGG5	Uncharacterized protein OS=Candida albicans (strain SC5314 / ATCC MYA-2876) GN=orf19.1514 PE=4 SV=1	Regular	1367.65	0	38655.1	19	3	33	14.12	76230	64158	21380			Green
3218	Q5APD2_CANAL	Q5APD2	Malate synthase OS=Candida albicans (strain SC5314 / ATCC MYA-2876) GN=MLS1 PE=3 SV=1	Regular	1357.72	0	62871.1	63	13	55	34.3	180102	91809	44136			Green
5219	Q5ALM0_CANAL	Q5ALM0	Aspartate-semialdehyde dehydrogenase OS=Candida albicans (strain SC5314 / ATCC MYA-2876) GN=HOM2 PE=1 SV=1	Regular	1311.75	0	39738.3	36	6	29	24.11	125894	103268	47051			Green
4337	Q5AGX8_CANAL	Q5AGX8	Acetyltransferase component of pyruvate dehydrogenase complex OS=Candida albicans (strain SC5314 / ATCC MYA-2876) GN=LAT1 PE=3 SV=1	Regular	1311.55	0	50176.3	69	14	34	50.52	230556	155292	77829			Green
116	ACON_CANAL	P82611	Aconitate hydratase_ mitochondrial OS=Candida albicans (strain SC5314 / ATCC MYA-2876) GN=ACO1 PE=1 SV=2	Regular	1302.49	0	84677.7	99	21	58	36.55	313399	86871	70123			Green
2339	A0A1D8PSC8_CANAL	A0A1D8PSC8	Arc1p OS=Candida albicans (strain SC5314 / ATCC MYA-2876) GN=ARC1 PE=4 SV=1	Regular	1301.09	0	41160.1	58	9	35	35.23	215213	117737	52586			Green
1587	A0A1D8PC56_CANAL	A0A1D8PC56	Uncharacterized protein OS=Candida albicans (strain SC5314 / ATCC MYA-2876) GN=orf19.6082 PE=4 SV=1	Regular	1292.53	0	44722.1	39	9	32	27.08	412474	378528	158377			Green
5301	Q59VG1_CANAL	Q59VG1	Homocitrate synthase OS=Candida albicans (strain SC5314 / ATCC MYA-2876) GN=LYS21 PE=3 SV=1	Regular	1276.23	0	48004.3	31	4	39	11.21	126011	121681	46229			Green
3758	A0A1D8PRG0_CANAL	A0A1D8PRG0	Mitochondrial 54S ribosomal protein YmL2 OS=Candida albicans (strain SC5314 / ATCC MYA-2876) GN=MRP7 PE=4 SV=1	Regular	1265.14	0	44567.9	49	14	43	49.61	262608	113927	49944			Green
2978	A0A1D8PS45_CANAL	A0A1D8PS45	Adh5p OS=Candida albicans (strain SC5314 / ATCC MYA-2876) GN=ADH5 PE=3 SV=1	Regular	1262.92	0	36273.1	24	4	24	26.79	87287	77254	23249			Green
2552	A0A1D8PF79_CANAL	A0A1D8PF79	Glutamate decarboxylase OS=Candida albicans (strain SC5314 / ATCC MYA-2876) GN=GAD1 PE=3 SV=1	Regular	1258.89	0	64170	45	10	52	26.23	163523	112856	38638			Green
4155	Q59KV8_CANAL	Q59KV8	Lipid-binding protein OS=Candida albicans (strain SC5314 / ATCC MYA-2876) GN=LSP1 PE=4 SV=1	Regular	1256.42	0	35591	32	7	27	30.6	108664	62738	29840			Green
3103	A0A1D8PFI3_CANAL	A0A1D8PFI3	Ribokinase OS=Candida albicans (strain SC5314 / ATCC MYA-2876) GN=RBK1 PE=3 SV=1	Regular	1248.48	0	41777.1	49	10	31	35.38	121021	72445	29448			Green
1873	A0A1D8PSY1_CANAL	A0A1D8PSY1	Glutamine synthetase OS=Candida albicans (strain SC5314 / ATCC MYA-2876) GN=GLN1 PE=3 SV=1	Regular	1238.47	0	42150.2	58	11	29	27.08	108381	49349	21491			Green
209	C9MT_CANAL	Q5APD4	Sphingolipid C9-methyltransferase OS=Candida albicans (strain SC5314 / ATCC MYA-2876) GN=MTS1 PE=1 SV=1	Regular	1235.18	0	59290.2	48	11	46	30.99	138600	85819	47706			Green
2842	A0A1D8PI76_CANAL	A0A1D8PI76	Protein YOP1 OS=Candida albicans (strain SC5314 / ATCC MYA-2876) GN=orf19.2168.3 PE=3 SV=1	Regular	1228.47	0	19333.2	24	4	9	23.7	56038	41181	16630			Green
2970	A0A1D8PH42_CANAL	A0A1D8PH42	Branched-chain-amino-acid aminotransferase OS=Candida albicans (strain SC5314 / ATCC MYA-2876) GN=BAT21 PE=3 SV=1	Regular	1217.85	0	43977.3	31	6	32	29.52	88767	72323	26828			Green
805	PMGY_CANAL	P82612	Phosphoglycerate mutase OS=Candida albicans (strain SC5314 / ATCC MYA-2876) GN=GPM1 PE=1 SV=3	Regular	1210.99	0	27454.2	29	8	22	42.74	75303	40116	18743			Green
5066	A0A1D8PUB4_CANAL	A0A1D8PUB4	L-iditol 2-dehydrogenase OS=Candida albicans (strain SC5314 / ATCC MYA-2876) GN=XYL2 PE=3 SV=1	Regular	1202.82	0	39170.6	37	8	32	32.22	152033	116385	50808			Green
4279	A0A1D8PQK5_CANAL	A0A1D8PQK5	3-isopropylmalate dehydrogenase OS=Candida albicans (strain SC5314 / ATCC MYA-2876) GN=LEU2 PE=3 SV=1	Regular	1194.5	0	40257.1	34	8	24	31.1	107772	45221	18842			Green
181	BGL2_CANAL	Q5AMT2	Glucan 1_3-beta-glucosidase BGL2 OS=Candida albicans (strain SC5314 / ATCC MYA-2876) GN=BGL2 PE=1 SV=2	Regular	1172.98	0	33897.7	32	5	19	16.56	117678	88226	27521			Green
4753	A0A1D8PU46_CANAL	A0A1D8PU46	snoRNP complex protein OS=Candida albicans (strain SC5314 / ATCC MYA-2876) GN=SIK1 PE=4 SV=1	Regular	1151.69	0	57827.1	59	15	41	37.6	177308	84969	70148			Green
4493	A0A1D8PJE0_CANAL	A0A1D8PJE0	Metalloaminopeptidase OS=Candida albicans (strain SC5314 / ATCC MYA-2876) GN=LAP41 PE=3 SV=1	Regular	1150.17	0	56777	53	8	37	19.73	194407	130522	58160			Green
3067	A0A1D8PPW1_CANAL	A0A1D8PPW1	Mitochondrial 37S ribosomal protein RSM23 OS=Candida albicans (strain SC5314 / ATCC MYA-2876) GN=orf19.3480 PE=4 SV=1	Regular	1144.96	0	54753.8	49	12	43	37.27	134890	92379	58426			Green
1433	A0A1D8PSQ3_CANAL	A0A1D8PSQ3	Type I HSP40 co-chaperone OS=Candida albicans (strain SC5314 / ATCC MYA-2876) GN=YDJ1 PE=3 SV=1	Regular	1143.24	0	43358.9	40	8	33	22.9	113531	83330	30540			Green
2167	Q59RQ6_CANAL	Q59RQ6	Dihydrolipoyl dehydrogenase OS=Candida albicans (strain SC5314 / ATCC MYA-2876) GN=LPD1 PE=3 SV=1	Regular	1119.42	0	53085	39	11	40	29.74	127839	60361	36361			Green
5356	A0A1D8PT56_CANAL	A0A1D8PT56	Adenylosuccinate lyase OS=Candida albicans (strain SC5314 / ATCC MYA-2876) GN=ADE13 PE=1 SV=1	Regular	1109.14	0	54725.7	46	10	45	25.93	147365	81549	40900			Green
1464	A0A1D8PPM7_CANAL	A0A1D8PPM7	Alpha-1_6-mannosyltransferase OS=Candida albicans (strain SC5314 / ATCC MYA-2876) GN=HOC1 PE=4 SV=1	Regular	1107.86	0	45887.9	35	6	31	18.23	69181	52356	18315			Green
4604	A0A1D8PPJ1_CANAL	A0A1D8PPJ1	Cic1p OS=Candida albicans (strain SC5314 / ATCC MYA-2876) GN=CIC1 PE=4 SV=1	Regular	1105.58	0	41065.6	17	7	32	33.97	130302	23235	9702			Green
819	PHR2_CANAL	O13318	pH-responsive protein 2 OS=Candida albicans (strain SC5314 / ATCC MYA-2876) GN=PHR2 PE=2 SV=2	Regular	1097.15	0	59514.1	30	5	42	15.81	94431	92041	38136			Green
3948	Q59VZ0_CANAL	Q59VZ0	Hgt2p OS=Candida albicans (strain SC5314 / ATCC MYA-2876) GN=HGT2 PE=3 SV=1	Regular	1091.71	0	60845.4	45	7	32	16.88	170576	104546	49822			Green
1362	A0A1D8PJB1_CANAL	A0A1D8PJB1	Mitochondrial 37S ribosomal protein MRP1 OS=Candida albicans (strain SC5314 / ATCC MYA-2876) GN=orf19.1662 PE=4 SV=1	Regular	1089.38	0	40014.6	19	6	21	30.77	80470	71887	21874			Green
1380	A0A1D8PGA6_CANAL	A0A1D8PGA6	Proteasome regulatory particle lid subunit OS=Candida albicans (strain SC5314 / ATCC MYA-2876) GN=orf19.1993 PE=4 SV=1	Regular	1048.48	0	48448.9	38	6	33	22.76	109665	82657	28224			Green
1604	A0A1D8PIW1_CANAL	A0A1D8PIW1	Etr1p OS=Candida albicans (strain SC5314 / ATCC MYA-2876) GN=ETR1 PE=4 SV=1	Regular	1005.96	0	39992.1	35	9	38	42.58	75577	28152	14101			Green
3608	A0A1D8PTV0_CANAL	A0A1D8PTV0	Proteasome regulatory particle lid subunit OS=Candida albicans (strain SC5314 / ATCC MYA-2876) GN=RPN7 PE=4 SV=1	Regular	988.97	0	46648.9	24	8	40	25	92674	80287	19385			Green
2599	A0A1D8PCZ5_CANAL	A0A1D8PCZ5	Uncharacterized protein OS=Candida albicans (strain SC5314 / ATCC MYA-2876) GN=orf19.3027 PE=3 SV=1	Regular	983.414	0	43271.5	28	6	23	20.63	73265	60867	16729			Green
2603	Q5A001_CANAL	Q5A001	Uncharacterized protein OS=Candida albicans (strain SC5314 / ATCC MYA-2876) GN=CAALFM_CR03580CA PE=3 SV=1	Regular	980.434	0	41850.1	32	5	18	17.82	359912	288238	97115			Green
85	ACH1_CANAL	P83773	Acetyl-CoA hydrolase OS=Candida albicans (strain SC5314 / ATCC MYA-2876) GN=ACH1 PE=1 SV=3	Regular	953.212	0	58233.1	44	11	40	31.87	125774	64439	30942			Green
494	HOG1_CANAL	Q92207	Mitogen-activated protein kinase HOG1 OS=Candida albicans (strain SC5314 / ATCC MYA-2876) GN=HOG1 PE=1 SV=2	Regular	944.688	0	43346.2	24	6	30	29.18	51074	36894	13662			Green
5916	Q59UF7_CANAL	Q59UF7	Aspartate--tRNA ligase OS=Candida albicans (strain SC5314 / ATCC MYA-2876) GN=DPS1-1 PE=3 SV=1	Regular	940.139	0	65404.7	48	15	58	31.31	160532	71287	41332			Green
3216	Q59X92_CANAL	Q59X92	Erv46p OS=Candida albicans (strain SC5314 / ATCC MYA-2876) GN=ERV46 PE=4 SV=1	Regular	912.345	0	47197.3	26	6	30	20.05	88124	70679	29013			Green
5679	Q5A4W7_CANAL	Q5A4W7	Tetrafunctional fatty acid synthase subunit OS=Candida albicans (strain SC5314 / ATCC MYA-2876) GN=FAS1 PE=4 SV=1	Regular	897.539	0	228772	136	37	162	22.97	446772	165514	113691			Green
455	GUAA_CANAL	Q5APF2	GMP synthase [glutamine-hydrolyzing] OS=Candida albicans (strain SC5314 / ATCC MYA-2876) GN=GUA1 PE=3 SV=1	Regular	897.287	0	59097.9	57	12	50	34.34	170529	113324	49765			Green
2367	A0A1D8PSM6_CANAL	A0A1D8PSM6	Protein-transporting protein OS=Candida albicans (strain SC5314 / ATCC MYA-2876) GN=CAALFM_CR04080CA PE=4 SV=1	Regular	893.9	0	76757.1	31	8	56	17.83	89124	51297	28558			Green
5344	Q5A2A5_CANAL	Q5A2A5	Glycine--tRNA ligase OS=Candida albicans (strain SC5314 / ATCC MYA-2876) GN=GRS1 PE=4 SV=1	Regular	885.68	0	74113.2	66	12	63	27.61	379960	278240	134547			Green
4117	Q5AFA8_CANAL	Q5AFA8	Abp1p OS=Candida albicans (strain SC5314 / ATCC MYA-2876) GN=ABP1 PE=4 SV=1	Regular	870.133	0	70653.4	40	10	74	21.91	122452	85314	42306			Green
5501	A0A1D8PQS0_CANAL	A0A1D8PQS0	60S acidic ribosomal protein P0 OS=Candida albicans (strain SC5314 / ATCC MYA-2876) GN=RPP0 PE=3 SV=1	Regular	869.082	0	33272.8	30	8	22	35.26	68725	45101	9691			Green
2297	A0A1D8PS12_CANAL	A0A1D8PS12	Leucine--tRNA ligase OS=Candida albicans (strain SC5314 / ATCC MYA-2876) GN=CDC60 PE=4 SV=1	Regular	867.83	0	126096	113	29	118	34.28	315440	126148	96679			Green
5966	Q5A6L1_CANAL	Q5A6L1	Fumarase OS=Candida albicans (strain SC5314 / ATCC MYA-2876) GN=FUM11 PE=3 SV=1	Regular	867.657	0	50476.4	48	10	33	25.76	192993	128740	61688			Green
2877	A0A1D8PS79_CANAL	A0A1D8PS79	Isocitrate dehydrogenase [NADP] OS=Candida albicans (strain SC5314 / ATCC MYA-2876) GN=IDP2 PE=3 SV=1	Regular	849.102	0	46369	31	10	45	31.07	90235	54860	15556			Green
3698	A0A1D8PJD2_CANAL	A0A1D8PJD2	Deoxyhypusine synthase OS=Candida albicans (strain SC5314 / ATCC MYA-2876) GN=orf19.1626 PE=4 SV=1	Regular	839.945	0	41975.9	34	7	31	19.26	70339	34127	15953			Green
5698	Q5AHH6_CANAL	Q5AHH6	Type 1 protein phosphatase-activating protein OS=Candida albicans (strain SC5314 / ATCC MYA-2876) GN=SDS22 PE=4 SV=1	Regular	837.514	0	43232.7	26	9	31	30.48	55895	30341	15924			Green
905	SIL1_CANAL	Q5A360	Nucleotide exchange factor SIL1 OS=Candida albicans (strain SC5314 / ATCC MYA-2876) GN=SIL1 PE=3 SV=1	Regular	836.065	0	47237.8	31	10	36	44.69	120502	80553	32819			Green
630	IPYR_CANAL	P83777	Inorganic pyrophosphatase OS=Candida albicans (strain SC5314 / ATCC MYA-2876) GN=IPP1 PE=1 SV=3	Regular	835.874	0	32372.5	24	8	21	39.58	72289	48492	24979			Green
3890	A0A1D8PTV4_CANAL	A0A1D8PTV4	Tubulin alpha chain OS=Candida albicans (strain SC5314 / ATCC MYA-2876) GN=TUB1 PE=3 SV=1	Regular	823.315	0	50595.5	33	9	37	25.67	78538	52398	23480			Green
5142	Q59YH1_CANAL	Q59YH1	Uncharacterized protein OS=Candida albicans (strain SC5314 / ATCC MYA-2876) GN=orf19.1355 PE=4 SV=1	Regular	809.286	0	38732.9	32	7	29	21.61	85734	67389	22416			Green
55	VATB_CANAL	Q59PT0	V-type proton ATPase subunit B OS=Candida albicans (strain SC5314 / ATCC MYA-2876) GN=VMA2 PE=3 SV=1	Regular	799.949	0	57280.8	54	10	48	23.83	117409	70444	37528			Green
437	GET3_CANAL	P0CB54	ATPase GET3 OS=Candida albicans (strain SC5314 / ATCC MYA-2876) GN=GET3 PE=3 SV=1	Regular	785.961	0	39946.6	41	8	24	31.71	399756	57620	102729			Green
2793	A0A1D8PCG7_CANAL	A0A1D8PCG7	40S ribosomal protein S21 OS=Candida albicans (strain SC5314 / ATCC MYA-2876) GN=RPS21B PE=3 SV=1	Regular	784.536	0	9695.85	9	4	10	65.52	20711	24288	4371			Green
1103	A0A1D8PNV1_CANAL	A0A1D8PNV1	Replication factor C subunit 3 OS=Candida albicans (strain SC5314 / ATCC MYA-2876) GN=RFC3 PE=4 SV=1	Regular	774.792	0	39291.9	22	5	37	17.29	65824	52228	19502			Green
277	CP51_CANAL	P10613	Lanosterol 14-alpha demethylase OS=Candida albicans (strain SC5314 / ATCC MYA-2876) GN=ERG11 PE=1 SV=2	Regular	772.715	0	60903.7	44	12	50	27.27	100045	47235	17986			Green
588	PYRD_CANAL	Q874I4	Dihydroorotate dehydrogenase (quinone)_ mitochondrial OS=Candida albicans (strain SC5314 / ATCC MYA-2876) GN=URA9 PE=1 SV=1	Regular	772.463	0	48653.8	62	12	43	30.63	241935	122799	74122			Green
4199	A0A1D8PDH0_CANAL	A0A1D8PDH0	Uncharacterized protein OS=Candida albicans (strain SC5314 / ATCC MYA-2876) GN=orf19.449 PE=4 SV=1	Regular	769.653	0	44866.2	38	8	30	26.63	74577	34793	18441			Green
2510	Q5ADR2_CANAL	Q5ADR2	Glutamate-5-semialdehyde dehydrogenase OS=Candida albicans (strain SC5314 / ATCC MYA-2876) GN=PRO2 PE=3 SV=1	Regular	767.565	0	49291.3	38	11	46	32.29	77121	46583	18176			Green
1006	Q5A0L8_CANAL	Q5A0L8	Proteasome regulatory particle base subunit OS=Candida albicans (strain SC5314 / ATCC MYA-2876) GN=PR26 PE=3 SV=1	Regular	767.18	0	45883.5	32	9	36	40.88	67527	39781	21501			Green
3042	Q59SM8_CANAL	Q59SM8	Trifunctional formate-tetrahydrofolate ligase/methenyltetrahydrofolate cyclohydrolase/methylenetetrahydrofolate dehydrogenase OS=Candida albicans (strain SC5314 / ATCC MYA-2876) GN=MIS11 PE=3 SV=1	Regular	756.099	0	102806	80	23	86	30.44	217685	68237	61326			Green
1635	A0A1D8PMA1_CANAL	A0A1D8PMA1	Saccharopine dehydrogenase [NAD(+)_ L-lysine-forming] OS=Candida albicans (strain SC5314 / ATCC MYA-2876) GN=LYS1 PE=3 SV=1	Regular	751.77	0	40816.5	23	4	42	7.85	97026	70788	29603			Green
3379	Q5A5V6_CANAL	Q5A5V6	Pyruvate dehydrogenase E1 component subunit beta OS=Candida albicans (strain SC5314 / ATCC MYA-2876) GN=PDB1 PE=4 SV=1	Regular	742.663	0	41579.4	22	6	33	32.72	47235	37046	11676			Green
5657	A0A1D8PKJ3_CANAL	A0A1D8PKJ3	E1 ubiquitin-activating protein OS=Candida albicans (strain SC5314 / ATCC MYA-2876) GN=UBA1 PE=3 SV=1	Regular	734.64	0	114898	64	19	85	25.86	187843	84784	55048			Green
4666	A0A1D8PJF9_CANAL	A0A1D8PJF9	Acetolactate synthase OS=Candida albicans (strain SC5314 / ATCC MYA-2876) GN=ILV2 PE=3 SV=1	Regular	730.352	0	74505	24	7	52	16.11	82853	76869	37567			Green
3177	A0A1D8PI19_CANAL	A0A1D8PI19	Phm7p OS=Candida albicans (strain SC5314 / ATCC MYA-2876) GN=PHM7 PE=4 SV=1	Regular	709.085	0	104768	67	15	61	19.96	159633	70079	38144			Green
12	TPS1_CANAL	Q92410	Alpha_alpha-trehalose-phosphate synthase [UDP-forming] OS=Candida albicans (strain SC5314 / ATCC MYA-2876) GN=TPS1 PE=1 SV=1	Regular	708.516	0	54742.6	34	8	42	20.71	85214	56237	14159			Green
1572	A0A1D8PPK1_CANAL	A0A1D8PPK1	Ebp1p OS=Candida albicans (strain SC5314 / ATCC MYA-2876) GN=EBP1 PE=4 SV=1	Regular	683.483	0	46145.9	33	11	34	32.43	112431	88925	31167			Green
4029	Q5A017_CANAL	Q5A017	Transaldolase OS=Candida albicans (strain SC5314 / ATCC MYA-2876) GN=TAL1 PE=3 SV=1	Regular	673.126	0	35843.6	37	10	35	35.91	116387	79143	17322			Green
3887	A0A1D8PNG9_CANAL	A0A1D8PNG9	Threonine synthase OS=Candida albicans (strain SC5314 / ATCC MYA-2876) GN=THR4 PE=4 SV=1	Regular	664.034	0	57746.3	39	11	49	26.08	295911	241625	177029			Green
4480	A0A1D8PQB4_CANAL	A0A1D8PQB4	Dipeptidyl peptidase 3 OS=Candida albicans (strain SC5314 / ATCC MYA-2876) GN=orf19.5773 PE=3 SV=1	Regular	658.242	0	79883.1	53	14	65	27.29	115012	58424	33471			Green
824	PPID_CANAL	Q5ACI8	Peptidyl-prolyl cis-trans isomerase D OS=Candida albicans (strain SC5314 / ATCC MYA-2876) GN=CPR6 PE=3 SV=2	Regular	657.269	0	41025.3	30	4	26	11.92	83045	115982	32083			Green
4853	Q5A6S0_CANAL	Q5A6S0	Mitochondrial 54S ribosomal protein YmL40 OS=Candida albicans (strain SC5314 / ATCC MYA-2876) GN=MRPL40 PE=4 SV=1	Regular	652.934	0	38914.1	21	7	29	17.75	90613	53034	34262			Green
5330	Q5A330_CANAL	Q5A330	Pex19p OS=Candida albicans (strain SC5314 / ATCC MYA-2876) GN=PEX19 PE=4 SV=1	Regular	638.883	0	37353	35	12	41	41.27	118747	64410	28640			Green
3254	A0A1D8PCI5_CANAL	A0A1D8PCI5	Arginine--tRNA ligase OS=Candida albicans (strain SC5314 / ATCC MYA-2876) GN=orf19.3341 PE=3 SV=1	Regular	620.681	0	71021.1	49	14	61	29.1	232403	106296	61112			Green
2482	A0A1D8PPQ1_CANAL	A0A1D8PPQ1	Tif3p OS=Candida albicans (strain SC5314 / ATCC MYA-2876) GN=TIF3 PE=4 SV=1	Regular	614.489	0	50701.2	25	8	58	18.9	219136	116187	72646			Green
30	UGP1_CANAL	Q59KI0	UTP--glucose-1-phosphate uridylyltransferase OS=Candida albicans (strain SC5314 / ATCC MYA-2876) GN=UGP1 PE=1 SV=2	Regular	604.594	0	55723.5	50	12	40	33.4	177529	54439	49402			Green
5143	A0A1D8PLW8_CANAL	A0A1D8PLW8	Proteasome regulatory particle lid subunit OS=Candida albicans (strain SC5314 / ATCC MYA-2876) GN=RPN6 PE=4 SV=1	Regular	600.534	0	49555.6	33	10	43	28.28	246686	75852	54595			Green
5547	A0A1D8PEI2_CANAL	A0A1D8PEI2	Dihydroxyacetone kinase OS=Candida albicans (strain SC5314 / ATCC MYA-2876) GN=DAK2 PE=4 SV=1	Regular	596.054	0	65065.7	36	14	47	30.76	138997	65518	38133			Green
1908	A0A1D8PTX1_CANAL	A0A1D8PTX1	Actin-related protein 2 OS=Candida albicans (strain SC5314 / ATCC MYA-2876) GN=ARP2 PE=3 SV=1	Regular	572.213	0	44551.3	49	11	34	27.88	97093	35144	25932			Green
3807	Q5A516_CANAL	Q5A516	ADP/ATP carrier protein OS=Candida albicans (strain SC5314 / ATCC MYA-2876) GN=PET9 PE=3 SV=1	Regular	566.423	0	32926.1	29	8	30	29.24	83711	63253	21977			Green
4514	A0A1D8PSR2_CANAL	A0A1D8PSR2	tRNA (Cytosine-5-)-methyltransferase OS=Candida albicans (strain SC5314 / ATCC MYA-2876) GN=CAALFM_CR04300WA PE=3 SV=1	Regular	546.622	0	81884.3	37	13	81	21.32	90095	52300	29306			Green
4052	Q5A3P4_CANAL	Q5A3P4	Tryptophan--tRNA ligase OS=Candida albicans (strain SC5314 / ATCC MYA-2876) GN=WRS1 PE=3 SV=1	Regular	542.102	0	48368	21	8	40	22.88	102449	88911	21718			Green
1302	Q5AK46_CANAL	Q5AK46	1-pyrroline-5-carboxylate dehydrogenase OS=Candida albicans (strain SC5314 / ATCC MYA-2876) GN=PUT2 PE=3 SV=1	Regular	540.915	0	65872.5	48	19	50	39.66	99124	36917	29350			Green
2290	A0A1D8PS16_CANAL	A0A1D8PS16	Phenylalanine--tRNA ligase subunit beta OS=Candida albicans (strain SC5314 / ATCC MYA-2876) GN=FRS1 PE=4 SV=1	Regular	538.78	0	67292.7	32	11	60	23.82	57460	27120	16999			Green
52	VATA_CANAL	Q5AJB1	V-type proton ATPase catalytic subunit A OS=Candida albicans (strain SC5314 / ATCC MYA-2876) GN=TFP1 PE=1 SV=2	Regular	527.574	0	67949.7	58	17	59	37.93	134635	68552	35404			Green
373	END3_CANAL	Q5AJ82	Actin cytoskeleton-regulatory complex protein END3 OS=Candida albicans (strain SC5314 / ATCC MYA-2876) GN=END3 PE=2 SV=1	Regular	515.434	0	45097.1	24	7	36	28.61	52578	42770	24449			Green
6	TIM50_CANAL	Q59W44	Mitochondrial import inner membrane translocase subunit TIM50 OS=Candida albicans (strain SC5314 / ATCC MYA-2876) GN=TIM50 PE=3 SV=1	Regular	508.033	0	54355.4	26	8	52	18.76	99738	37539	24541			Green
2424	A0A1D8PF90_CANAL	A0A1D8PF90	Uncharacterized protein OS=Candida albicans (strain SC5314 / ATCC MYA-2876) GN=orf19.5281 PE=4 SV=1	Regular	503.638	0	134020	65	20	125	19.51	446392	131186	228330			Green
3054	A0A1D8PQC2_CANAL	A0A1D8PQC2	Phosphatidylinositol-binding protein OS=Candida albicans (strain SC5314 / ATCC MYA-2876) GN=orf19.1212 PE=4 SV=1	Regular	500.908	0	39193.1	22	5	11	21.95	112785	83658	29204			Green
301	DED1_CANAL	Q5A4E2	ATP-dependent RNA helicase DED1 OS=Candida albicans (strain SC5314 / ATCC MYA-2876) GN=DED1 PE=3 SV=1	Regular	500.36	0	73067.6	33	11	57	17.41	91525	54588	25847			Green
1498	A0A1D8PD83_CANAL	A0A1D8PD83	Septin OS=Candida albicans (strain SC5314 / ATCC MYA-2876) GN=CDC3 PE=3 SV=1	Regular	493.423	0	49059.8	36	11	33	42.99	174886	73446	48321			Green
3125	A0A1D8PG26_CANAL	A0A1D8PG26	Uncharacterized protein OS=Candida albicans (strain SC5314 / ATCC MYA-2876) GN=orf19.2095 PE=3 SV=1	Regular	487.474	0	79571.5	37	13	64	25.75	213987	51434	64069			Green
53	VDAC_CANAL	P83781	Mitochondrial outer membrane protein porin OS=Candida albicans (strain SC5314 / ATCC MYA-2876) GN=POR1 PE=1 SV=2	Regular	483.217	0	29766.7	21	6	23	31.21	50727	41113	7720			Green
269	COX1_CANAL	P0C8K9	Cytochrome c oxidase subunit 1 OS=Candida albicans (strain SC5314 / ATCC MYA-2876) GN=COX1 PE=3 SV=1	Regular	477.642	0	58858.5	10	2	19	6.21	38950	105864	15833			Green
1822	A0A1D8PGL1_CANAL	A0A1D8PGL1	Uncharacterized protein OS=Candida albicans (strain SC5314 / ATCC MYA-2876) GN=orf19.1564 PE=4 SV=1	Regular	477.31	0	21542.9	8	3	19	25.4	17139	17139	2062			Green
536	MNN9_CANAL	P53697	Mannan polymerase complex subunit MNN9 OS=Candida albicans (strain SC5314 / ATCC MYA-2876) GN=MNN9 PE=3 SV=1	Regular	477.051	0	42782.1	13	4	32	18.21	21867	26236.5	4808			Green
2822	A0A1D8PU61_CANAL	A0A1D8PU61	S-(hydroxymethyl)glutathione dehydrogenase OS=Candida albicans (strain SC5314 / ATCC MYA-2876) GN=FDH3 PE=3 SV=1	Regular	476.338	0	41499.1	19	5	26	17.06	53449	44853	12431			Green
2416	A0A1D8PTK1_CANAL	A0A1D8PTK1	Chorismate synthase OS=Candida albicans (strain SC5314 / ATCC MYA-2876) GN=ARO2 PE=3 SV=1	Regular	474.815	0	45261.1	16	3	40	9.93	54379	54379	7948			Green
4093	Q5AG39_CANAL	Q5AG39	Uncharacterized protein OS=Candida albicans (strain SC5314 / ATCC MYA-2876) GN=orf19.4340 PE=4 SV=1	Regular	473.607	0	38460.4	14	3	28	12.05	26611	34545	11926			Green
4059	A0A1D8PE97_CANAL	A0A1D8PE97	Glycine cleavage system P protein OS=Candida albicans (strain SC5314 / ATCC MYA-2876) GN=GCV2 PE=3 SV=1	Regular	473.4	0	110679	60	13	79	19.62	240706	65398	79262			Green
3591	A0A1D8PIB2_CANAL	A0A1D8PIB2	Asparagine synthase (Glutamine-hydrolyzing) 2 OS=Candida albicans (strain SC5314 / ATCC MYA-2876) GN=ASN1 PE=4 SV=1	Regular	472.792	0	65219.7	35	9	52	22.69	96720	57490	17216			Green
2083	A0A1D8PDL7_CANAL	A0A1D8PDL7	Uncharacterized protein OS=Candida albicans (strain SC5314 / ATCC MYA-2876) GN=orf19.2489 PE=4 SV=1	Regular	469.523	0	122657	62	16	75	22	181756	100443	51911			Green
5597	Q5A5Q4_CANAL	Q5A5Q4	Uncharacterized protein OS=Candida albicans (strain SC5314 / ATCC MYA-2876) GN=orf19.5345 PE=4 SV=1	Regular	465.812	0	35948.3	23	5	21	22.42	44949	41113.5	8882			Green
2413	A0A1D8PE84_CANAL	A0A1D8PE84	Cdr4p OS=Candida albicans (strain SC5314 / ATCC MYA-2876) GN=CDR4 PE=3 SV=1	Regular	461.134	0	170740	71	20	102	19.87	283315	158020	74724			Green
3863	A0A1D8PQH1_CANAL	A0A1D8PQH1	Uncharacterized protein OS=Candida albicans (strain SC5314 / ATCC MYA-2876) GN=orf19.7116 PE=4 SV=1	Regular	454.25	0	37243.2	12	4	29	14.51	34249	32871	7048			Green
2029	Q5A4M2_CANAL	Q5A4M2	Malate dehydrogenase (Oxaloacetate-decarboxylating) OS=Candida albicans (strain SC5314 / ATCC MYA-2876) GN=MAE1 PE=4 SV=1	Regular	453.842	0	70314.9	36	11	53	26.03	58561	28721	10288			Green
641	IWS1_CANAL	Q5AAR0	Transcription factor IWS1 OS=Candida albicans (strain SC5314 / ATCC MYA-2876) GN=IWS1 PE=3 SV=2	Regular	453.112	0	45796.6	13	4	36	14.25	50306	21004.5	11479			Green
1306	A0A1D8PN01_CANAL	A0A1D8PN01	Sam51p OS=Candida albicans (strain SC5314 / ATCC MYA-2876) GN=SAM51 PE=4 SV=1	Regular	434.735	0	57403.4	27	8	34	29.13	61361	45965	18262			Green
4698	Q59WG6_CANAL	Q59WG6	Aspartyl aminopeptidase OS=Candida albicans (strain SC5314 / ATCC MYA-2876) GN=orf19.2335 PE=3 SV=1	Regular	431.147	0	55336.6	17	4	45	15.32	41968	39185	12084			Green
1265	A0A1D8PI00_CANAL	A0A1D8PI00	NAD-specific glutamate dehydrogenase OS=Candida albicans (strain SC5314 / ATCC MYA-2876) GN=GDH2 PE=3 SV=1	Regular	429.737	0	120188	49	16	100	20.55	108158	51166	29508			Green
5687	Q59R20_CANAL	Q59R20	Proline--tRNA ligase OS=Candida albicans (strain SC5314 / ATCC MYA-2876) GN=orf19.6701 PE=3 SV=1	Regular	426.587	0	77738.2	34	15	71	23.44	119020	76715	51741			Green
5719	Q5A5Q8_CANAL	Q5A5Q8	40S ribosomal protein S4 OS=Candida albicans (strain SC5314 / ATCC MYA-2876) GN=RPS4A PE=3 SV=1	Regular	422.002	0	29364.2	6	4	25	16.79	29190	22944	5149			Green
517	MET3_CANAL	Q9Y872	Sulfate adenylyltransferase OS=Candida albicans (strain SC5314 / ATCC MYA-2876) GN=MET3 PE=3 SV=2	Regular	417.001	0	58915.8	22	7	47	15.94	102498	55365	25598			Green
3508	A0A1D8PI93_CANAL	A0A1D8PI93	Proteasome regulatory particle base subunit OS=Candida albicans (strain SC5314 / ATCC MYA-2876) GN=RPT6 PE=3 SV=1	Regular	415.032	0	45190.5	22	9	42	24.69	42712	28772	8604			Green
552	OBPA_CANAL	Q9UW25	Oxysterol-binding protein-like protein OBPa OS=Candida albicans (strain SC5314 / ATCC MYA-2876) GN=OBPA PE=3 SV=1	Regular	406.032	0	49769	21	9	38	17.78	54475	35629	8168			Green
2553	A0A1D8PC97_CANAL	A0A1D8PC97	Tubulin beta chain OS=Candida albicans (strain SC5314 / ATCC MYA-2876) GN=TUB2 PE=3 SV=1	Regular	402.015	0	50339.4	26	11	30	24.28	77696	41827	19475			Green
5535	Q5A1Z4_CANAL	Q5A1Z4	Aqy1p OS=Candida albicans (strain SC5314 / ATCC MYA-2876) GN=AQY1 PE=3 SV=1	Regular	394.45	0	29584.7	8	1	12	4.03	19039	57117	4428			Green
4532	Q5AEN2_CANAL	Q5AEN2	Ribosomal 60S subunit protein L9B OS=Candida albicans (strain SC5314 / ATCC MYA-2876) GN=RPL9B PE=4 SV=1	Regular	392.625	0	21775.2	9	2	18	11.52	26718	40077	2379			Green
4909	Q5ALN3_CANAL	Q5ALN3	Uncharacterized protein OS=Candida albicans (strain SC5314 / ATCC MYA-2876) GN=orf19.1544 PE=4 SV=1	Regular	391.033	0	29847.9	11	5	34	17.36	11928	10237	5736			Green
4599	A0A1D8PRR9_CANAL	A0A1D8PRR9	Exportin OS=Candida albicans (strain SC5314 / ATCC MYA-2876) GN=CRM1 PE=4 SV=1	Regular	385.923	0	124771	55	17	83	21.5	112846	49185	34560			Green
4167	Q5AJX0_CANAL	Q5AJX0	Histidine--tRNA ligase OS=Candida albicans (strain SC5314 / ATCC MYA-2876) GN=HTS1 PE=3 SV=1	Regular	382.728	0	55873.9	32	11	56	22.55	114515	67825	31278			Green
642	KAD2_CANAL	Q5A4Q1	Adenylate kinase OS=Candida albicans (strain SC5314 / ATCC MYA-2876) GN=ADK1 PE=3 SV=2	Regular	374.718	0	27808.1	14	5	30	27.31	51581	12396	15658			Green
86	1433_CANAL	O42766	14-3-3 protein homolog OS=Candida albicans (strain SC5314 / ATCC MYA-2876) GN=BMH1 PE=3 SV=2	Regular	369.993	0	29594.1	15	8	26	34.85	30606	24040	7802			Green
4860	Q5AHD3_CANAL	Q5AHD3	Mitochondrial 54S ribosomal protein YmL35 OS=Candida albicans (strain SC5314 / ATCC MYA-2876) GN=orf19.863 PE=4 SV=1	Regular	368.63	0	43978.8	11	5	38	14.55	30920	63048	7543			Green
1130	A0A1D8PGF0_CANAL	A0A1D8PGF0	Lysophospholipase OS=Candida albicans (strain SC5314 / ATCC MYA-2876) GN=PLB4.5 PE=3 SV=1	Regular	368.21	0	77663.8	28	11	53	18.95	106664	40480	26902			Green
4078	Q5AKV6_CANAL	Q5AKV6	Pdx1p OS=Candida albicans (strain SC5314 / ATCC MYA-2876) GN=PDX1 PE=4 SV=1	Regular	367.765	0	46059.1	18	8	29	28.06	59950	43306	16084			Green
260	CHI2_CANAL	P40953	Chitinase 2 OS=Candida albicans (strain SC5314 / ATCC MYA-2876) GN=CHT2 PE=1 SV=2	Regular	366.631	0	61556	9	4	25	5.83	46572	72786	13259			Green
2816	A0A1D8PH91_CANAL	A0A1D8PH91	Mitochondrial 37S ribosomal protein MRP51 OS=Candida albicans (strain SC5314 / ATCC MYA-2876) GN=orf19.185 PE=4 SV=1	Regular	365.495	0	41046.5	19	6	34	13.59	35041	29333	6580			Green
5828	Q5A0L0_CANAL	Q5A0L0	Ribonucleotide-diphosphate reductase subunit OS=Candida albicans (strain SC5314 / ATCC MYA-2876) GN=RNR21 PE=4 SV=1	Regular	365.27	0	47722.2	17	7	43	17.92	53806	48751.5	14440			Green
5020	A0A1D8PRG5_CANAL	A0A1D8PRG5	Ribosomal protein P1B OS=Candida albicans (strain SC5314 / ATCC MYA-2876) GN=RPP1B PE=3 SV=1	Regular	359.425	0	10779.7	11	2	6	37.04	13050	31722	9524			Green
1179	A0A1D8PTF1_CANAL	A0A1D8PTF1	Emp46p OS=Candida albicans (strain SC5314 / ATCC MYA-2876) GN=EMP46 PE=4 SV=1	Regular	359.213	0	53348.7	33	10	41	29.46	90772	60932	21414			Green
5167	Q5ANG2_CANAL	Q5ANG2	Uncharacterized protein OS=Candida albicans (strain SC5314 / ATCC MYA-2876) GN=orf19.5941 PE=4 SV=1	Regular	351.883	0	39635	15	4	21	18.26	31848	30913	11361			Green
352	EIF3B_CANAL	Q5AGV4	Eukaryotic translation initiation factor 3 subunit B OS=Candida albicans (strain SC5314 / ATCC MYA-2876) GN=PRT1 PE=3 SV=1	Regular	346.166	0	84422.8	43	17	76	25.3	109149	44793	37033			Green
959	SYA_CANAL	Q5A8K2-2	Isoform Cytoplasmic of Alanine--tRNA ligase OS=Candida albicans (strain SC5314 / ATCC MYA-2876) GN=ALA1	Regular	341.752	0	107605	35	14	93	21.96	143399	52024	50444			Green
376	EIF3A_CANAL	Q59PL9	Eukaryotic translation initiation factor 3 subunit A OS=Candida albicans (strain SC5314 / ATCC MYA-2876) GN=RPG1A PE=3 SV=2	Regular	339.514	0	106235	43	10	95	12.58	100612	63240	20722			Green
3843	Q5AMQ5_CANAL	Q5AMQ5	Carnitine O-acetyltransferase OS=Candida albicans (strain SC5314 / ATCC MYA-2876) GN=CAT2 PE=3 SV=1	Regular	338.342	0	71659	37	11	55	24.84	96726	56619	26803			Green
5462	Q5AMT7_CANAL	Q5AMT7	Bfr1p OS=Candida albicans (strain SC5314 / ATCC MYA-2876) GN=BFR1 PE=4 SV=1	Regular	333.936	0	53483.7	25	7	60	11.26	74727	78573	20714			Green
964	SVF1_CANAL	Q5ABA2	Survival factor 1 OS=Candida albicans (strain SC5314 / ATCC MYA-2876) GN=SVF1 PE=3 SV=1	Regular	326.628	0	43056.4	18	5	35	19.9	63862	44304	11477			Green
3585	Q5AB84_CANAL	Q5AB84	Uncharacterized protein OS=Candida albicans (strain SC5314 / ATCC MYA-2876) GN=orf19.6090 PE=4 SV=1	Regular	320.724	0	43638	17	5	38	19	76040	28553	12239			Green
3402	Q59NQ5_CANAL	Q59NQ5	Glutathione-disulfide reductase OS=Candida albicans (strain SC5314 / ATCC MYA-2876) GN=GLR1 PE=3 SV=1	Regular	320.124	0	56711.6	35	16	50	37.02	88942	36794	20953			Green
4148	Q5A109_CANAL	Q5A109	Ubiquitin-ribosomal 40S subunit protein S31 fusion protein OS=Candida albicans (strain SC5314 / ATCC MYA-2876) GN=UBI3 PE=4 SV=1	Regular	318.764	0	22854.6	11	3	22	12.95	21739	31228.5	5950			Green
48	URE2_CANAL	Q96WL3	Protein URE2 OS=Candida albicans (strain SC5314 / ATCC MYA-2876) GN=URE2 PE=3 SV=1	Regular	318.515	0	39250.5	9	2	23	8.43	21230	53520	7155			Green
5325	Q59TU5_CANAL	Q59TU5	Mrf1p OS=Candida albicans (strain SC5314 / ATCC MYA-2876) GN=MRF1 PE=4 SV=1	Regular	315.418	0	38668.9	34	12	28	38.16	184270	28503	57786			Green
5468	Q5A4J9_CANAL	Q5A4J9	Uncharacterized protein OS=Candida albicans (strain SC5314 / ATCC MYA-2876) GN=orf19.3442 PE=4 SV=1	Regular	311.672	0	47294.5	22	10	36	21.79	96591	60850	27955			Green
406	FKBP3_CANAL	Q59VR3	FK506-binding protein 3 OS=Candida albicans (strain SC5314 / ATCC MYA-2876) GN=FPR3 PE=3 SV=1	Regular	309.132	0	47782	18	9	32	16.9	46518	28979	10952			Green
2902	A0A1D8PP77_CANAL	A0A1D8PP77	Proteasome regulatory particle lid subunit OS=Candida albicans (strain SC5314 / ATCC MYA-2876) GN=RPN5 PE=4 SV=1	Regular	305.77	0	53408.6	26	6	41	14.41	54879	48559	15706			Green
3781	Q59T95_CANAL	Q59T95	Cystathionine beta-synthase OS=Candida albicans (strain SC5314 / ATCC MYA-2876) GN=CYS4 PE=3 SV=1	Regular	304.883	0	53886.6	27	9	44	21.57	78986	46464	19369			Green
5308	A0A1D8PJ26_CANAL	A0A1D8PJ26	Alpha-ketoglutarate dehydrogenase OS=Candida albicans (strain SC5314 / ATCC MYA-2876) GN=KGD1 PE=4 SV=1	Regular	299.871	0	112440	47	16	83	22.59	199302	138454	85450			Green
2913	A0A1D8PL85_CANAL	A0A1D8PL85	Aspartate aminotransferase OS=Candida albicans (strain SC5314 / ATCC MYA-2876) GN=AAT22 PE=4 SV=1	Regular	296.664	0	47062.2	8	3	39	7.58	20007	27501	6023			Green
4710	Q5AL46_CANAL	Q5AL46	Cysteine--tRNA ligase OS=Candida albicans (strain SC5314 / ATCC MYA-2876) GN=orf19.4931 PE=3 SV=1	Regular	295.859	0	89967.7	51	18	84	22.66	206830	19745	102378			Green
4714	A0A1D8PRM7_CANAL	A0A1D8PRM7	Phosphoenolpyruvate carboxykinase OS=Candida albicans (strain SC5314 / ATCC MYA-2876) GN=PCK1 PE=3 SV=1	Regular	290.751	0	61605.8	23	5	41	11.21	36103	38028	11511			Green
5538	Q5AG43_CANAL	Q5AG43	Ribosomal 40S subunit protein S5 OS=Candida albicans (strain SC5314 / ATCC MYA-2876) GN=RPS5 PE=3 SV=1	Regular	290.197	0	25398	13	4	21	14.67	26017	24455	3637			Green
2198	A0A1D8PMP1_CANAL	A0A1D8PMP1	Glycerol-3-phosphate dehydrogenase OS=Candida albicans (strain SC5314 / ATCC MYA-2876) GN=GUT2 PE=3 SV=1	Regular	286.4	0	72802.2	41	13	63	19.69	83764	41537	17922			Green
4961	Q5A2T2_CANAL	Q5A2T2	ATP-binding cassette family ATPase OS=Candida albicans (strain SC5314 / ATCC MYA-2876) GN=KRE30 PE=4 SV=1	Regular	284.615	0	68327.3	9	5	50	12.97	53513	33552	19608			Green
2590	A0A1D8PHR0_CANAL	A0A1D8PHR0	Valine--tRNA ligase OS=Candida albicans (strain SC5314 / ATCC MYA-2876) GN=VAS1 PE=3 SV=1	Regular	283.204	0	128467	44	16	105	14.75	127820	69934	31402			Green
3045	A0A1D8PCX0_CANAL	A0A1D8PCX0	Uncharacterized protein OS=Candida albicans (strain SC5314 / ATCC MYA-2876) GN=orf19.3003 PE=4 SV=1	Regular	282.973	0	158837	46	18	114	20.18	121404	43862	22086			Green
384	ETT1_CANAL	Q5A0J9	Enhancer of translation termination 1 OS=Candida albicans (strain SC5314 / ATCC MYA-2876) GN=ETT1 PE=3 SV=1	Regular	281.847	0	48344.4	25	8	45	17.34	75064	56438	23028			Green
2103	Q5A6S2_CANAL	Q5A6S2	Proteasome regulatory particle base subunit OS=Candida albicans (strain SC5314 / ATCC MYA-2876) GN=RPT4 PE=3 SV=1	Regular	280.702	0	47962.8	43	11	45	42.52	114080	43126	24461			Green
2055	A0A1D8PLY4_CANAL	A0A1D8PLY4	Pyruvate carboxylase OS=Candida albicans (strain SC5314 / ATCC MYA-2876) GN=PYC2 PE=4 SV=1	Regular	280.551	0	130440	57	22	100	26.76	179830	88280	29251			Green
1363	A0A1D8PLR7_CANAL	A0A1D8PLR7	NADPH--cytochrome P450 reductase OS=Candida albicans (strain SC5314 / ATCC MYA-2876) GN=NCP1 PE=3 SV=1	Regular	277.648	0	76863	29	9	60	17.79	83629	46880	31334			Green
3941	A0A1D8PMQ4_CANAL	A0A1D8PMQ4	Proteasome regulatory particle base subunit OS=Candida albicans (strain SC5314 / ATCC MYA-2876) GN=RPT5 PE=3 SV=1	Regular	269.914	0	47843.5	19	7	37	18.14	74216	30944	17430			Green
3908	A0A1D8PG81_CANAL	A0A1D8PG81	Hgt7p OS=Candida albicans (strain SC5314 / ATCC MYA-2876) GN=HGT7 PE=3 SV=1	Regular	269.238	0	61219	30	4	28	10.99	120172	73083	31297			Green
1054	A0A1D8PN37_CANAL	A0A1D8PN37	Uncharacterized protein OS=Candida albicans (strain SC5314 / ATCC MYA-2876) GN=orf19.1953 PE=4 SV=1	Regular	264.303	0	41458.9	13	8	31	29.73	22345	5361	8873			Green
1092	A0A1D8PCY5_CANAL	A0A1D8PCY5	Septin OS=Candida albicans (strain SC5314 / ATCC MYA-2876) GN=CDC12 PE=3 SV=1	Regular	263.481	0	45933.1	7	5	32	9.57	79808	20215.5	20560			Green
1545	A0A1D8PP79_CANAL	A0A1D8PP79	Uncharacterized protein OS=Candida albicans (strain SC5314 / ATCC MYA-2876) GN=orf19.4029 PE=4 SV=1	Regular	263.171	0	45968.2	14	4	24	14.46	20742	18186	7083			Green
1720	A0A1D8PCY4_CANAL	A0A1D8PCY4	Ecm33p OS=Candida albicans (strain SC5314 / ATCC MYA-2876) GN=ECM33 PE=4 SV=1	Regular	259.321	0	43824.6	11	5	26	22.46	17211	14866	3643			Green
1336	Q5A798_CANAL	Q5A798	Mitochondrial 54S ribosomal protein YmL3 OS=Candida albicans (strain SC5314 / ATCC MYA-2876) GN=MRPL3 PE=4 SV=1	Regular	256.485	0	45216.3	21	7	33	26.49	26349	18085	6482			Green
731	NFS1_CANAL	P87185	Cysteine desulfurase_ mitochondrial OS=Candida albicans (strain SC5314 / ATCC MYA-2876) GN=NFS1 PE=2 SV=1	Regular	254.21	0	53831.3	28	10	34	22.54	50167	23474	11704			Green
2471	A0A1D8PD38_CANAL	A0A1D8PD38	alpha-1_2-Mannosidase OS=Candida albicans (strain SC5314 / ATCC MYA-2876) GN=MNS1 PE=3 SV=1	Regular	253.41	0	70379.5	31	13	52	31.71	97433	22688	27637			Green
5745	Q5AI07_CANAL	Q5AI07	Uncharacterized protein OS=Candida albicans (strain SC5314 / ATCC MYA-2876) GN=orf19.3045 PE=3 SV=1	Regular	251.8	0	52541.8	29	11	41	23.01	230376	45967	37630			Green
620	IMDH_CANAL	Q59Q46	Inosine-5'-monophosphate dehydrogenase OS=Candida albicans (strain SC5314 / ATCC MYA-2876) GN=IMH3 PE=1 SV=2	Regular	249.851	0	56581.5	13	4	43	9.79	28827	36366	7227			Green
4689	Q5A0J5_CANAL	Q5A0J5	Ebp7p OS=Candida albicans (strain SC5314 / ATCC MYA-2876) GN=EBP7 PE=4 SV=1	Regular	246.983	0	43887.1	20	8	32	15.05	30150	36831	7932			Green
81	ACS2_CANAL	Q8NJN3	Acetyl-coenzyme A synthetase 2 OS=Candida albicans (strain SC5314 / ATCC MYA-2876) GN=ACS2 PE=3 SV=3	Regular	246.422	0	74288.9	25	9	58	13.86	88025	33544	13019			Green
4719	A0A1D8PU72_CANAL	A0A1D8PU72	Aha1p OS=Candida albicans (strain SC5314 / ATCC MYA-2876) GN=AHA1 PE=4 SV=1	Regular	245.975	0	38767.9	8	3	35	10.98	11630	13114.5	4027			Green
10	TIM54_CANAL	P48990	Mitochondrial import inner membrane translocase subunit TIM54 OS=Candida albicans (strain SC5314 / ATCC MYA-2876) GN=TIM54 PE=3 SV=3	Regular	245.348	0	46170.5	17	6	44	21.75	24147	10183	4528			Green
1751	A0A1D8PPY8_CANAL	A0A1D8PPY8	Fimbrin OS=Candida albicans (strain SC5314 / ATCC MYA-2876) GN=SAC6 PE=4 SV=1	Regular	245.083	0	72264.9	18	7	58	15.61	80491	48295	13423			Green
76	YFAS1_CANAL	Q5AI48	FAS1 domain-containing protein CaO19.3004 OS=Candida albicans (strain SC5314 / ATCC MYA-2876) GN=CAALFM_C103120WA PE=3 SV=1	Regular	244.586	0	46510	14	6	37	21.95	21598	15040	7055			Green
1493	A0A1D8PMT0_CANAL	A0A1D8PMT0	Putative lipid phosphatase OS=Candida albicans (strain SC5314 / ATCC MYA-2876) GN=orf19.3083 PE=4 SV=1	Regular	244.574	0	47703.5	13	2	32	7.75	137932	52602	53411			Green
2233	A0A1D8PJB0_CANAL	A0A1D8PJB0	Coatomer subunit alpha OS=Candida albicans (strain SC5314 / ATCC MYA-2876) GN=orf19.1672 PE=4 SV=1	Regular	242.914	0	138938	44	15	98	11.79	134712	89814	29874			Green
4241	A0A1D8PQ57_CANAL	A0A1D8PQ57	Bifunctional AP-4-A phosphorylase/ADP sulfurylase OS=Candida albicans (strain SC5314 / ATCC MYA-2876) GN=APA2 PE=4 SV=1	Regular	241.042	0	42174.2	7	5	34	23.77	36260	34615	13111			Green
2280	A0A1D8PK65_CANAL	A0A1D8PK65	Trifunctional fatty acid synthase subunit OS=Candida albicans (strain SC5314 / ATCC MYA-2876) GN=FAS2 PE=3 SV=1	Regular	233.314	0	208067	69	21	169	15.13	181711	61034	55021			Green
82	ADH2_CANAL	O94038	Alcohol dehydrogenase 2 OS=Candida albicans (strain SC5314 / ATCC MYA-2876) GN=ADH2 PE=3 SV=1	Regular	233.305	0	37206.4	31	4	31	15.8	114549	51725	37813			Green
1615	A0A1D8PNG6_CANAL	A0A1D8PNG6	UDP-N-acetylglucosamine diphosphorylase OS=Candida albicans (strain SC5314 / ATCC MYA-2876) GN=UAP1 PE=4 SV=1	Regular	232.98	0	55078.3	27	11	39	20.78	79444	36376	16774			Green
1613	Q5A779_CANAL	Q5A779	GTP-binding protein OS=Candida albicans (strain SC5314 / ATCC MYA-2876) GN=DRG1 PE=4 SV=1	Regular	230.978	0	40526.9	30	8	31	20.38	231591	35205	76034			Green
2767	A0A1D8PCG9_CANAL	A0A1D8PCG9	Mrs7p OS=Candida albicans (strain SC5314 / ATCC MYA-2876) GN=MRS7 PE=4 SV=1	Regular	228.559	0	58354.9	16	6	52	13.98	82692	25159.5	26995			Green
3029	Q5AD50_CANAL	Q5AD50	DNA-directed RNA polymerase I subunit OS=Candida albicans (strain SC5314 / ATCC MYA-2876) GN=orf19.2017 PE=4 SV=1	Regular	225.549	0	44273	17	7	35	4.07	24476	35505	8586			Green
2981	A0A1D8PI71_CANAL	A0A1D8PI71	Bifunctional farnesyl-diphosphate farnesyltransferase/squalene synthase OS=Candida albicans (strain SC5314 / ATCC MYA-2876) GN=ERG9 PE=4 SV=1	Regular	219.52	0	51743.6	22	7	43	14.96	88111	38203	9042			Green
416	GBLP_CANAL	P83774	Guanine nucleotide-binding protein subunit beta-like protein OS=Candida albicans (strain SC5314 / ATCC MYA-2876) GN=ASC1 PE=1 SV=2	Regular	218.834	0	34726.1	12	3	23	19.56	28417	28417	8424			Green
4876	Q5AAR2_CANAL	Q5AAR2	Uncharacterized protein OS=Candida albicans (strain SC5314 / ATCC MYA-2876) GN=orf19.6250 PE=4 SV=1	Regular	217.458	0	37866.1	7	3	20	10.09	14744	38232	6864			Green
520	MIC60_CANAL	Q5A044	MICOS complex subunit MIC60 OS=Candida albicans (strain SC5314 / ATCC MYA-2876) GN=MIC60 PE=3 SV=2	Regular	215.023	0	62701.9	54	21	53	28.22	116473	42073	28935			Green
5949	A0A1D8PU44_CANAL	A0A1D8PU44	Mss51p OS=Candida albicans (strain SC5314 / ATCC MYA-2876) GN=MSS51 PE=4 SV=1	Regular	211.468	0	51233.4	16	4	41	11.03	39207	35913	6772			Green
694	MCR1_CANAL	Q59M70	NADH-cytochrome b5 reductase 2 OS=Candida albicans (strain SC5314 / ATCC MYA-2876) GN=MCR1 PE=3 SV=1	Regular	205.134	0	33574.5	14	4	33	13.95	93362	63816	25885			Green
4451	A0A1D8PCD8_CANAL	A0A1D8PCD8	Trans-2-enoyl-CoA reductase (NADPH) OS=Candida albicans (strain SC5314 / ATCC MYA-2876) GN=orf19.3293 PE=4 SV=1	Regular	202.947	0	36238.9	7	2	22	7.05	12914	19371	2741			Green
1417	A0A1D8PFL7_CANAL	A0A1D8PFL7	Proteasome regulatory particle base subunit OS=Candida albicans (strain SC5314 / ATCC MYA-2876) GN=RPN1 PE=4 SV=1	Regular	199.979	0	110396	40	13	76	18.73	90839	50629	27563			Green
983	SSO2_CANAL	Q59YF0	Protein transport protein SSO2 OS=Candida albicans (strain SC5314 / ATCC MYA-2876) GN=SSO2 PE=3 SV=1	Regular	199.343	0	34479.4	14	4	21	9.15	67591	65113.5	7930			Green
2139	Q5AHZ4_CANAL	Q5AHZ4	Ubiquinone biosynthesis monooxygenase COQ6_ mitochondrial OS=Candida albicans (strain SC5314 / ATCC MYA-2876) GN=COQ6 PE=3 SV=1	Regular	195.095	0	53448	20	7	32	17.5	44864	38560	21023			Green
2993	A0A1D8PSA9_CANAL	A0A1D8PSA9	Phosphoglucomutase OS=Candida albicans (strain SC5314 / ATCC MYA-2876) GN=PGM2 PE=3 SV=1	Regular	192.308	0	62070.2	25	8	44	12.86	52496	37251	18338			Green
89	AIM24_CANAL	Q59L25	Altered inheritance of mitochondria protein 24_ mitochondrial OS=Candida albicans (strain SC5314 / ATCC MYA-2876) GN=AIM24 PE=3 SV=2	Regular	191.437	0	53459.9	9	6	41	14.88	27486	19440	8527			Green
614	ISN1_CANAL	Q5A8X9	IMP-specific 5'-nucleotidase 1 OS=Candida albicans (strain SC5314 / ATCC MYA-2876) GN=ISN1 PE=3 SV=1	Regular	191.078	0	52898.1	15	10	42	14.78	49577	13194	6482			Green
333	DHH1_CANAL	Q5AAW3	ATP-dependent RNA helicase DHH1 OS=Candida albicans (strain SC5314 / ATCC MYA-2876) GN=DHH1 PE=3 SV=1	Regular	189.7	0	62509.2	30	8	41	11.84	46110	30935	11585			Green
3290	A0A1D8PCV7_CANAL	A0A1D8PCV7	L-aminoadipate-semialdehyde dehydrogenase OS=Candida albicans (strain SC5314 / ATCC MYA-2876) GN=LYS2 PE=4 SV=1	Regular	185.567	0	155752	43	22	128	13.89	163044	25991	19178			Green
5087	Q5AK53_CANAL	Q5AK53	ATP-dependent 6-phosphofructokinase OS=Candida albicans (strain SC5314 / ATCC MYA-2876) GN=PFK1 PE=3 SV=1	Regular	185.338	0	109256	48	18	79	16.31	165099	26181	19807			Green
4754	A0A1D8PHA3_CANAL	A0A1D8PHA3	Ubiquinol--cytochrome-c reductase catalytic subunit OS=Candida albicans (strain SC5314 / ATCC MYA-2876) GN=CYT1 PE=4 SV=1	Regular	183.133	0	32335.5	4	3	19	19.1	15633	14886	1785			Green
3391	A0A1D8PQ89_CANAL	A0A1D8PQ89	Mitochondrial 37S ribosomal protein MRP4 OS=Candida albicans (strain SC5314 / ATCC MYA-2876) GN=orf19.5747 PE=3 SV=1	Regular	183.045	0	52464.6	13	4	47	8.26	25514	24068	6522			Green
5354	A0A1D8PMH6_CANAL	A0A1D8PMH6	Tryptophan synthase OS=Candida albicans (strain SC5314 / ATCC MYA-2876) GN=TRP5 PE=3 SV=1	Regular	178.363	0	76529.6	19	8	56	11.82	44295	20160	11008			Green
3641	A0A1D8PK87_CANAL	A0A1D8PK87	Dolichyl-diphosphooligosaccharide--protein glycosyltransferase subunit 1 OS=Candida albicans (strain SC5314 / ATCC MYA-2876) GN=OST1 PE=3 SV=1	Regular	178.258	0	54267.1	23	5	33	16.81	45037	28709	10254			Green
4300	Q5A9D4_CANAL	Q5A9D4	Csp37p OS=Candida albicans (strain SC5314 / ATCC MYA-2876) GN=CSP37 PE=4 SV=1	Regular	175.532	0	37003.9	10	5	36	6.85	30775	58707	4828			Green
4580	G1UB37_CANAL	G1UB37	Flu1p OS=Candida albicans (strain SC5314 / ATCC MYA-2876) GN=FLU1 PE=4 SV=1	Regular	175.462	0	68062.9	8	5	29	5.9	11035	9063	2153			Green
5061	Q5ADP0_CANAL	Q5ADP0	Histone deacetylase OS=Candida albicans (strain SC5314 / ATCC MYA-2876) GN=RPD31 PE=1 SV=1	Regular	174.141	0	65882.1	25	8	50	21.84	38258	24261	11572			Green
879	RS3A_CANAL	P40910	40S ribosomal protein S1 OS=Candida albicans (strain SC5314 / ATCC MYA-2876) GN=RPS1 PE=3 SV=3	Regular	173.554	0	29100.8	14	7	28	16.8	41366	28794	9892			Green
3514	A0A1D8PC43_CANAL	A0A1D8PC43	Diphosphomevalonate decarboxylase OS=Candida albicans (strain SC5314 / ATCC MYA-2876) GN=MVD PE=3 SV=1	Regular	173.424	0	39715.1	18	7	31	12.71	27949	23862	7367			Green
2745	A0A1D8PN45_CANAL	A0A1D8PN45	Dynamin-like GTPase OS=Candida albicans (strain SC5314 / ATCC MYA-2876) GN=VPS1 PE=3 SV=1	Regular	170.902	0	77115.6	23	10	72	17.89	61404	26561	12508			Green
496	HSP78_CANAL	Q96UX5	Heat shock protein 78_ mitochondrial OS=Candida albicans (strain SC5314 / ATCC MYA-2876) GN=HSP78 PE=3 SV=2	Regular	168.892	0	91827.9	33	16	85	13.18	97235	18228	16817			Green
3094	A0A1D8PK30_CANAL	A0A1D8PK30	Ribosomal 60S subunit protein L35A OS=Candida albicans (strain SC5314 / ATCC MYA-2876) GN=RPL35 PE=3 SV=1	Regular	168.767	0	14085.7	7	3	13	19.17	5871	6351	1971			Green
2997	A0A1D8PT27_CANAL	A0A1D8PT27	Aconitate hydratase_ mitochondrial OS=Candida albicans (strain SC5314 / ATCC MYA-2876) GN=ACO2 PE=3 SV=1	Regular	168.507	0	86495.7	38	18	66	22.5	212807	31226	69363			Green
5903	A0A1D8PG20_CANAL	A0A1D8PG20	Bifunctional 2-aminoadipate transaminase/aromatic-amino-acid:2-oxoglutarate transaminase OS=Candida albicans (strain SC5314 / ATCC MYA-2876) GN=ARO8 PE=4 SV=1	Regular	166.042	0	54972.5	18	8	47	12.42	107446	16404	33060			Green
695	MDHC_CANAL	P83778	Malate dehydrogenase_ cytoplasmic OS=Candida albicans (strain SC5314 / ATCC MYA-2876) GN=MDH1 PE=1 SV=2	Regular	164.681	0	36061.3	20	9	31	27	263651	93987	63937			Green
4851	Q5AJ90_CANAL	Q5AJ90	Fox3p OS=Candida albicans (strain SC5314 / ATCC MYA-2876) GN=FOX3 PE=3 SV=1	Regular	164.579	0	44333.4	26	9	39	23.9	284574	9516	91390			Green
5689	Q5ANN9_CANAL	Q5ANN9	Kre9p OS=Candida albicans (strain SC5314 / ATCC MYA-2876) GN=KRE9 PE=4 SV=1	Regular	164.181	0	29286.7	8	3	16	10.33	17333	20895	1765			Green
4904	Q5A1E8_CANAL	Q5A1E8	Succinate dehydrogenase [ubiquinone] flavoprotein subunit_ mitochondrial OS=Candida albicans (strain SC5314 / ATCC MYA-2876) GN=SDH12 PE=3 SV=1	Regular	161.742	0	70974.4	26	12	62	19.34	46083	18952	10388			Green
4521	Q5ADT0_CANAL	Q5ADT0	Slk19p OS=Candida albicans (strain SC5314 / ATCC MYA-2876) GN=SLK19 PE=4 SV=1	Regular	160.713	0	134028	50	17	174	13.03	158956	34719	34331			Green
2415	A0A1D8PTH5_CANAL	A0A1D8PTH5	Uncharacterized protein OS=Candida albicans (strain SC5314 / ATCC MYA-2876) GN=CAALFM_CR07340CA PE=4 SV=1	Regular	158.079	0	40914.5	17	4	31	15.97	55908	65100	27498			Green
1001	A0A1D8PFN5_CANAL	A0A1D8PFN5	Uncharacterized protein (Fragment) OS=Candida albicans (strain SC5314 / ATCC MYA-2876) GN=orf19.4963 PE=4 SV=1	Regular	157.019	0	45047	13	6	24	20.2	13818	11104	2101			Green
297	DBP5_CANAL	Q5AJD0	ATP-dependent RNA helicase DBP5 OS=Candida albicans (strain SC5314 / ATCC MYA-2876) GN=DBP5 PE=3 SV=2	Regular	156.564	0	60434.1	34	15	108	24.44	129617	26695	43664			Green
2051	A0A1D8PRS1_CANAL	A0A1D8PRS1	Uncharacterized protein OS=Candida albicans (strain SC5314 / ATCC MYA-2876) GN=CAALFM_CR00690CA PE=4 SV=1	Regular	156.498	0	49248	14	8	41	9.6	37929	8418	9899			Green
817	POB3_CANAL	Q5ALL8	FACT complex subunit POB3 OS=Candida albicans (strain SC5314 / ATCC MYA-2876) GN=POB3 PE=3 SV=1	Regular	148.683	0	61122.7	12	6	40	7.81	51084	17442	12509			Green
3610	A0A1D8PCM2_CANAL	A0A1D8PCM2	Galactose-1-phosphate uridylyltransferase OS=Candida albicans (strain SC5314 / ATCC MYA-2876) GN=GAL7 PE=3 SV=1	Regular	148.047	0	45338.4	12	4	38	5.96	78594	91753.5	18928			Green
1848	A0A1D8PQ60_CANAL	A0A1D8PQ60	Uncharacterized protein OS=Candida albicans (strain SC5314 / ATCC MYA-2876) GN=orf19.5711 PE=4 SV=1	Regular	146.547	0	70357.2	26	9	50	12.56	95274	10940	17885			Green
5437	A0A1D8PMV9_CANAL	A0A1D8PMV9	Threonine--tRNA ligase OS=Candida albicans (strain SC5314 / ATCC MYA-2876) GN=THS1 PE=3 SV=1	Regular	142.903	0	82269.7	41	18	67	19.69	59231	23155	13507			Green
3856	Q5AJ93_CANAL	Q5AJ93	Ribosomal 40S subunit protein S7A OS=Candida albicans (strain SC5314 / ATCC MYA-2876) GN=RPS7A PE=4 SV=1	Regular	139.745	0	21246.8	6	3	23	15.59	68431	49566	11071			Green
911	SEC24_CANAL	Q5AQ76	Protein transport protein SEC24 OS=Candida albicans (strain SC5314 / ATCC MYA-2876) GN=SEC24 PE=3 SV=2	Regular	138.27	0	102747	29	13	60	8.51	56628	15304.5	18141			Green
4577	Q5A934_CANAL	Q5A934	Zinc finger-containing protein OS=Candida albicans (strain SC5314 / ATCC MYA-2876) GN=ZPR1 PE=4 SV=1	Regular	136.413	0	57647	11	5	36	11.98	37554	31121	12160			Green
3413	A0A1D8PHH2_CANAL	A0A1D8PHH2	Png2p OS=Candida albicans (strain SC5314 / ATCC MYA-2876) GN=PNG2 PE=4 SV=1	Regular	132.559	0	112098	21	6	74	3.97	29397	35719.5	9290			Green
645	KYNU_CANAL	Q59QC4	Kynureninase OS=Candida albicans (strain SC5314 / ATCC MYA-2876) GN=BNA5 PE=3 SV=1	Regular	132.073	0	52669.2	17	7	37	10.41	74327	10852.5	16559			Green
2045	A0A1D8PL01_CANAL	A0A1D8PL01	Zinc metalloprotease OS=Candida albicans (strain SC5314 / ATCC MYA-2876) GN=STE24 PE=4 SV=1	Regular	131.804	0	50784.2	13	4	31	7.87	28268	26074	3212			Green
1996	A0A1D8PEA9_CANAL	A0A1D8PEA9	Uncharacterized protein OS=Candida albicans (strain SC5314 / ATCC MYA-2876) GN=orf19.5085 PE=4 SV=1	Regular	131.484	0	121702	25	14	79	7.7	54174	12474	7758			Green
4828	Q59R18_CANAL	Q59R18	Asparagine--tRNA ligase OS=Candida albicans (strain SC5314 / ATCC MYA-2876) GN=DED81 PE=4 SV=1	Regular	129.729	0.27	62647.1	18	8	48	13.41	22724	8410	11838			Green
4839	Q59V63_CANAL	Q59V63	Emp24p OS=Candida albicans (strain SC5314 / ATCC MYA-2876) GN=EMP24 PE=3 SV=1	Regular	129.591	0.27	22940.7	7	4	16	18.5	19154	25158	4915			Green
751	NU5M_CANAL	Q9B8C9	NADH-ubiquinone oxidoreductase chain 5 OS=Candida albicans (strain SC5314 / ATCC MYA-2876) GN=NAD5 PE=3 SV=2	Regular	129.209	0.27	61748.4	16	5	21	11.23	102267	17748	31061			Green
1347	A0A1D8PTL3_CANAL	A0A1D8PTL3	Uncharacterized protein OS=Candida albicans (strain SC5314 / ATCC MYA-2876) GN=CAALFM_CR07780WA PE=4 SV=1	Regular	128.647	0.26	70027.6	22	11	58	10.46	87353	32101.5	25625			Green
700	MED4_CANAL	Q59U73	Mediator of RNA polymerase II transcription subunit 4 OS=Candida albicans (strain SC5314 / ATCC MYA-2876) GN=MED4 PE=3 SV=2	Regular	127.469	0.26	37065.3	11	5	32	10.22	14523	15199.5	4735			Green
165	BDF1_CANAL	Q5A4W8	Bromodomain-containing factor 1 OS=Candida albicans (strain SC5314 / ATCC MYA-2876) GN=BDF1 PE=1 SV=1	Regular	126.422	0.52	82723.2	24	10	60	9.84	146072	88252	60564			Green
5837	A0A1D8PQQ7_CANAL	A0A1D8PQQ7	mRNA-binding protein OS=Candida albicans (strain SC5314 / ATCC MYA-2876) GN=orf19.7011 PE=4 SV=1	Regular	125.807	0.52	136411	20	11	93	8.55	103939	20846	31183			Green
1710	A0A1D8PRY3_CANAL	A0A1D8PRY3	ATP synthase subunit gamma OS=Candida albicans (strain SC5314 / ATCC MYA-2876) GN=ATP3 PE=3 SV=1	Regular	125.288	0.52	32233.4	11	6	23	14.97	17412	6805.5	7460			Green
1364	A0A1D8PJ10_CANAL	A0A1D8PJ10	Uncharacterized protein OS=Candida albicans (strain SC5314 / ATCC MYA-2876) GN=orf19.6160 PE=4 SV=1	Regular	123.893	0.52	89612.2	27	13	102	5.76	69598	23646	13662			Green
4571	Q5AIB8_CANAL	Q5AIB8	Ribosomal 60S subunit protein L10 OS=Candida albicans (strain SC5314 / ATCC MYA-2876) GN=RPL10 PE=4 SV=1	Regular	121.66	0.52	25474.4	6	1	26	5	13153	39459	3017			Green
5056	Q5A2A7_CANAL	Q5A2A7	Metalloendopeptidase OS=Candida albicans (strain SC5314 / ATCC MYA-2876) GN=PRD1 PE=3 SV=1	Regular	119.672	0.52	81901.7	27	12	68	8.55	58932	30275	9043			Green
252	CDR1_CANAL	Q5ANA3	Pleiotropic ABC efflux transporter of multiple drugs CDR1 OS=Candida albicans (strain SC5314 / ATCC MYA-2876) GN=CDR1 PE=1 SV=2	Regular	119.421	0.52	171296	39	15	105	7.26	80396	48453	20905			Green
5855	Q5ADN1_CANAL	Q5ADN1	Protein phosphatase 2A structural subunit OS=Candida albicans (strain SC5314 / ATCC MYA-2876) GN=TPD3 PE=4 SV=1	Regular	118.867	0.52	73345.2	19	8	56	12.13	106734	22205	27790			Green
1939	A0A1D8PRC2_CANAL	A0A1D8PRC2	Carboxypeptidase OS=Candida albicans (strain SC5314 / ATCC MYA-2876) GN=CPY1 PE=3 SV=1	Regular	118.398	0.51	61671.6	10	4	35	5.54	19696	17974.5	3029			Green
3552	A0A1D8PSA6_CANAL	A0A1D8PSA6	Histone deacetylase OS=Candida albicans (strain SC5314 / ATCC MYA-2876) GN=RPD3 PE=3 SV=1	Regular	117.188	0.51	54561.8	15	5	36	7.29	68553	7095	4344			Green
4964	Q5AI92_CANAL	Q5AI92	Uncharacterized protein OS=Candida albicans (strain SC5314 / ATCC MYA-2876) GN=orf19.2961 PE=4 SV=1	Regular	113.722	0.77	46321.6	15	7	38	7.05	152328	14812.5	32018			Green
4156	Q59RI1_CANAL	Q59RI1	Isoleucine--tRNA ligase OS=Candida albicans (strain SC5314 / ATCC MYA-2876) GN=ILS1 PE=3 SV=1	Regular	113.362	0.76	125787	29	18	114	8.55	105806	27147	20650			Green
3599	Q5A3L9_CANAL	Q5A3L9	Zcf30p OS=Candida albicans (strain SC5314 / ATCC MYA-2876) GN=ZCF30 PE=4 SV=1	Regular	112.472	0.76	91367.8	13	6	58	3.13	34611	37597.5	18136			Green
4816	Q5AGZ7_CANAL	Q5AGZ7	Ribosomal 60S subunit protein L5 OS=Candida albicans (strain SC5314 / ATCC MYA-2876) GN=RPL5 PE=3 SV=1	Regular	106.912	1	34503	5	2	23	8.05	12583	18874.5	1885			Green
2355	A0A1D8PDH5_CANAL	A0A1D8PDH5	Rei1p OS=Candida albicans (strain SC5314 / ATCC MYA-2876) GN=REI1 PE=4 SV=1	Regular	105.224	1	45039.1	16	6	48	16.75	83951	12504	21089			Green
3084	A0A1D8PCY8_CANAL	A0A1D8PCY8	Mas1p OS=Candida albicans (strain SC5314 / ATCC MYA-2876) GN=MAS1 PE=3 SV=1	Regular	102.338	1	51230.8	21	9	36	15.42	116355	6869	26800			Green
4916	A0A1D8PNS3_CANAL	A0A1D8PNS3	Mtr10p OS=Candida albicans (strain SC5314 / ATCC MYA-2876) GN=MTR10 PE=4 SV=1	Regular	102.22	0.99	111058	23	9	75	5.01	118896	95002.5	51248			Green
4650	A0A1D8PRL6_CANAL	A0A1D8PRL6	Acetyl-CoA C-acyltransferase OS=Candida albicans (strain SC5314 / ATCC MYA-2876) GN=POT1 PE=3 SV=1	Regular	98.3004	1.48	43356.6	10	5	33	4.66	17909	12990	2582			Green
974	SPT6_CANAL	Q3MNT0	Transcription elongation factor SPT6 OS=Candida albicans (strain SC5314 / ATCC MYA-2876) GN=SPT6 PE=3 SV=1	Regular	98.2505	1.47	162524	28	12	137	3.93	55440	30487.5	11151			Green
5165	A0A1D8PRR4_CANAL	A0A1D8PRR4	Trans-hexaprenyltranstransferase OS=Candida albicans (strain SC5314 / ATCC MYA-2876) GN=CAALFM_CR00570WA PE=4 SV=1	Regular	97.1031	1.47	56370.2	12	8	42	11.96	34003	8714	6635			Green
5090	Q59MZ5_CANAL	Q59MZ5	Phosphoribosylformylglycinamidine synthase OS=Candida albicans (strain SC5314 / ATCC MYA-2876) GN=ADE6 PE=3 SV=1	Regular	96.5134	1.46	151551	26	13	96	5.26	71910	15096	16772			Green
3025	A0A1D8PRR7_CANAL	A0A1D8PRR7	Acetyl-CoA carboxylase OS=Candida albicans (strain SC5314 / ATCC MYA-2876) GN=ACC1 PE=4 SV=1	Regular	96.3948	1.46	254562	33	18	190	6.74	52354	22566	16612			Green
5923	Q59VY8_CANAL	Q59VY8	Galactokinase OS=Candida albicans (strain SC5314 / ATCC MYA-2876) GN=GAL1 PE=4 SV=1	Regular	92.9665	1.93	57556.2	13	5	34	8.74	34985	34470	11389			Green
1351	A0A1D8PJI7_CANAL	A0A1D8PJI7	Medium-chain fatty acid-CoA ligase OS=Candida albicans (strain SC5314 / ATCC MYA-2876) GN=FAA21 PE=4 SV=1	Regular	92.9261	1.92	80661.1	25	10	55	7.38	106789	91683	24453			Green
3768	Q5AL34_CANAL	Q5AL34	Psa2p OS=Candida albicans (strain SC5314 / ATCC MYA-2876) GN=PSA2 PE=4 SV=1	Regular	91.4799	2.15	51330.6	13	7	32	12.88	14736	7738	2993			Green
5172	A0A1D8PN61_CANAL	A0A1D8PN61	Non-specific serine/threonine protein kinase OS=Candida albicans (strain SC5314 / ATCC MYA-2876) GN=SNF1 PE=4 SV=1	Regular	90.376	2.14	69991.4	11	4	49	5.02	28525	43020	6928			Green
973	SPT5_CANAL	Q5ALX3	Transcription elongation factor SPT5 OS=Candida albicans (strain SC5314 / ATCC MYA-2876) GN=SPT5 PE=3 SV=1	Regular	84.8345	2.57	105938	21	10	97	4.81	53127	39247	20577			Green
4474	Q59Q34_CANAL	Q59Q34	Cation-transporting ATPase OS=Candida albicans (strain SC5314 / ATCC MYA-2876) GN=SPF1 PE=3 SV=1	Regular	84.2151	2.78	137931	13	8	107	1.31	52196	28524	11726			Green
3224	Q5AKX8_CANAL	Q5AKX8	Cyb2p OS=Candida albicans (strain SC5314 / ATCC MYA-2876) GN=CYB2 PE=3 SV=1	Regular	84.2079	2.78	63146.3	16	7	45	2.5	81105	37632	15671			Green
5974	Q5AB74_CANAL	Q5AB74	Chaperonin-containing T-complex subunit OS=Candida albicans (strain SC5314 / ATCC MYA-2876) GN=CCT8 PE=3 SV=1	Regular	81.689	2.75	58438.3	19	8	46	2.96	24081	29514	8116			Green
2383	A0A1D8PGB8_CANAL	A0A1D8PGB8	Uncharacterized protein OS=Candida albicans (strain SC5314 / ATCC MYA-2876) GN=orf19.1447 PE=4 SV=1	Regular	80.5229	2.96	62068	8	6	56	6.32	49259	127011	58255			Green
796	PGA4_CANAL	Q5AJY5	1_3-beta-glucanosyltransferase PGA4 OS=Candida albicans (strain SC5314 / ATCC MYA-2876) GN=PGA4 PE=1 SV=1	Regular	78.8261	3.17	49452.4	6	3	26	3.33	5689	8349	1152			Green
3686	A0A1D8PCI9_CANAL	A0A1D8PCI9	Protein kinase OS=Candida albicans (strain SC5314 / ATCC MYA-2876) GN=ABC1 PE=4 SV=1	Regular	77.7025	3.39	64394.5	28	13	55	10.6	63733	15579	16855			Green
PROTEINS EXTRACTED WITH SDS_SECTION_3
protein.key	protein.Entry	protein.Accession	protein.Description	protein.dataBaseType	protein.score	protein.falsePositiveRate	protein.avgMass	protein.MatchedProducts	protein.matchedPeptides	protein.digestPeps	protein.seqCover(%)	protein.MatchedPeptideIntenSum	protein.top3MatchedPeptideIntenSum	protein.MatchedProductIntenSum	protein.fmolOnColumn	protein.ngramOnColumn	protein.AutoCurate	protein.Key_ForHomologs
992	TCTP_CANAL	Q5A860	Translationally-controlled tumor protein homolog OS=Candida albicans (strain SC5314 / ATCC MYA-2876) GN=TMA19 PE=3 SV=1	Regular	53177.5	0	18614.9	164	10	16	38.92	1212642	734949	680122			Green
3337	A0A1D8PP43_CANAL	A0A1D8PP43	Adh1p OS=Candida albicans (strain SC5314 / ATCC MYA-2876) GN=ADH1 PE=3 SV=1	Regular	52612.8	0	37308.6	498	32	30	86.29	4831329	1431517	3069652			Green
114	ALF_CANAL	Q9URB4	Fructose-bisphosphate aldolase OS=Candida albicans (strain SC5314 / ATCC MYA-2876) GN=FBA1 PE=1 SV=2	Regular	38500.1	0	39386.5	486	33	31	79.94	4976549	1605340	2949898			Green
568	PDC1_CANAL	P83779	Pyruvate decarboxylase OS=Candida albicans (strain SC5314 / ATCC MYA-2876) GN=PDC11 PE=1 SV=2	Regular	38444.9	0	62783.4	815	51	40	80.78	10600000	2067702	7075549			Green
105	APT_CANAL	Q5ALX8	Adenine phosphoribosyltransferase OS=Candida albicans (strain SC5314 / ATCC MYA-2876) GN=APT1 PE=3 SV=1	Regular	34622.3	0	20877.3	109	6	16	39.36	767159	482096	345526			Green
2994	A0A1D8PDD1_CANAL	A0A1D8PDD1	Lipid-binding protein OS=Candida albicans (strain SC5314 / ATCC MYA-2876) GN=PIL1 PE=4 SV=1	Regular	32208.1	0	34561.4	203	16	26	60.71	1966879	1218340	965753			Green
1127	A0A1D8PDL6_CANAL	A0A1D8PDL6	Ribosomal 60S subunit protein L7A OS=Candida albicans (strain SC5314 / ATCC MYA-2876) GN=orf19.2478.1 PE=4 SV=1	Regular	31435.5	0	27398.9	230	13	23	47.72	2052927	1171142	1350921			Green
1157	Q5ADM7_CANAL	Q5ADM7	Glyceraldehyde-3-phosphate dehydrogenase OS=Candida albicans (strain SC5314 / ATCC MYA-2876) GN=TDH3 PE=3 SV=1	Regular	30670.4	0	35947	740	41	29	82.69	8661764	1657555	6709147			Green
37	TSA1_CANAL	Q9Y7F0	Peroxiredoxin TSA1-A OS=Candida albicans (strain SC5314 / ATCC MYA-2876) GN=TSA1 PE=2 SV=1	Regular	29803	0	21974	166	13	20	76.02	1477167	803524	908596			Green
3618	A0A1D8PM35_CANAL	A0A1D8PM35	Translation elongation factor 1 subunit beta OS=Candida albicans (strain SC5314 / ATCC MYA-2876) GN=EFB1 PE=3 SV=1	Regular	28997.6	0	23479	129	7	15	63.38	743370	439246	410063			Green
720	NACA_CANAL	Q5ANP2	Nascent polypeptide-associated complex subunit alpha OS=Candida albicans (strain SC5314 / ATCC MYA-2876) GN=EGD2 PE=3 SV=1	Regular	28302.1	0	19509.9	196	13	15	67.98	1007282	393175	388686			Green
1423	Q59PV8_CANAL	Q59PV8	ATP synthase subunit d_ mitochondrial OS=Candida albicans (strain SC5314 / ATCC MYA-2876) GN=ATP7 PE=3 SV=1	Regular	27600.7	0	19376.1	205	13	17	67.82	2391074	1306713	1344532			Green
3856	Q5AJ93_CANAL	Q5AJ93	Ribosomal 40S subunit protein S7A OS=Candida albicans (strain SC5314 / ATCC MYA-2876) GN=RPS7A PE=4 SV=1	Regular	25715.3	0	21246.8	224	14	23	60.75	2261139	956168	1455107			Green
5083	A0A1D8PT02_CANAL	A0A1D8PT02	Flavodoxin-like fold family protein OS=Candida albicans (strain SC5314 / ATCC MYA-2876) GN=PST3 PE=4 SV=1	Regular	25621.8	0	21174	136	8	11	64.32	1516623	1129706	809382			Green
53	VDAC_CANAL	P83781	Mitochondrial outer membrane protein porin OS=Candida albicans (strain SC5314 / ATCC MYA-2876) GN=POR1 PE=1 SV=2	Regular	25342.3	0	29766.7	402	28	23	80.5	3985580	1618627	1956155			Green
805	PMGY_CANAL	P82612	Phosphoglycerate mutase OS=Candida albicans (strain SC5314 / ATCC MYA-2876) GN=GPM1 PE=1 SV=3	Regular	23946.6	0	27454.2	348	22	22	60.08	2580833	1091545	1848981			Green
4765	Q5ANA1_CANAL	Q5ANA1	Ribosomal 60S subunit protein L8B OS=Candida albicans (strain SC5314 / ATCC MYA-2876) GN=RPL8B PE=4 SV=1	Regular	23578.3	0	28555.4	229	19	25	50	1820772	909078	844248			Green
381	ENO1_CANAL	P30575	Enolase 1 OS=Candida albicans (strain SC5314 / ATCC MYA-2876) GN=ENO1 PE=2 SV=1	Regular	23282.2	0	47231.6	640	43	30	66.36	4634916	1287904	3841843			Green
4094	Q5AMP4_CANAL	Q5AMP4	Malate dehydrogenase OS=Candida albicans (strain SC5314 / ATCC MYA-2876) GN=MDH1-1 PE=3 SV=1	Regular	22813.1	0	34842.5	223	16	35	68.67	1675864	879179	804197			Green
491	HSP31_CANAL	Q5AF03	Glyoxalase 3 OS=Candida albicans (strain SC5314 / ATCC MYA-2876) GN=GLX3 PE=1 SV=1	Regular	22669.7	0	25926.1	180	16	19	85.59	1210952	659375	648158			Green
1638	A0A1D8PKZ9_CANAL	A0A1D8PKZ9	ATP synthase subunit beta OS=Candida albicans (strain SC5314 / ATCC MYA-2876) GN=ATP2 PE=3 SV=1	Regular	22533.5	0	53999.5	445	33	42	73.61	3324620	1033130	1614596			Green
892	SAR1_CANAL	Q59S78	Small COPII coat GTPase SAR1 OS=Candida albicans (strain SC5314 / ATCC MYA-2876) GN=SAR1 PE=3 SV=2	Regular	21744.5	0	21481.8	147	15	17	70	988243	510077	387861			Green
761	PGK_CANAL	P46273	Phosphoglycerate kinase OS=Candida albicans (strain SC5314 / ATCC MYA-2876) GN=PGK1 PE=3 SV=1	Regular	21292.6	0	45294	588	44	43	80.34	4235654	997070	2189518			Green
21	TPIS_CANAL	Q9P940	Triosephosphate isomerase OS=Candida albicans (strain SC5314 / ATCC MYA-2876) GN=TPI1 PE=1 SV=3	Regular	21194.8	0	26896.5	245	18	20	75	2212416	1006926	1174585			Green
590	QCR2_CANAL	P83782	Cytochrome b-c1 complex subunit 2_ mitochondrial OS=Candida albicans (strain SC5314 / ATCC MYA-2876) GN=QCR2 PE=1 SV=2	Regular	20466.2	0	39614.6	308	27	27	84.76	2205074	826918	961289			Green
5110	Q59T44_CANAL	Q59T44	40S ribosomal protein S8 OS=Candida albicans (strain SC5314 / ATCC MYA-2876) GN=RPS8A PE=3 SV=1	Regular	19577	0	22809.9	154	10	17	51.94	1527525	768684	719864			Green
5276	Q5ADT4_CANAL	Q5ADT4	Glycerol 2-dehydrogenase (NADP(+)) OS=Candida albicans (strain SC5314 / ATCC MYA-2876) GN=GCY1 PE=4 SV=1	Regular	19336.7	0	33114.6	218	16	29	60.68	1747448	807025	850833			Green
2250	A0A1D8PL99_CANAL	A0A1D8PL99	40S ribosomal protein S6 OS=Candida albicans (strain SC5314 / ATCC MYA-2876) GN=RPS6A PE=3 SV=1	Regular	18962.6	0	27200.4	180	14	24	47.88	1084020	641792	542744			Green
5296	Q5A397_CANAL	Q5A397	Hsp70 family ATPase OS=Candida albicans (strain SC5314 / ATCC MYA-2876) GN=SSB1 PE=3 SV=1	Regular	18698.2	0	66620.3	387	36	46	60.36	2971739	950351	1474390			Green
2464	A0A1D8PSV5_CANAL	A0A1D8PSV5	Ribosomal 40S subunit protein S3 OS=Candida albicans (strain SC5314 / ATCC MYA-2876) GN=RPS3 PE=4 SV=1	Regular	18614.2	0	27271.6	221	18	29	58.17	1135403	451437	652880			Green
4088	A0A1D8PTU7_CANAL	A0A1D8PTU7	Asr2p OS=Candida albicans (strain SC5314 / ATCC MYA-2876) GN=ASR2 PE=4 SV=1	Regular	18261.9	0	27778.2	183	18	27	58.53	868979	326441	425584			Green
613	IF4A_CANAL	P87206	ATP-dependent RNA helicase eIF4A OS=Candida albicans (strain SC5314 / ATCC MYA-2876) GN=TIF1 PE=3 SV=1	Regular	17968.3	0	44770.4	362	29	44	72.8	2060000	513264	797456			Green
2123	A0A1D8PGT5_CANAL	A0A1D8PGT5	Aldehyde dehydrogenase (NAD(P)(+)) OS=Candida albicans (strain SC5314 / ATCC MYA-2876) GN=ALD5 PE=3 SV=1	Regular	17880.1	0	54295.9	280	24	37	61.72	1840672	616839	662149			Green
806	PMM_CANAL	P31353	Phosphomannomutase OS=Candida albicans (strain SC5314 / ATCC MYA-2876) GN=PMM1 PE=1 SV=1	Regular	17788.6	0	29132.8	237	20	22	71.43	1705839	819154	838563			Green
466	HMO1_CANAL	Q59PR9	Transcriptional regulator HMO1 OS=Candida albicans (strain SC5314 / ATCC MYA-2876) GN=HMO1 PE=2 SV=1	Regular	17573.2	0	24815.2	176	17	25	73.99	855251	333160	391365			Green
5710	Q5AP79_CANAL	Q5AP79	Mir1p OS=Candida albicans (strain SC5314 / ATCC MYA-2876) GN=MIR1 PE=3 SV=1	Regular	16995.9	0	32749	232	19	25	56.68	1814648	691333	866527			Green
509	HXKB_CANAL	P83776	Hexokinase-2 OS=Candida albicans (strain SC5314 / ATCC MYA-2876) GN=HXK2 PE=1 SV=2	Regular	16966.4	0	53872.8	495	43	45	68.39	3340616	822658	1792255			Green
5944	Q5AF44_CANAL	Q5AF44	Thioredoxin peroxidase OS=Candida albicans (strain SC5314 / ATCC MYA-2876) GN=AHP1 PE=4 SV=1	Regular	16706	0	19372	107	8	13	81.82	778350	573330	412487			Green
879	RS3A_CANAL	P40910	40S ribosomal protein S1 OS=Candida albicans (strain SC5314 / ATCC MYA-2876) GN=RPS1 PE=3 SV=3	Regular	16400.3	0	29100.8	252	20	28	66.02	1812578	795837	799814			Green
4329	Q5A7P7_CANAL	Q5A7P7	F1F0 ATP synthase subunit 5 OS=Candida albicans (strain SC5314 / ATCC MYA-2876) GN=ATP5 PE=3 SV=1	Regular	16313.6	0	22161.4	128	13	17	67.8	1001512	657924	347543			Green
5752	Q5A900_CANAL	Q5A900	Ribosomal 40S subunit protein S2 OS=Candida albicans (strain SC5314 / ATCC MYA-2876) GN=RPS21 PE=3 SV=1	Regular	16037.5	0	26987.3	209	14	26	43.78	2043088	1255818	905534			Green
652	KPYK_CANAL	P46614	Pyruvate kinase OS=Candida albicans (strain SC5314 / ATCC MYA-2876) GN=CDC19 PE=1 SV=3	Regular	16034.6	0	55786.8	405	37	40	78.57	3216765	940137	1633885			Green
3807	Q5A516_CANAL	Q5A516	ADP/ATP carrier protein OS=Candida albicans (strain SC5314 / ATCC MYA-2876) GN=PET9 PE=3 SV=1	Regular	16000	0	32926.1	237	19	30	49.17	1938874	810665	1091536			Green
5866	Q59Z25_CANAL	Q59Z25	Mitochondrial nucleoid protein OS=Candida albicans (strain SC5314 / ATCC MYA-2876) GN=orf19.2275 PE=3 SV=1	Regular	15529.2	0	18706.8	72	6	21	43.68	591752	533933	344883			Green
4532	Q5AEN2_CANAL	Q5AEN2	Ribosomal 60S subunit protein L9B OS=Candida albicans (strain SC5314 / ATCC MYA-2876) GN=RPL9B PE=4 SV=1	Regular	15341	0	21775.2	150	12	18	68.59	1206793	661269	592366			Green
5501	A0A1D8PQS0_CANAL	A0A1D8PQS0	60S acidic ribosomal protein P0 OS=Candida albicans (strain SC5314 / ATCC MYA-2876) GN=RPP0 PE=3 SV=1	Regular	15158.8	0	33272.8	335	23	22	44.87	2488436	778440	1497756			Green
499	HSP72_CANAL	P46587	Heat shock protein SSA2 OS=Candida albicans (strain SC5314 / ATCC MYA-2876) GN=SSA2 PE=1 SV=4	Regular	14581.5	0	70241.8	426	48	53	68.22	3017849	1192020	1454927			Green
854	RGI1_CANAL	Q59KG2	Respiratory growth induced protein 1 OS=Candida albicans (strain SC5314 / ATCC MYA-2876) GN=RGI1 PE=2 SV=1	Regular	14380.3	0	23881.9	101	7	22	48.76	706535	505447	309114			Green
3889	A0A1D8PPA5_CANAL	A0A1D8PPA5	Het1p OS=Candida albicans (strain SC5314 / ATCC MYA-2876) GN=HET1 PE=4 SV=1	Regular	14323.1	0	21861.3	136	11	21	50.25	1210830	651322	475826			Green
4219	Q59ZE0_CANAL	Q59ZE0	F1F0 ATP synthase subunit 4 OS=Candida albicans (strain SC5314 / ATCC MYA-2876) GN=ATP4 PE=4 SV=1	Regular	14309	0	25828.7	104	12	22	47.21	1050551	605656	536639			Green
4183	A0A1D8PS11_CANAL	A0A1D8PS11	Orotate phosphoribosyltransferase OS=Candida albicans (strain SC5314 / ATCC MYA-2876) GN=URA5 PE=3 SV=1	Regular	13493.7	0	23670.1	85	8	19	44.5	430647	276289	149671			Green
4754	A0A1D8PHA3_CANAL	A0A1D8PHA3	Ubiquinol--cytochrome-c reductase catalytic subunit OS=Candida albicans (strain SC5314 / ATCC MYA-2876) GN=CYT1 PE=4 SV=1	Regular	13416.4	0	32335.5	122	7	19	35.76	1067627	715036	509905			Green
501	HSP90_CANAL	P46598	Heat shock protein 90 homolog OS=Candida albicans (strain SC5314 / ATCC MYA-2876) GN=HSP90 PE=3 SV=1	Regular	12920.3	0	80823.6	368	36	72	46.53	2408997	847904	993551			Green
864	RL10A_CANAL	Q9UVJ4	60S ribosomal protein L10a OS=Candida albicans (strain SC5314 / ATCC MYA-2876) GN=RPL10A PE=3 SV=2	Regular	12867.9	0	24492.8	182	19	18	57.14	1308844	556537	434420			Green
4566	Q59Y37_CANAL	Q59Y37	Pst2p OS=Candida albicans (strain SC5314 / ATCC MYA-2876) GN=PST2 PE=4 SV=1	Regular	12791.9	0	21727.7	78	8	12	61.69	429855	342580	152286			Green
5450	Q5AH14_CANAL	Q5AH14	Tom40p OS=Candida albicans (strain SC5314 / ATCC MYA-2876) GN=TOM40 PE=4 SV=1	Regular	12777.9	0	42366.1	137	15	25	36.15	669254	377919	287138			Green
3872	A0A1D8PRB6_CANAL	A0A1D8PRB6	Proteasome core particle subunit beta 3 OS=Candida albicans (strain SC5314 / ATCC MYA-2876) GN=PUP3 PE=4 SV=1	Regular	12627.8	0	22879	72	7	13	47.57	349751	297660	146727			Green
421	G6PI_CANAL	P83780	Glucose-6-phosphate isomerase OS=Candida albicans (strain SC5314 / ATCC MYA-2876) GN=PGI1 PE=1 SV=2	Regular	12385.1	0	61186.3	350	35	50	56.18	2316571	709814	960489			Green
642	KAD2_CANAL	Q5A4Q1	Adenylate kinase OS=Candida albicans (strain SC5314 / ATCC MYA-2876) GN=ADK1 PE=3 SV=2	Regular	12236	0	27808.1	214	20	30	53.01	1215202	512776	490823			Green
4029	Q5A017_CANAL	Q5A017	Transaldolase OS=Candida albicans (strain SC5314 / ATCC MYA-2876) GN=TAL1 PE=3 SV=1	Regular	11835.3	0	35843.6	198	17	35	58.82	1280827	510157	562820			Green
1631	A0A1D8PPG7_CANAL	A0A1D8PPG7	Ketol-acid reductoisomerase_ mitochondrial OS=Candida albicans (strain SC5314 / ATCC MYA-2876) GN=ILV5 PE=3 SV=1	Regular	11628.6	0	44962.7	194	19	37	63.5	1572221	982890	691070			Green
2898	A0A1D8PP59_CANAL	A0A1D8PP59	Ubiquinol--cytochrome-c reductase subunit OS=Candida albicans (strain SC5314 / ATCC MYA-2876) GN=orf19.4016 PE=4 SV=1	Regular	11627.8	0	47945	261	26	32	71.75	1692916	801552	674088			Green
3553	A0A1D8PK43_CANAL	A0A1D8PK43	Ribosomal 60S subunit protein L18A OS=Candida albicans (strain SC5314 / ATCC MYA-2876) GN=RPL18 PE=4 SV=1	Regular	10990	0	20770.3	125	12	16	48.39	758189	418804	356797			Green
5560	A0A1D8PFV1_CANAL	A0A1D8PFV1	Ribosomal 60S subunit protein L4B OS=Candida albicans (strain SC5314 / ATCC MYA-2876) GN=RPL4B PE=4 SV=1	Regular	10840.2	0	39269.4	144	16	26	56.75	816565	445449	298156			Green
5538	Q5AG43_CANAL	Q5AG43	Ribosomal 40S subunit protein S5 OS=Candida albicans (strain SC5314 / ATCC MYA-2876) GN=RPS5 PE=3 SV=1	Regular	10706.9	0	25398	201	14	21	55.56	1770537	758092	1051799			Green
882	RSSA_CANAL	O42817	40S ribosomal protein S0 OS=Candida albicans (strain SC5314 / ATCC MYA-2876) GN=RPS0 PE=2 SV=2	Regular	10566.5	0	28844.5	159	19	21	65.13	903473	387139	408418			Green
506	IF4E_CANAL	Q9P975	Eukaryotic translation initiation factor 4E OS=Candida albicans (strain SC5314 / ATCC MYA-2876) GN=TIF45 PE=3 SV=1	Regular	10563.5	0	24295.3	86	12	23	45.93	462010	278342	212648			Green
1725	Q5A5A0_CANAL	Q5A5A0	Thioredoxin peroxidase OS=Candida albicans (strain SC5314 / ATCC MYA-2876) GN=PRX1 PE=4 SV=1	Regular	10456.8	0	27499.5	157	16	19	60.49	1366126	746778	642379			Green
498	HSP60_CANAL	O74261	Heat shock protein 60_ mitochondrial OS=Candida albicans (strain SC5314 / ATCC MYA-2876) GN=HSP60 PE=3 SV=1	Regular	10311.4	0	60410.9	301	38	56	63.43	1289805	311167	444299			Green
5719	Q5A5Q8_CANAL	Q5A5Q8	40S ribosomal protein S4 OS=Candida albicans (strain SC5314 / ATCC MYA-2876) GN=RPS4A PE=3 SV=1	Regular	10236.5	0	29364.2	142	17	25	52.67	806216	378072	388125			Green
4990	Q59TE0_CANAL	Q59TE0	Ribosomal 60S subunit protein L17B OS=Candida albicans (strain SC5314 / ATCC MYA-2876) GN=RPL17B PE=3 SV=1	Regular	10222.6	0	20962.8	128	10	15	50.81	723074	538901	379245			Green
2817	A0A1D8PLK1_CANAL	A0A1D8PLK1	Proteasome core particle subunit beta 6 OS=Candida albicans (strain SC5314 / ATCC MYA-2876) GN=orf19.2755 PE=4 SV=1	Regular	10164	0	27344.8	78	11	24	55.51	206028	131986	58958			Green
5433	Q5AIA6_CANAL	Q5AIA6	Pyridoxine biosynthesis protein OS=Candida albicans (strain SC5314 / ATCC MYA-2876) GN=SNZ1 PE=3 SV=1	Regular	9737.57	0	32178.4	127	13	25	55.48	635800	347353	225444			Green
3729	A0A1D8PCX8_CANAL	A0A1D8PCX8	60S ribosomal protein L6 OS=Candida albicans (strain SC5314 / ATCC MYA-2876) GN=RPL6 PE=3 SV=1	Regular	9591.55	0	19763	135	15	18	62.5	762527	330620	318587			Green
1972	A0A1D8PHR5_CANAL	A0A1D8PHR5	Pst1p OS=Candida albicans (strain SC5314 / ATCC MYA-2876) GN=PST1 PE=4 SV=1	Regular	9549.8	0	21311.2	57	4	7	23.74	194168	191551	173036			Green
1721	A0A1D8PD11_CANAL	A0A1D8PD11	Uncharacterized protein OS=Candida albicans (strain SC5314 / ATCC MYA-2876) GN=orf19.3053 PE=4 SV=1	Regular	9515.54	0	20423.1	77	12	15	48.62	475439	307062	190459			Green
695	MDHC_CANAL	P83778	Malate dehydrogenase_ cytoplasmic OS=Candida albicans (strain SC5314 / ATCC MYA-2876) GN=MDH1 PE=1 SV=2	Regular	8941.95	0	36061.3	118	18	31	67.66	440786	224116	138345			Green
5581	Q5A750_CANAL	Q5A750	Transketolase OS=Candida albicans (strain SC5314 / ATCC MYA-2876) GN=TKL1 PE=3 SV=1	Regular	8918.5	0	73886.1	226	27	48	52.88	1543403	668885	692566			Green
1710	A0A1D8PRY3_CANAL	A0A1D8PRY3	ATP synthase subunit gamma OS=Candida albicans (strain SC5314 / ATCC MYA-2876) GN=ATP3 PE=3 SV=1	Regular	8858.7	0	32233.4	138	20	23	56.8	691911	317312	215344			Green
2430	A0A1D8PKC3_CANAL	A0A1D8PKC3	Translation elongation factor EF1B gamma OS=Candida albicans (strain SC5314 / ATCC MYA-2876) GN=CAM1 PE=4 SV=1	Regular	8671.74	0	47105	161	14	45	35.92	1321110	641121	645232			Green
2594	A0A1D8PJX3_CANAL	A0A1D8PJX3	Cytochrome b-c1 complex subunit Rieske_ mitochondrial OS=Candida albicans (strain SC5314 / ATCC MYA-2876) GN=RIP1 PE=4 SV=1	Regular	8548.12	0	23435.6	115	9	15	40.85	545989	221208	236305			Green
5140	Q5A470_CANAL	Q5A470	Uncharacterized protein OS=Candida albicans (strain SC5314 / ATCC MYA-2876) GN=orf19.1239 PE=4 SV=1	Regular	8303.18	0	35106.5	133	12	33	42.68	795219	534861	469545			Green
479	HSP77_CANAL	P83784	Heat shock protein SSC1_ mitochondrial OS=Candida albicans (strain SC5314 / ATCC MYA-2876) GN=SSC1 PE=1 SV=2	Regular	8213.95	0	69919.3	272	35	70	56.94	1750949	757013	607081			Green
5084	Q59NB3_CANAL	Q59NB3	Snl1p OS=Candida albicans (strain SC5314 / ATCC MYA-2876) GN=SNL1 PE=4 SV=1	Regular	8074.1	0	23489.1	97	13	19	59.8	527048	301049	169342			Green
416	GBLP_CANAL	P83774	Guanine nucleotide-binding protein subunit beta-like protein OS=Candida albicans (strain SC5314 / ATCC MYA-2876) GN=ASC1 PE=1 SV=2	Regular	8023.9	0	34726.1	168	20	23	67.51	1226681	588458	571252			Green
1817	A0A1D8PEM5_CANAL	A0A1D8PEM5	Isocitrate dehydrogenase [NAD] subunit_ mitochondrial OS=Candida albicans (strain SC5314 / ATCC MYA-2876) GN=IDH1 PE=3 SV=1	Regular	7835.14	0	39231	119	10	25	43.68	938840	638589	414860			Green
2978	A0A1D8PS45_CANAL	A0A1D8PS45	Adh5p OS=Candida albicans (strain SC5314 / ATCC MYA-2876) GN=ADH5 PE=3 SV=1	Regular	7828.32	0	36273.1	71	9	24	38.39	306757	255714	108360			Green
694	MCR1_CANAL	Q59M70	NADH-cytochrome b5 reductase 2 OS=Candida albicans (strain SC5314 / ATCC MYA-2876) GN=MCR1 PE=3 SV=1	Regular	7677.92	0	33574.5	137	18	33	65.12	927571	544137	422942			Green
3829	Q59LZ9_CANAL	Q59LZ9	Tom22p OS=Candida albicans (strain SC5314 / ATCC MYA-2876) GN=TOM22 PE=4 SV=1	Regular	7673.77	0	16656.3	52	5	12	41.33	247255	233888	98168			Green
4155	Q59KV8_CANAL	Q59KV8	Lipid-binding protein OS=Candida albicans (strain SC5314 / ATCC MYA-2876) GN=LSP1 PE=4 SV=1	Regular	7607.49	0	35591	91	10	27	43.53	637096	435790	290355			Green
4994	A0A1D8PQD4_CANAL	A0A1D8PQD4	E2 ubiquitin-conjugating protein OS=Candida albicans (strain SC5314 / ATCC MYA-2876) GN=orf19.1085 PE=3 SV=1	Regular	7555.8	0	25627.8	66	7	18	52.59	382903	248789	152688			Green
351	EF1A1_CANAL	P0CY35	Elongation factor 1-alpha 1 OS=Candida albicans (strain SC5314 / ATCC MYA-2876) GN=TEF1 PE=3 SV=1	Regular	7410.11	0	50468	218	23	38	49.13	1559808	660435	720998			Green
4595	A0A1D8PRG4_CANAL	A0A1D8PRG4	Mam33p OS=Candida albicans (strain SC5314 / ATCC MYA-2876) GN=MAM33 PE=4 SV=1	Regular	7267.57	0	29882.5	80	7	21	37.88	435997	314685	197039			Green
1295	A0A1D8PTR7_CANAL	A0A1D8PTR7	Tropomyosin OS=Candida albicans (strain SC5314 / ATCC MYA-2876) GN=TPM2 PE=4 SV=1	Regular	6987.91	0	18968.9	131	11	23	59.01	808035	384738	278838			Green
453	GRP2_CANAL	P83775	Putative NADPH-dependent methylglyoxal reductase GRP2 OS=Candida albicans (strain SC5314 / ATCC MYA-2876) GN=GRP2 PE=1 SV=2	Regular	6971.86	0	37633.7	136	17	35	63.93	949269	343095	357481			Green
3373	A0A1D8PGJ9_CANAL	A0A1D8PGJ9	Uncharacterized protein OS=Candida albicans (strain SC5314 / ATCC MYA-2876) GN=orf19.1549 PE=4 SV=1	Regular	6624.72	0	29271.6	129	20	36	62.1	844913	320310	202939			Green
5233	Q5AEI1_CANAL	Q5AEI1	Nuo2p OS=Candida albicans (strain SC5314 / ATCC MYA-2876) GN=NUO2 PE=4 SV=1	Regular	6606.39	0	21605.8	120	17	24	74.23	616003	249838	232769			Green
1377	A0A1D8PFS4_CANAL	A0A1D8PFS4	6-phosphogluconate dehydrogenase_ decarboxylating OS=Candida albicans (strain SC5314 / ATCC MYA-2876) GN=GND1 PE=3 SV=1	Regular	6572.33	0	54659.3	187	27	49	58.18	866226	293537	261417			Green
5208	Q5A5S6_CANAL	Q5A5S6	Malate dehydrogenase OS=Candida albicans (strain SC5314 / ATCC MYA-2876) GN=MDH1-3 PE=3 SV=1	Regular	6470.85	0	35847.2	114	19	27	78.07	448341	168630	121229			Green
2034	A0A1D8PGS5_CANAL	A0A1D8PGS5	Isocitrate dehydrogenase [NAD] subunit_ mitochondrial OS=Candida albicans (strain SC5314 / ATCC MYA-2876) GN=IDH2 PE=3 SV=1	Regular	6305.89	0	39963.9	134	16	29	60.98	876849	558720	341681			Green
3530	A0A1D8PF56_CANAL	A0A1D8PF56	H/ACA ribonucleoprotein complex subunit OS=Candida albicans (strain SC5314 / ATCC MYA-2876) GN=GAR1 PE=3 SV=1	Regular	6254.66	0	19564.1	28	2	12	18.82	211452	317178	78273			Green
4517	Q5A8Z4_CANAL	Q5A8Z4	Superoxide dismutase OS=Candida albicans (strain SC5314 / ATCC MYA-2876) GN=SOD2 PE=3 SV=1	Regular	6151.38	0	26229.6	44	5	13	32.91	492023	196832	215641			Green
3750	A0A1D8PJ01_CANAL	A0A1D8PJ01	Plasma membrane ATPase OS=Candida albicans (strain SC5314 / ATCC MYA-2876) GN=PMA1 PE=3 SV=1	Regular	6059.74	0	98222.6	436	38	59	42.91	3345981	1213197	1815422			Green
324	DUG1_CANAL	Q5AKA5	Cys-Gly metallodipeptidase DUG1 OS=Candida albicans (strain SC5314 / ATCC MYA-2876) GN=DUG1 PE=1 SV=1	Regular	6014.7	0	53846.3	130	18	47	54.43	893805	417970	301706			Green
486	HSP71_CANAL	P41797	Heat shock protein SSA1 OS=Candida albicans (strain SC5314 / ATCC MYA-2876) GN=SSA1 PE=1 SV=2	Regular	5988.7	0	70495.2	210	19	54	32.77	1283200	610295	582135			Green
5066	A0A1D8PUB4_CANAL	A0A1D8PUB4	L-iditol 2-dehydrogenase OS=Candida albicans (strain SC5314 / ATCC MYA-2876) GN=XYL2 PE=3 SV=1	Regular	5935.83	0	39170.6	111	12	32	40.28	574444	300409	197334			Green
3637	A0A1D8PLD7_CANAL	A0A1D8PLD7	Uncharacterized protein OS=Candida albicans (strain SC5314 / ATCC MYA-2876) GN=orf19.4609 PE=4 SV=1	Regular	5830.94	0	26822.7	92	14	21	83.95	536169	300620	163606			Green
4296	A0A1D8PHY0_CANAL	A0A1D8PHY0	Uncharacterized protein OS=Candida albicans (strain SC5314 / ATCC MYA-2876) GN=orf19.1872 PE=4 SV=1	Regular	5828.8	0	23595.3	35	2	16	27.49	227325	340988	134074			Green
1933	A0A1D8PPW9_CANAL	A0A1D8PPW9	Aminomethyltransferase OS=Candida albicans (strain SC5314 / ATCC MYA-2876) GN=GCV1 PE=3 SV=1	Regular	5814.22	0	43938.9	65	8	35	37.06	601269	489934	272845			Green
3379	Q5A5V6_CANAL	Q5A5V6	Pyruvate dehydrogenase E1 component subunit beta OS=Candida albicans (strain SC5314 / ATCC MYA-2876) GN=PDB1 PE=4 SV=1	Regular	5736.8	0	41579.4	90	10	33	30.87	550247	406992	226127			Green
86	1433_CANAL	O42766	14-3-3 protein homolog OS=Candida albicans (strain SC5314 / ATCC MYA-2876) GN=BMH1 PE=3 SV=2	Regular	5712.6	0	29594.1	133	17	26	71.21	552003	220361	139014			Green
4147	Q59P43_CANAL	Q59P43	GTP-binding nuclear protein OS=Candida albicans (strain SC5314 / ATCC MYA-2876) GN=GSP1 PE=3 SV=1	Regular	5607.7	0	24485	95	11	21	54.21	475014	246909	191348			Green
3486	A0A1D8PDE8_CANAL	A0A1D8PDE8	Obg-like ATPase 1 OS=Candida albicans (strain SC5314 / ATCC MYA-2876) GN=YBN5 PE=3 SV=1	Regular	5591.07	0	44612.4	98	16	40	44.95	536885	336506	170549			Green
4634	Q5A6R1_CANAL	Q5A6R1	Ribosomal protein L15 OS=Candida albicans (strain SC5314 / ATCC MYA-2876) GN=RPL15A PE=3 SV=1	Regular	5546.35	0	24386.1	77	8	15	36.76	299496	157462	86156			Green
4571	Q5AIB8_CANAL	Q5AIB8	Ribosomal 60S subunit protein L10 OS=Candida albicans (strain SC5314 / ATCC MYA-2876) GN=RPL10 PE=4 SV=1	Regular	5545.9	0	25474.4	157	18	26	50	991528	309923	399144			Green
226	CCPR_CANAL	Q5AEN1	Cytochrome c peroxidase_ mitochondrial OS=Candida albicans (strain SC5314 / ATCC MYA-2876) GN=CCP1 PE=3 SV=2	Regular	5504.77	0	40739.5	106	14	32	44.81	684616	431859	265277			Green
3085	A0A1D8PF08_CANAL	A0A1D8PF08	Ribosomal 60S subunit protein L2A OS=Candida albicans (strain SC5314 / ATCC MYA-2876) GN=RPL2 PE=4 SV=1	Regular	5494.29	0	27368.5	118	14	20	53.15	716965	343053	292050			Green
2587	A0A1D8PK40_CANAL	A0A1D8PK40	Ribosomal protein L19 OS=Candida albicans (strain SC5314 / ATCC MYA-2876) GN=RPL19A PE=3 SV=1	Regular	5462.48	0	21884.6	73	7	21	24.21	403390	266361	131760			Green
4189	A0A1D8PSU2_CANAL	A0A1D8PSU2	Pyridoxamine-phosphate oxidase OS=Candida albicans (strain SC5314 / ATCC MYA-2876) GN=PDX3 PE=4 SV=1	Regular	5357.89	0	31332.2	57	10	30	45.35	330566	275423	139124			Green
3313	A0A1D8PFR4_CANAL	A0A1D8PFR4	Actin OS=Candida albicans (strain SC5314 / ATCC MYA-2876) GN=ACT1 PE=3 SV=1	Regular	5293.3	0	41966.8	165	23	36	56.91	827500	405253	327920			Green
2265	A0A1D8PHU6_CANAL	A0A1D8PHU6	Putative phosphoric monoester hydrolase OS=Candida albicans (strain SC5314 / ATCC MYA-2876) GN=orf19.2269 PE=4 SV=1	Regular	5287.37	0	27905.5	56	7	28	41.63	365317	311854	155108			Green
2651	A0A1D8PGY8_CANAL	A0A1D8PGY8	Ribosomal 40S subunit protein S9B OS=Candida albicans (strain SC5314 / ATCC MYA-2876) GN=RPS9B PE=4 SV=1	Regular	5275.46	0	21720.1	65	6	24	34.39	398400	296369	151600			Green
4545	Q5A0Z9_CANAL	Q5A0Z9	Pyruvate dehydrogenase E1 component subunit alpha OS=Candida albicans (strain SC5314 / ATCC MYA-2876) GN=PDA1 PE=4 SV=1	Regular	5274.98	0	44346.5	134	17	34	50.62	565995	270218	231021			Green
365	EF2_CANAL	Q5A0M4	Elongation factor 2 OS=Candida albicans (strain SC5314 / ATCC MYA-2876) GN=EFT2 PE=1 SV=2	Regular	5252.84	0	93924.7	308	38	73	44.54	1730999	425665	561728			Green
856	RL13_CANAL	O59931	60S ribosomal protein L13 OS=Candida albicans (strain SC5314 / ATCC MYA-2876) GN=RPL13 PE=3 SV=1	Regular	5238.38	0	23053.7	73	8	15	50.99	391678	214890	171884			Green
1099	A0A1D8PJA6_CANAL	A0A1D8PJA6	Uncharacterized protein OS=Candida albicans (strain SC5314 / ATCC MYA-2876) GN=orf19.1682 PE=4 SV=1	Regular	5171.45	0	43349.6	119	14	36	41.71	787219	464393	248477			Green
2466	A0A1D8PDC4_CANAL	A0A1D8PDC4	ATP synthase subunit alpha OS=Candida albicans (strain SC5314 / ATCC MYA-2876) GN=ATP1 PE=3 SV=1	Regular	5149.9	0	59098.7	189	25	49	51.65	1300201	477930	364028			Green
4044	Q59QT3_CANAL	Q59QT3	Uracil phosphoribosyltransferase OS=Candida albicans (strain SC5314 / ATCC MYA-2876) GN=FUR1 PE=4 SV=1	Regular	4962.68	0	24760.9	30	3	15	23.39	111157	109055	37534			Green
1755	A0A1D8PSS4_CANAL	A0A1D8PSS4	Proteasome endopeptidase complex OS=Candida albicans (strain SC5314 / ATCC MYA-2876) GN=PRE6 PE=3 SV=1	Regular	4861.77	0	27614.6	47	7	24	36	296959	244002	103924			Green
5699	Q5AND4_CANAL	Q5AND4	Rdi1p OS=Candida albicans (strain SC5314 / ATCC MYA-2876) GN=RDI1 PE=4 SV=1	Regular	4825.02	0	22962.1	91	12	21	65.02	409720	237006	127893			Green
1006	Q5A0L8_CANAL	Q5A0L8	Proteasome regulatory particle base subunit OS=Candida albicans (strain SC5314 / ATCC MYA-2876) GN=PR26 PE=3 SV=1	Regular	4672.91	0	45883.5	116	15	36	66.42	369290	169376	142919			Green
1974	Q5AG96_CANAL	Q5AG96	Uncharacterized protein OS=Candida albicans (strain SC5314 / ATCC MYA-2876) GN=orf19.4283 PE=4 SV=1	Regular	4662.88	0	37253.1	69	14	27	58.21	416595	289799	154256			Green
374	EF3_CANAL	P25997	Elongation factor 3 OS=Candida albicans (strain SC5314 / ATCC MYA-2876) GN=CEF3 PE=1 SV=3	Regular	4600.03	0	117609	402	38	94	39.62	2619799	658925	1340515			Green
4337	Q5AGX8_CANAL	Q5AGX8	Acetyltransferase component of pyruvate dehydrogenase complex OS=Candida albicans (strain SC5314 / ATCC MYA-2876) GN=LAT1 PE=3 SV=1	Regular	4382.13	0	50176.3	139	15	34	43.82	908057	497013	368236			Green
2711	A0A1D8PFV7_CANAL	A0A1D8PFV7	Mdg1p OS=Candida albicans (strain SC5314 / ATCC MYA-2876) GN=MDG1 PE=4 SV=1	Regular	4311.85	0	70581.4	126	18	78	39.09	447817	209706	159559			Green
3406	A0A1D8PPR4_CANAL	A0A1D8PPR4	Yhm1p OS=Candida albicans (strain SC5314 / ATCC MYA-2876) GN=YHM1 PE=3 SV=1	Regular	4271.87	0	33248.5	69	10	29	37.83	378698	267565	109386			Green
5115	Q5A9E1_CANAL	Q5A9E1	GrpE protein homolog OS=Candida albicans (strain SC5314 / ATCC MYA-2876) GN=MGE1 PE=3 SV=1	Regular	4205.32	0	27405.7	78	12	29	58.68	450795	235362	201005			Green
890	RV161_CANAL	Q5AFE4	Regulator of cytoskeleton and endocytosis RVS161 OS=Candida albicans (strain SC5314 / ATCC MYA-2876) GN=RVS161 PE=1 SV=2	Regular	4182.73	0	30198.4	68	11	34	41.67	347172	203165	109835			Green
2886	A0A1D8PH31_CANAL	A0A1D8PH31	TATA-binding protein-associated factor OS=Candida albicans (strain SC5314 / ATCC MYA-2876) GN=TAF14 PE=4 SV=1	Regular	4133.01	0	29068	91	16	20	67.3	453548	162796	156736			Green
5858	Q5A2C6_CANAL	Q5A2C6	MICOS complex subunit OS=Candida albicans (strain SC5314 / ATCC MYA-2876) GN=orf19.415 PE=4 SV=1	Regular	4053.93	0	27223.8	28	7	17	34.68	110821	89775	30092			Green
2715	A0A1D8PPX6_CANAL	A0A1D8PPX6	Uncharacterized protein OS=Candida albicans (strain SC5314 / ATCC MYA-2876) GN=orf19.5525 PE=4 SV=1	Regular	4013.11	0	37805.9	87	13	27	54.89	659395	400754	254347			Green
2426	Q5ABC3_CANAL	Q5ABC3	Elongation factor Tu OS=Candida albicans (strain SC5314 / ATCC MYA-2876) GN=TUF1 PE=3 SV=1	Regular	4000.45	0	46933.8	77	11	35	44.13	331385	205606	132064			Green
4569	A0A1D8PPB1_CANAL	A0A1D8PPB1	Ardp OS=Candida albicans (strain SC5314 / ATCC MYA-2876) GN=ARD PE=4 SV=1	Regular	3978.98	0	30901.1	85	9	19	43.77	418660	278777	149708			Green
4742	A0A1D8PU10_CANAL	A0A1D8PU10	Nuo1p OS=Candida albicans (strain SC5314 / ATCC MYA-2876) GN=NUO1 PE=4 SV=1	Regular	3961.61	0	23972.3	65	8	17	53.92	444294	352457	168762			Green
4912	Q59QN7_CANAL	Q59QN7	Succinate dehydrogenase [ubiquinone] iron-sulfur subunit_ mitochondrial OS=Candida albicans (strain SC5314 / ATCC MYA-2876) GN=SDH2 PE=3 SV=1	Regular	3950.51	0	30912.3	95	12	32	45.25	434691	225088	121946			Green
5910	Q5A967_CANAL	Q5A967	Carnitine:acyl carnitine antiporter OS=Candida albicans (strain SC5314 / ATCC MYA-2876) GN=CRC1 PE=3 SV=1	Regular	3912.51	0	30183	34	7	25	32.75	261087	99939	43359			Green
477	HIS1_CANAL	P46586	ATP phosphoribosyltransferase OS=Candida albicans (strain SC5314 / ATCC MYA-2876) GN=HIS1 PE=3 SV=1	Regular	3901.7	0	33060.9	82	10	28	43.29	480296	364697	169672			Green
272	COX2_CANAL	Q9B8D8	Cytochrome c oxidase subunit 2 OS=Candida albicans (strain SC5314 / ATCC MYA-2876) GN=COX2 PE=3 SV=2	Regular	3840.77	0	30201	74	7	14	32.44	762315	516799	290920			Green
2049	A0A1D8PR93_CANAL	A0A1D8PR93	Histone OS=Candida albicans (strain SC5314 / ATCC MYA-2876) GN=HHO1 PE=3 SV=1	Regular	3796.71	0	18552.8	34	7	23	27.78	226530	301896	100584			Green
2831	A0A1D8PSH3_CANAL	A0A1D8PSH3	Citrate synthase OS=Candida albicans (strain SC5314 / ATCC MYA-2876) GN=CIT1 PE=3 SV=1	Regular	3626.4	0	52001.5	97	13	35	32.76	534510	235286	169491			Green
4125	A0A1D8PF48_CANAL	A0A1D8PF48	Erp5p OS=Candida albicans (strain SC5314 / ATCC MYA-2876) GN=ERP5 PE=3 SV=1	Regular	3532.76	0	25379.6	40	5	21	33.49	201809	186118	80568			Green
630	IPYR_CANAL	P83777	Inorganic pyrophosphatase OS=Candida albicans (strain SC5314 / ATCC MYA-2876) GN=IPP1 PE=1 SV=3	Regular	3510.26	0	32372.5	81	9	21	50.35	361826	254426	132747			Green
3271	A0A1D8PS38_CANAL	A0A1D8PS38	H(+)-transporting V1 sector ATPase subunit E OS=Candida albicans (strain SC5314 / ATCC MYA-2876) GN=VMA4 PE=3 SV=1	Regular	3495.22	0	25387.3	87	11	25	58.85	383125	174242	105073			Green
4925	Q5A678_CANAL	Q5A678	Ssz1p OS=Candida albicans (strain SC5314 / ATCC MYA-2876) GN=SSZ1 PE=3 SV=1	Regular	3471.54	0	58644	109	19	48	55	449800	281501	158905			Green
121	AROG_CANAL	P79023	Phospho-2-dehydro-3-deoxyheptonate aldolase_ tyrosine-inhibited OS=Candida albicans (strain SC5314 / ATCC MYA-2876) GN=ARO4 PE=3 SV=1	Regular	3450.48	0	40690.2	69	13	31	47.57	362168	256156	115749			Green
88	APE2_CANAL	Q59KZ1	Aminopeptidase 2 OS=Candida albicans (strain SC5314 / ATCC MYA-2876) GN=APE2 PE=1 SV=3	Regular	3436.01	0	104953	221	29	84	33.77	1087951	438806	393454			Green
680	METE_CANAL	P82610	5-methyltetrahydropteroyltriglutamate--homocysteine methyltransferase OS=Candida albicans (strain SC5314 / ATCC MYA-2876) GN=MET6 PE=1 SV=2	Regular	3421.59	0	85815.8	199	37	71	59.06	982731	298490	280687			Green
3815	Q59SS4_CANAL	Q59SS4	Phb1p OS=Candida albicans (strain SC5314 / ATCC MYA-2876) GN=PHB1 PE=4 SV=1	Regular	3416.77	0	30839.4	50	8	27	43.11	202443	133334	49653			Green
4038	A0A1D8PRQ1_CANAL	A0A1D8PRQ1	Phosphoribosylaminoimidazolesuccinocarboxamide synthase OS=Candida albicans (strain SC5314 / ATCC MYA-2876) GN=ADE1 PE=3 SV=1	Regular	3363.5	0	32980.6	93	11	32	42.27	509419	289093	169639			Green
1137	A0A1D8PTB5_CANAL	A0A1D8PTB5	Succinate--CoA ligase [ADP-forming] subunit beta_ mitochondrial OS=Candida albicans (strain SC5314 / ATCC MYA-2876) GN=LSC2 PE=3 SV=1	Regular	3356.63	0	44748.8	100	18	43	47.47	343020	149028	87704			Green
5553	Q5A3N5_CANAL	Q5A3N5	Mitochondrial 54S ribosomal protein YmL13 OS=Candida albicans (strain SC5314 / ATCC MYA-2876) GN=orf19.5235 PE=4 SV=1	Regular	3331.58	0	27739.4	62	11	25	44.83	243375	167579	74813			Green
5599	Q5AMQ2_CANAL	Q5AMQ2	Clathrin light chain OS=Candida albicans (strain SC5314 / ATCC MYA-2876) GN=CLC1 PE=3 SV=1	Regular	3209.11	0	25986.2	56	10	34	52.89	238847	141502	60864			Green
1431	A0A1D8PDA4_CANAL	A0A1D8PDA4	Fma1p OS=Candida albicans (strain SC5314 / ATCC MYA-2876) GN=FMA1 PE=3 SV=1	Regular	3208.57	0	27459.3	59	8	23	41.9	197227	135654	55476			Green
5764	Q5AML3_CANAL	Q5AML3	Oxidoreductase OS=Candida albicans (strain SC5314 / ATCC MYA-2876) GN=orf19.4633 PE=4 SV=1	Regular	3102.43	0	29255.5	34	5	28	32.84	149451	141167	64112			Green
1611	A0A1D8PG96_CANAL	A0A1D8PG96	Hsp70 family ATPase OS=Candida albicans (strain SC5314 / ATCC MYA-2876) GN=KAR2 PE=3 SV=1	Regular	3009.78	0	74618.9	208	33	56	49.2	956943	288730	255105			Green
378	ERG6_CANAL	O74198	Sterol 24-C-methyltransferase OS=Candida albicans (strain SC5314 / ATCC MYA-2876) GN=ERG6 PE=3 SV=2	Regular	3007.86	0	43242.7	61	7	37	21.28	481082	367244	188533			Green
4247	A0A1D8PFY0_CANAL	A0A1D8PFY0	Polyamine acetyltransferase OS=Candida albicans (strain SC5314 / ATCC MYA-2876) GN=orf19.7269 PE=4 SV=1	Regular	3002	0	25017	52	11	19	59.55	711085	536143	66608			Green
619	IF6_CANAL	Q59L13	Eukaryotic translation initiation factor 6 OS=Candida albicans (strain SC5314 / ATCC MYA-2876) GN=TIF6 PE=3 SV=1	Regular	2999.53	0	26621.8	38	6	13	22.45	123820	107517	37579			Green
5860	Q59SD0_CANAL	Q59SD0	Proteasome regulatory particle lid subunit OS=Candida albicans (strain SC5314 / ATCC MYA-2876) GN=orf19.213 PE=4 SV=1	Regular	2951.24	0	32308.8	72	11	19	45.13	241273	155985	84704			Green
4215	A0A1D8PKJ4_CANAL	A0A1D8PKJ4	Saccharopine dehydrogenase (NADP+_ L-glutamate-forming) OS=Candida albicans (strain SC5314 / ATCC MYA-2876) GN=LYS9 PE=4 SV=1	Regular	2950.2	0	49501.8	134	19	42	43.69	629822	218874	269620			Green
2965	A0A1D8PTY6_CANAL	A0A1D8PTY6	Proteasome endopeptidase complex OS=Candida albicans (strain SC5314 / ATCC MYA-2876) GN=PRE8 PE=3 SV=1	Regular	2925.14	0	27855.7	50	6	22	37.85	213781	172422	55408			Green
209	C9MT_CANAL	Q5APD4	Sphingolipid C9-methyltransferase OS=Candida albicans (strain SC5314 / ATCC MYA-2876) GN=MTS1 PE=1 SV=1	Regular	2907.94	0	59290.2	106	18	46	28.27	412305	239183	110374			Green
3672	A0A1D8PJ73_CANAL	A0A1D8PJ73	Ali1p OS=Candida albicans (strain SC5314 / ATCC MYA-2876) GN=ALI1 PE=3 SV=1	Regular	2895.65	0	32730.1	71	12	27	48.03	272534	175435	95919			Green
3329	A0A1D8PCU5_CANAL	A0A1D8PCU5	Uncharacterized protein OS=Candida albicans (strain SC5314 / ATCC MYA-2876) GN=orf19.2954 PE=4 SV=1	Regular	2887.91	0	22663.9	43	8	18	56.5	554230	114078	181960			Green
3069	A0A1D8PFV4_CANAL	A0A1D8PFV4	mRNA-binding protein OS=Candida albicans (strain SC5314 / ATCC MYA-2876) GN=NPL3 PE=4 SV=1	Regular	2868.25	0	32236.4	31	5	24	18.88	183285	157018	38262			Green
5684	Q5AB87_CANAL	Q5AB87	Ribosomal 60S subunit protein L16A OS=Candida albicans (strain SC5314 / ATCC MYA-2876) GN=RPL16A PE=3 SV=1	Regular	2865.49	0	22692.8	74	8	21	33	303752	117912	91290			Green
401	FES1_CANAL	Q59NN8	Hsp70 nucleotide exchange factor FES1 OS=Candida albicans (strain SC5314 / ATCC MYA-2876) GN=FES1 PE=3 SV=2	Regular	2858.81	0	31890.1	74	13	23	56.34	274172	139071	80207			Green
4445	Q5A6R2_CANAL	Q5A6R2	Bifunctional phosphoribosylaminoimidazolecarboxamide formyltransferase/IMP cyclohydrolase OS=Candida albicans (strain SC5314 / ATCC MYA-2876) GN=ADE17 PE=3 SV=1	Regular	2762.29	0	65168	126	21	46	54.39	631955	230725	226871			Green
3035	A0A1D8PRK7_CANAL	A0A1D8PRK7	Uncharacterized protein OS=Candida albicans (strain SC5314 / ATCC MYA-2876) GN=orf19.7140 PE=4 SV=1	Regular	2727.31	0	28266.2	41	6	23	33.87	245095	189343	56841			Green
2504	Q59PZ6_CANAL	Q59PZ6	6-phosphogluconolactonase OS=Candida albicans (strain SC5314 / ATCC MYA-2876) GN=SOL3 PE=4 SV=1	Regular	2720.79	0	28655.6	75	15	27	74.13	342262	145748	86003			Green
640	ITPA_CANAL	Q59N80	Inosine triphosphate pyrophosphatase OS=Candida albicans (strain SC5314 / ATCC MYA-2876) GN=HAM1 PE=3 SV=1	Regular	2708.13	0	22207.1	41	5	17	28.22	239124	221934	59273			Green
4258	Q5A500_CANAL	Q5A500	Adenylyl-sulfate kinase OS=Candida albicans (strain SC5314 / ATCC MYA-2876) GN=MET14 PE=3 SV=1	Regular	2646.09	0	22707.6	62	10	24	53	237648	102534	66266			Green
1018	A0A1D8PL14_CANAL	A0A1D8PL14	Ornithine-oxo-acid transaminase OS=Candida albicans (strain SC5314 / ATCC MYA-2876) GN=CAR2 PE=3 SV=1	Regular	2642.51	0	47748.7	72	11	42	35.55	376623	177003	126247			Green
52	VATA_CANAL	Q5AJB1	V-type proton ATPase catalytic subunit A OS=Candida albicans (strain SC5314 / ATCC MYA-2876) GN=TFP1 PE=1 SV=2	Regular	2618.38	0	67949.7	90	17	59	34.2	458242	285175	140677			Green
5503	Q5AAP7_CANAL	Q5AAP7	Uncharacterized protein OS=Candida albicans (strain SC5314 / ATCC MYA-2876) GN=orf19.6264 PE=4 SV=1	Regular	2547.33	0	27064.9	12	2	13	13.45	97060	287367	58186			Green
4284	Q59TD5_CANAL	Q59TD5	NADH dehydrogenase [ubiquinone] flavoprotein 1_ mitochondrial OS=Candida albicans (strain SC5314 / ATCC MYA-2876) GN=NDH51 PE=3 SV=1	Regular	2546.59	0	54518.1	72	14	48	34.08	271233	190295	59238			Green
591	PURA_CANAL	P0CH96	Adenylosuccinate synthetase OS=Candida albicans (strain SC5314 / ATCC MYA-2876) GN=ADE12 PE=3 SV=1	Regular	2505.16	0	48288	47	12	41	30.61	212125	148801	77980			Green
5093	Q59YG5_CANAL	Q59YG5	Mitochondrial import inner membrane translocase subunit TIM23 OS=Candida albicans (strain SC5314 / ATCC MYA-2876) GN=TIM23 PE=3 SV=1	Regular	2435.95	0	23242.3	46	6	18	30.73	228303	209061	115859			Green
824	PPID_CANAL	Q5ACI8	Peptidyl-prolyl cis-trans isomerase D OS=Candida albicans (strain SC5314 / ATCC MYA-2876) GN=CPR6 PE=3 SV=2	Regular	2398.64	0	41025.3	48	6	26	26.83	206060	192425	73122			Green
2187	A0A1D8PNN8_CANAL	A0A1D8PNN8	Cam1-1p OS=Candida albicans (strain SC5314 / ATCC MYA-2876) GN=CAM1-1 PE=4 SV=1	Regular	2373.25	0	47523.3	83	8	44	22.49	529840	305145	142257			Green
1194	A0A1D8PKX3_CANAL	A0A1D8PKX3	V-type proton ATPase subunit OS=Candida albicans (strain SC5314 / ATCC MYA-2876) GN=orf19.364 PE=3 SV=1	Regular	2371.04	0	40474.7	39	7	27	37.64	190731	172682	64349			Green
4216	A0A1D8PT03_CANAL	A0A1D8PT03	Flavodoxin-like fold family protein OS=Candida albicans (strain SC5314 / ATCC MYA-2876) GN=YCP4 PE=4 SV=1	Regular	2368.82	0	29897.3	24	4	19	28.13	148322	141880	62878			Green
2552	A0A1D8PF79_CANAL	A0A1D8PF79	Glutamate decarboxylase OS=Candida albicans (strain SC5314 / ATCC MYA-2876) GN=GAD1 PE=3 SV=1	Regular	2354.24	0	64170	77	14	52	34.68	340719	157352	99828			Green
116	ACON_CANAL	P82611	Aconitate hydratase_ mitochondrial OS=Candida albicans (strain SC5314 / ATCC MYA-2876) GN=ACO1 PE=1 SV=2	Regular	2268.64	0	84677.7	149	27	58	40.54	600142	180003	126791			Green
3294	A0A1D8PJ20_CANAL	A0A1D8PJ20	Proteasome endopeptidase complex OS=Candida albicans (strain SC5314 / ATCC MYA-2876) GN=SCL1 PE=3 SV=1	Regular	2258.52	0	27494.4	40	6	23	25.1	305599	279184	97116			Green
547	MNT1_CANAL	Q00310	Glycolipid 2-alpha-mannosyltransferase 1 OS=Candida albicans (strain SC5314 / ATCC MYA-2876) GN=MNT1 PE=3 SV=1	Regular	2239.18	0	50460.3	63	13	46	37.82	279728	161168	74721			Green
4249	Q59TC4_CANAL	Q59TC4	Lys22p OS=Candida albicans (strain SC5314 / ATCC MYA-2876) GN=LYS22 PE=3 SV=1	Regular	2190.53	0	46719.9	98	13	38	40.05	402063	201937	135132			Green
2820	Q5A6R5_CANAL	Q5A6R5	Dap1p OS=Candida albicans (strain SC5314 / ATCC MYA-2876) GN=DAP1 PE=3 SV=1	Regular	2186.68	0	17282.4	20	5	14	54.84	63940	59711	23083			Green
5987	Q5AI00_CANAL	Q5AI00	Rab family GTPase OS=Candida albicans (strain SC5314 / ATCC MYA-2876) GN=YPT1 PE=4 SV=1	Regular	2172.39	0	23190	24	4	20	23.19	99781	85650	49719			Green
918	SOU1_CANAL	P87219	Sorbose reductase SOU1 OS=Candida albicans (strain SC5314 / ATCC MYA-2876) GN=SOU1 PE=1 SV=1	Regular	2162.18	0	30323.2	63	10	20	55.52	217457	107847	85447			Green
7	TMEDA_CANAL	Q5A302	Endoplasmic reticulum vesicle protein 25 OS=Candida albicans (strain SC5314 / ATCC MYA-2876) GN=ERV25 PE=3 SV=1	Regular	2149.12	0	24626.1	45	7	17	42.79	135745	89059	26329			Green
5418	Q5A646_CANAL	Q5A646	Mrp8p OS=Candida albicans (strain SC5314 / ATCC MYA-2876) GN=MRP8 PE=4 SV=1	Regular	2147.88	0	23398.5	22	3	19	26.83	79724	117310	31221			Green
5136	Q59U72_CANAL	Q59U72	Ferrochelatase OS=Candida albicans (strain SC5314 / ATCC MYA-2876) GN=HEM15 PE=3 SV=1	Regular	2142.52	0	44295.5	62	12	35	36.53	301555	176490	113740			Green
4816	Q5AGZ7_CANAL	Q5AGZ7	Ribosomal 60S subunit protein L5 OS=Candida albicans (strain SC5314 / ATCC MYA-2876) GN=RPL5 PE=3 SV=1	Regular	2134.59	0	34503	54	8	23	40.6	297233	189649	115372			Green
712	MPG1_CANAL	O93827	Mannose-1-phosphate guanyltransferase OS=Candida albicans (strain SC5314 / ATCC MYA-2876) GN=MPG1 PE=1 SV=1	Regular	2113.96	0	40146.3	74	13	34	43.37	259624	124758	56359			Green
3518	A0A1D8PGN7_CANAL	A0A1D8PGN7	Hypoxanthine phosphoribosyltransferase OS=Candida albicans (strain SC5314 / ATCC MYA-2876) GN=HPT1 PE=4 SV=1	Regular	2094.83	0	24304.7	34	7	19	38.03	285359	246510	83452			Green
3934	A0A1D8PR11_CANAL	A0A1D8PR11	Uncharacterized protein OS=Candida albicans (strain SC5314 / ATCC MYA-2876) GN=orf19.6507 PE=4 SV=1	Regular	2067.85	0	43270.1	36	6	37	19.38	157854	134445	64754			Green
4969	Q5AC00_CANAL	Q5AC00	Ribosome assembly factor mrt4 OS=Candida albicans (strain SC5314 / ATCC MYA-2876) GN=MRT4 PE=3 SV=1	Regular	2064.05	0	26344.2	28	5	19	34.78	183418	163909	43315			Green
2333	A0A1D8PNS0_CANAL	A0A1D8PNS0	Guanylate kinase OS=Candida albicans (strain SC5314 / ATCC MYA-2876) GN=GUK1 PE=3 SV=1	Regular	2051.52	0	21311.9	55	10	23	64.74	269345	210623	39318			Green
5677	A0A1D8PHC9_CANAL	A0A1D8PHC9	Aspartate transaminase OS=Candida albicans (strain SC5314 / ATCC MYA-2876) GN=AAT1 PE=4 SV=1	Regular	2044.92	0	49062.8	94	19	41	55.84	331123	159276	109574			Green
2445	A0A1D8PKL0_CANAL	A0A1D8PKL0	Peptidyl-prolyl cis-trans isomerase (Fragment) OS=Candida albicans (strain SC5314 / ATCC MYA-2876) GN=CYP5 PE=3 SV=1	Regular	2025.13	0	22352.3	74	13	18	60.4	338729	152876	96480			Green
500	HSP7F_CANAL	Q96VB9	Heat shock protein homolog SSE1 OS=Candida albicans (strain SC5314 / ATCC MYA-2876) GN=MSI3 PE=1 SV=2	Regular	2024.96	0	78866.9	118	21	72	39.8	467032	143519	140765			Green
192	CATA_CANAL	O13289	Peroxisomal catalase OS=Candida albicans (strain SC5314 / ATCC MYA-2876) GN=CAT1 PE=2 SV=5	Regular	2018.83	0	54977.5	50	9	41	28.04	269354	196157	109662			Green
990	SYSC_CANAL	Q9HGT6	Serine--tRNA ligase_ cytoplasmic OS=Candida albicans (strain SC5314 / ATCC MYA-2876) GN=SES1 PE=1 SV=1	Regular	2006.04	0	53447.3	86	15	60	38.31	478758	243064	124726			Green
4380	Q5ALV5_CANAL	Q5ALV5	Cytochrome c oxidase subunit IV OS=Candida albicans (strain SC5314 / ATCC MYA-2876) GN=COX4 PE=4 SV=1	Regular	1991.52	0	17460	20	5	16	46.5	63825	48581	23431			Green
4967	A0A1D8PH52_CANAL	A0A1D8PH52	Acetyl-CoA C-acetyltransferase OS=Candida albicans (strain SC5314 / ATCC MYA-2876) GN=ERG10 PE=3 SV=1	Regular	1970.53	0	42334.5	74	11	32	36.57	407275	249039	115431			Green
1109	A0A1D8PG82_CANAL	A0A1D8PG82	Hgt8p OS=Candida albicans (strain SC5314 / ATCC MYA-2876) GN=HGT8 PE=3 SV=1	Regular	1959.65	0	61785.5	54	6	31	16.55	307716	236575	104596			Green
181	BGL2_CANAL	Q5AMT2	Glucan 1_3-beta-glucosidase BGL2 OS=Candida albicans (strain SC5314 / ATCC MYA-2876) GN=BGL2 PE=1 SV=2	Regular	1899.63	0	33897.7	33	4	19	14.29	233190	214646	84412			Green
396	FHP_CANAL	Q59MV9	Flavohemoprotein OS=Candida albicans (strain SC5314 / ATCC MYA-2876) GN=YHB1 PE=2 SV=1	Regular	1884.34	0	45990	51	12	43	42.46	210538	146668	55553			Green
4745	Q5AIA2_CANAL	Q5AIA2	Homoserine dehydrogenase OS=Candida albicans (strain SC5314 / ATCC MYA-2876) GN=HOM6 PE=3 SV=1	Regular	1872.43	0	38950.4	39	10	40	50.97	197987	164953	79247			Green
55	VATB_CANAL	Q59PT0	V-type proton ATPase subunit B OS=Candida albicans (strain SC5314 / ATCC MYA-2876) GN=VMA2 PE=3 SV=1	Regular	1794.25	0	57280.8	86	18	48	50.59	317874	152141	90123			Green
2671	A0A1D8PF68_CANAL	A0A1D8PF68	S-adenosylmethionine synthase OS=Candida albicans (strain SC5314 / ATCC MYA-2876) GN=SAM2 PE=3 SV=1	Regular	1788.13	0	42474.2	73	16	39	43.38	252441	127843	65269			Green
482	HSP21_CANAL	Q5AHH4	Small heat shock protein 21 OS=Candida albicans (strain SC5314 / ATCC MYA-2876) GN=HSP21 PE=1 SV=1	Regular	1761.25	0	21494.7	34	7	20	48.68	172068	133384	51844			Green
5772	Q59VM6_CANAL	Q59VM6	Phosphoglycerate mutase OS=Candida albicans (strain SC5314 / ATCC MYA-2876) GN=GPM2 PE=3 SV=1	Regular	1736.38	0	30696.5	33	5	27	25.67	86548	81554	33868			Green
1321	A0A1D8PTH3_CANAL	A0A1D8PTH3	Alpha-ketoglutarate dehydrogenase OS=Candida albicans (strain SC5314 / ATCC MYA-2876) GN=KGD2 PE=4 SV=1	Regular	1728.56	0	48040.1	56	9	43	21.77	242690	162933	51909			Green
4480	A0A1D8PQB4_CANAL	A0A1D8PQB4	Dipeptidyl peptidase 3 OS=Candida albicans (strain SC5314 / ATCC MYA-2876) GN=orf19.5773 PE=3 SV=1	Regular	1704.81	0	79883.1	89	24	65	35.57	805732	185970	186334			Green
861	RIB3_CANAL	Q5A3V6	3_4-dihydroxy-2-butanone 4-phosphate synthase OS=Candida albicans (strain SC5314 / ATCC MYA-2876) GN=RIB3 PE=1 SV=2	Regular	1702.71	0	22886.1	37	5	18	43.63	120933	127404	47041			Green
5072	Q59WE2_CANAL	Q59WE2	SCF ubiquitin ligase subunit OS=Candida albicans (strain SC5314 / ATCC MYA-2876) GN=SKP1 PE=3 SV=1	Regular	1669.76	0	19230.7	35	8	16	40.85	148506	84403	41950			Green
4904	Q5A1E8_CANAL	Q5A1E8	Succinate dehydrogenase [ubiquinone] flavoprotein subunit_ mitochondrial OS=Candida albicans (strain SC5314 / ATCC MYA-2876) GN=SDH12 PE=3 SV=1	Regular	1669.24	0	70974.4	77	19	62	34.01	372105	243576	102472			Green
5771	A0A1D8PQL1_CANAL	A0A1D8PQL1	N-terminal protein methyltransferase OS=Candida albicans (strain SC5314 / ATCC MYA-2876) GN=orf19.7069 PE=4 SV=1	Regular	1668.63	0	27802.5	27	7	16	42.8	96283	84335	40058			Green
2611	A0A1D8PEH4_CANAL	A0A1D8PEH4	Uncharacterized protein OS=Candida albicans (strain SC5314 / ATCC MYA-2876) GN=orf19.4758 PE=3 SV=1	Regular	1667.41	0	28394.8	20	3	21	14.98	128589	118179	45863			Green
5412	Q59YD2_CANAL	Q59YD2	Uncharacterized protein OS=Candida albicans (strain SC5314 / ATCC MYA-2876) GN=orf19.1394 PE=4 SV=1	Regular	1655.77	0	18977.8	22	6	12	54.22	111413	94631	41369			Green
4148	Q5A109_CANAL	Q5A109	Ubiquitin-ribosomal 40S subunit protein S31 fusion protein OS=Candida albicans (strain SC5314 / ATCC MYA-2876) GN=UBI3 PE=4 SV=1	Regular	1641.51	0	22854.6	29	5	22	25.39	90934	86854	24072			Green
3462	A0A1D8PPD0_CANAL	A0A1D8PPD0	Uncharacterized protein OS=Candida albicans (strain SC5314 / ATCC MYA-2876) GN=orf19.1186 PE=4 SV=1	Regular	1631.4	0	25397.2	11	3	13	19.13	34268	33147	11784			Green
446	GLYC_CANAL	O13426	Serine hydroxymethyltransferase_ cytosolic OS=Candida albicans (strain SC5314 / ATCC MYA-2876) GN=SHM2 PE=1 SV=4	Regular	1617	0	52266.5	68	11	48	26.81	213381	112843	47626			Green
2939	A0A1D8PDB0_CANAL	A0A1D8PDB0	Proteasome regulatory particle lid subunit OS=Candida albicans (strain SC5314 / ATCC MYA-2876) GN=orf19.1058 PE=4 SV=1	Regular	1608.72	0	31615.4	33	7	30	32.49	70712	60700	19039			Green
3109	Q59KZ3_CANAL	Q59KZ3	Uridylate kinase OS=Candida albicans (strain SC5314 / ATCC MYA-2876) GN=URA6 PE=3 SV=1	Regular	1593.72	0	30983.6	59	11	26	43.73	344793	134575	79146			Green
2497	A0A1D8PIA6_CANAL	A0A1D8PIA6	Slp2p OS=Candida albicans (strain SC5314 / ATCC MYA-2876) GN=SLP2 PE=4 SV=1	Regular	1587.2	0	29590.5	48	12	20	50.95	216093	113621	67985			Green
4449	A0A1D8PU04_CANAL	A0A1D8PU04	S-formylglutathione hydrolase OS=Candida albicans (strain SC5314 / ATCC MYA-2876) GN=CAALFM_CR09670CA PE=3 SV=1	Regular	1585.52	0	34321.5	34	10	19	22.77	183659	93566	85750			Green
1122	A0A1D8PGY0_CANAL	A0A1D8PGY0	Ribosomal 60S subunit protein L21A OS=Candida albicans (strain SC5314 / ATCC MYA-2876) GN=RPL21A PE=4 SV=1	Regular	1580.25	0	18069.9	9	2	12	18.75	32022	48033	7314			Green
5063	Q59LZ5_CANAL	Q59LZ5	Protein channel OS=Candida albicans (strain SC5314 / ATCC MYA-2876) GN=TOM70 PE=4 SV=1	Regular	1569.37	0	70022.6	75	16	51	31.32	349461	204027	126564			Green
3509	A0A1D8PR99_CANAL	A0A1D8PR99	Protein disulfide isomerase OS=Candida albicans (strain SC5314 / ATCC MYA-2876) GN=PDI1 PE=4 SV=1	Regular	1553.97	0	63249.2	88	18	59	37.75	389637	166470	80823			Green
1408	A0A1D8PQJ1_CANAL	A0A1D8PQJ1	Uncharacterized protein OS=Candida albicans (strain SC5314 / ATCC MYA-2876) GN=orf19.7097 PE=4 SV=1	Regular	1540.05	0	20515.7	39	8	15	57.22	198858	156249	52213			Green
2734	A0A1D8PK11_CANAL	A0A1D8PK11	RNA-binding protein OS=Candida albicans (strain SC5314 / ATCC MYA-2876) GN=orf19.5917.3 PE=4 SV=1	Regular	1523.35	0	24022.7	37	6	24	41.85	150335	121412	41875			Green
5149	A0A1D8PLE6_CANAL	A0A1D8PLE6	Uncharacterized protein OS=Candida albicans (strain SC5314 / ATCC MYA-2876) GN=orf19.4639 PE=4 SV=1	Regular	1515.17	0	25318.8	48	8	14	59.82	143951	79394	43976			Green
5746	Q59P52_CANAL	Q59P52	Phosphoserine aminotransferase OS=Candida albicans (strain SC5314 / ATCC MYA-2876) GN=SER1 PE=3 SV=1	Regular	1507.17	0	43119.1	46	7	31	23.47	160731	106802	35507			Green
916	RUVB1_CANAL	Q5A0W7	RuvB-like helicase 1 OS=Candida albicans (strain SC5314 / ATCC MYA-2876) GN=RVB1 PE=3 SV=1	Regular	1489.17	0	50217.8	62	13	43	39.3	212820	150583	75794			Green
4300	Q5A9D4_CANAL	Q5A9D4	Csp37p OS=Candida albicans (strain SC5314 / ATCC MYA-2876) GN=CSP37 PE=4 SV=1	Regular	1487.88	0	37003.9	51	8	36	27.73	265554	193794	59729			Green
4502	A0A1D8PMQ0_CANAL	A0A1D8PMQ0	Proteasome regulatory particle lid subunit OS=Candida albicans (strain SC5314 / ATCC MYA-2876) GN=orf19.3122.2 PE=4 SV=1	Regular	1484.78	0	10747.5	24	3	8	52.69	88458	142086	35544			Green
3287	Q59QB8_CANAL	Q59QB8	Gcf1p OS=Candida albicans (strain SC5314 / ATCC MYA-2876) GN=GCF1 PE=4 SV=1	Regular	1470.15	0	28485.8	34	6	24	26.94	207552	149245	63206			Green
5484	A0A1D8PFT9_CANAL	A0A1D8PFT9	Rab family GTPase OS=Candida albicans (strain SC5314 / ATCC MYA-2876) GN=YPT52 PE=4 SV=1	Regular	1461.22	0	24581.3	22	5	20	30.32	81259	70131	20542			Green
1283	Q5AI79_CANAL	Q5AI79	Palmitoyltransferase OS=Candida albicans (strain SC5314 / ATCC MYA-2876) GN=YKT6 PE=3 SV=1	Regular	1457.56	0	22977.9	33	7	20	40.5	115690	93099	24545			Green
3399	A0A1D8PCT4_CANAL	A0A1D8PCT4	Phenylalanine--tRNA ligase subunit alpha OS=Candida albicans (strain SC5314 / ATCC MYA-2876) GN=FRS2 PE=4 SV=1	Regular	1457.14	0	56482	62	11	48	25.6	351782	234884	81801			Green
3033	Q5AHE9_CANAL	Q5AHE9	Yim1p OS=Candida albicans (strain SC5314 / ATCC MYA-2876) GN=YIM1 PE=4 SV=1	Regular	1448.87	0	39801.6	37	9	31	29.28	138740	80663	33368			Green
277	CP51_CANAL	P10613	Lanosterol 14-alpha demethylase OS=Candida albicans (strain SC5314 / ATCC MYA-2876) GN=ERG11 PE=1 SV=2	Regular	1446.03	0	60903.7	82	23	50	50.57	354969	178607	82099			Green
4013	Q5A693_CANAL	Q5A693	Mitochondrial 54S ribosomal protein YmL11 OS=Candida albicans (strain SC5314 / ATCC MYA-2876) GN=orf19.3797 PE=4 SV=1	Regular	1430.18	0	29145.6	40	5	20	21.32	134920	116755	27041			Green
1691	A0A1D8PKB9_CANAL	A0A1D8PKB9	Branched-chain-amino-acid aminotransferase OS=Candida albicans (strain SC5314 / ATCC MYA-2876) GN=BAT22 PE=3 SV=1	Regular	1411.21	0	40917.7	40	6	31	26.02	177806	139428	70635			Green
851	RAS1_CANAL	Q59XU5	Ras-like protein 1 OS=Candida albicans (strain SC5314 / ATCC MYA-2876) GN=RAS1 PE=3 SV=2	Regular	1403.66	0	32737.5	33	6	18	21.38	139134	117118	35987			Green
3514	A0A1D8PC43_CANAL	A0A1D8PC43	Diphosphomevalonate decarboxylase OS=Candida albicans (strain SC5314 / ATCC MYA-2876) GN=MVD PE=3 SV=1	Regular	1394.28	0	39715.1	35	9	31	35.91	113365	87139	23383			Green
4615	Q5AMN0_CANAL	Q5AMN0	Proliferating cell nuclear antigen OS=Candida albicans (strain SC5314 / ATCC MYA-2876) GN=POL30 PE=3 SV=1	Regular	1387.61	0	29262.3	50	11	22	51.35	173770	108161	51392			Green
5934	Q59N42_CANAL	Q59N42	Serine/threonine-protein phosphatase OS=Candida albicans (strain SC5314 / ATCC MYA-2876) GN=GLC7 PE=3 SV=1	Regular	1384.48	0	38451.7	53	10	27	32.12	210866	134871	45926			Green
2282	A0A1D8PG37_CANAL	A0A1D8PG37	Uncharacterized protein OS=Candida albicans (strain SC5314 / ATCC MYA-2876) GN=orf19.2091 PE=4 SV=1	Regular	1383.7	0	27729.8	25	4	27	18.52	87106	83918	30259			Green
4116	Q59WG3_CANAL	Q59WG3	AAA family ATPase OS=Candida albicans (strain SC5314 / ATCC MYA-2876) GN=CDC48 PE=3 SV=1	Regular	1361.87	0	91276.2	80	16	71	25.18	355946	262726	135418			Green
5678	Q59PZ1_CANAL	Q59PZ1	Proteasome endopeptidase complex OS=Candida albicans (strain SC5314 / ATCC MYA-2876) GN=PUP2 PE=3 SV=1	Regular	1353.4	0	27906.4	46	12	23	65.49	117807	64775	29142			Green
2299	A0A1D8PR39_CANAL	A0A1D8PR39	Ahp2p OS=Candida albicans (strain SC5314 / ATCC MYA-2876) GN=AHP2 PE=4 SV=1	Regular	1330.16	0	20105.2	21	3	12	19.46	77456	108748	13618			Green
2593	A0A1D8PU51_CANAL	A0A1D8PU51	Uncharacterized protein OS=Candida albicans (strain SC5314 / ATCC MYA-2876) GN=CAALFM_CR10140WA PE=3 SV=1	Regular	1310.06	0	79982.3	106	22	62	42.64	346011	170619	87920			Green
2012	A0A1D8PQQ3_CANAL	A0A1D8PQQ3	Alpha-1_4 glucan phosphorylase OS=Candida albicans (strain SC5314 / ATCC MYA-2876) GN=GPH1 PE=3 SV=1	Regular	1302.84	0	103085	112	21	73	34.44	509633	120228	177838			Green
196	CAPZA_CANAL	Q5A893	F-actin-capping protein subunit alpha OS=Candida albicans (strain SC5314 / ATCC MYA-2876) GN=CAP01 PE=3 SV=2	Regular	1291.84	0	31984.4	23	9	23	53.93	77594	50062	25905			Green
5556	Q5AAU7_CANAL	Q5AAU7	Translation initiation factor eIF2 subunit alpha OS=Candida albicans (strain SC5314 / ATCC MYA-2876) GN=SUI2 PE=4 SV=1	Regular	1281.48	0	34166.9	22	6	30	33	92488	80491	26229			Green
368	EIF3I_CANAL	Q5AI86	Eukaryotic translation initiation factor 3 subunit I OS=Candida albicans (strain SC5314 / ATCC MYA-2876) GN=TIF34 PE=3 SV=1	Regular	1263.13	0	38345.7	45	11	29	48.29	202118	122266	49395			Green
956	SUR7_CANAL	Q5A4M8	Protein SUR7 OS=Candida albicans (strain SC5314 / ATCC MYA-2876) GN=SUR7 PE=1 SV=1	Regular	1233.77	0	30257.8	17	2	18	9.63	123732	184131	32444			Green
2713	A0A1D8PTI2_CANAL	A0A1D8PTI2	Rab family GTPase OS=Candida albicans (strain SC5314 / ATCC MYA-2876) GN=YPT31 PE=1 SV=1	Regular	1228.96	0	24932.9	19	5	24	33.78	67511	61921	7146			Green
2772	Q59TZ8_CANAL	Q59TZ8	Phosphotransferase OS=Candida albicans (strain SC5314 / ATCC MYA-2876) GN=GLK1 PE=3 SV=1	Regular	1225.9	0	52393	64	17	49	45.76	179715	67809	70352			Green
4694	A0A1D8PMT6_CANAL	A0A1D8PMT6	Coatomer subunit epsilon OS=Candida albicans (strain SC5314 / ATCC MYA-2876) GN=orf19.5689 PE=3 SV=1	Regular	1210.17	0	35593	45	10	26	40.19	124805	75006	35639			Green
4297	A0A1D8PQQ9_CANAL	A0A1D8PQQ9	Mitochondrial 54S ribosomal protein YmL6 OS=Candida albicans (strain SC5314 / ATCC MYA-2876) GN=YML6 PE=4 SV=1	Regular	1203.04	0	31741.2	10	2	27	11.15	19815	29722.5	6103			Green
4257	A0A1D8PDN8_CANAL	A0A1D8PDN8	Uncharacterized protein OS=Candida albicans (strain SC5314 / ATCC MYA-2876) GN=orf19.2452 PE=4 SV=1	Regular	1201.64	0	45196.6	31	6	25	18.55	861166	123623	52206			Green
5547	A0A1D8PEI2_CANAL	A0A1D8PEI2	Dihydroxyacetone kinase OS=Candida albicans (strain SC5314 / ATCC MYA-2876) GN=DAK2 PE=4 SV=1	Regular	1199.78	0	65065.7	77	17	47	29.24	286590	151934	77951			Green
5219	Q5ALM0_CANAL	Q5ALM0	Aspartate-semialdehyde dehydrogenase OS=Candida albicans (strain SC5314 / ATCC MYA-2876) GN=HOM2 PE=1 SV=1	Regular	1179.61	0	39738.3	41	8	29	22.74	185352	106511	70950			Green
4131	A0A1D8PGS7_CANAL	A0A1D8PGS7	Phosphoribosylglycinamide formyltransferase OS=Candida albicans (strain SC5314 / ATCC MYA-2876) GN=ADE8 PE=4 SV=1	Regular	1161.13	0	24565.1	11	2	19	18.47	53304	155427	19588			Green
1265	A0A1D8PI00_CANAL	A0A1D8PI00	NAD-specific glutamate dehydrogenase OS=Candida albicans (strain SC5314 / ATCC MYA-2876) GN=GDH2 PE=3 SV=1	Regular	1160.7	0	120188	62	23	100	31.91	204549	128460	60165			Green
4468	Q5AHG8_CANAL	Q5AHG8	Mitochondrial 54S ribosomal protein YmL24/YmL14 OS=Candida albicans (strain SC5314 / ATCC MYA-2876) GN=orf19.828 PE=4 SV=1	Regular	1157.56	0	31555.2	32	9	30	33.58	133896	90103	21333			Green
82	ADH2_CANAL	O94038	Alcohol dehydrogenase 2 OS=Candida albicans (strain SC5314 / ATCC MYA-2876) GN=ADH2 PE=3 SV=1	Regular	1129.47	0	37206.4	56	11	31	37.64	392600	101972	71405			Green
4059	A0A1D8PE97_CANAL	A0A1D8PE97	Glycine cleavage system P protein OS=Candida albicans (strain SC5314 / ATCC MYA-2876) GN=GCV2 PE=3 SV=1	Regular	1116.98	0	110679	82	18	79	25.43	362041	185844	108041			Green
2029	Q5A4M2_CANAL	Q5A4M2	Malate dehydrogenase (Oxaloacetate-decarboxylating) OS=Candida albicans (strain SC5314 / ATCC MYA-2876) GN=MAE1 PE=4 SV=1	Regular	1112.83	0	70314.9	28	9	53	23.17	125888	121946	45754			Green
2993	A0A1D8PSA9_CANAL	A0A1D8PSA9	Phosphoglucomutase OS=Candida albicans (strain SC5314 / ATCC MYA-2876) GN=PGM2 PE=3 SV=1	Regular	1109.06	0	62070.2	60	16	44	33.57	303514	163656	88908			Green
3948	Q59VZ0_CANAL	Q59VZ0	Hgt2p OS=Candida albicans (strain SC5314 / ATCC MYA-2876) GN=HGT2 PE=3 SV=1	Regular	1090.02	0	60845.4	39	5	32	17.25	149534	136077	56641			Green
742	NOP58_CANAL	Q59S06	Nucleolar protein 58 OS=Candida albicans (strain SC5314 / ATCC MYA-2876) GN=NOP58 PE=3 SV=2	Regular	1086.77	0	57229.2	42	8	43	22.67	163109	140223	58231			Green
4411	Q5A9D9_CANAL	Q5A9D9	Homoisocitrate dehydrogenase OS=Candida albicans (strain SC5314 / ATCC MYA-2876) GN=LYS12 PE=4 SV=1	Regular	1076.78	0	40896.6	57	13	37	39.36	186177	80668	62526			Green
5921	Q5AJF7_CANAL	Q5AJF7	Ribosomal 60S subunit protein L12A OS=Candida albicans (strain SC5314 / ATCC MYA-2876) GN=RPL12 PE=3 SV=1	Regular	1076.28	0	17819.6	20	5	17	38.79	42231	26467	8824			Green
5903	A0A1D8PG20_CANAL	A0A1D8PG20	Bifunctional 2-aminoadipate transaminase/aromatic-amino-acid:2-oxoglutarate transaminase OS=Candida albicans (strain SC5314 / ATCC MYA-2876) GN=ARO8 PE=4 SV=1	Regular	1058.34	0	54972.5	44	11	47	34.62	103860	56481	39489			Green
5353	A0A1D8PMU8_CANAL	A0A1D8PMU8	Importin subunit alpha OS=Candida albicans (strain SC5314 / ATCC MYA-2876) GN=orf19.5682 PE=3 SV=1	Regular	1052.83	0	61417	43	10	43	28.55	226134	118942	60761			Green
5912	A0A1D8PFX8_CANAL	A0A1D8PFX8	Rab GDP dissociation inhibitor OS=Candida albicans (strain SC5314 / ATCC MYA-2876) GN=GDI1 PE=3 SV=1	Regular	1049.69	0	50407.4	41	10	39	28.51	230979	187356	70040			Green
398	FMP52_CANAL	Q5AP65	Protein FMP52_ mitochondrial OS=Candida albicans (strain SC5314 / ATCC MYA-2876) GN=FMP52 PE=3 SV=1	Regular	1041.05	0	24331.7	44	8	25	41.05	186533	119209	22015			Green
4121	Q5AK82_CANAL	Q5AK82	Mitochondrial 37S ribosomal protein RSM26 OS=Candida albicans (strain SC5314 / ATCC MYA-2876) GN=orf19.3938 PE=4 SV=1	Regular	1032.96	0	30828.7	33	6	19	29.39	125705	84960	30669			Green
1804	A0A1D8PEA2_CANAL	A0A1D8PEA2	Dolichyl-phosphate beta-D-mannosyltransferase OS=Candida albicans (strain SC5314 / ATCC MYA-2876) GN=DPM1 PE=4 SV=1	Regular	1024.68	0	26890.1	27	6	19	37.24	82836	61740	24740			Green
2954	A0A1D8PPR2_CANAL	A0A1D8PPR2	2-deoxyglucose-6-phosphatase OS=Candida albicans (strain SC5314 / ATCC MYA-2876) GN=DOG1 PE=4 SV=1	Regular	1023.05	0	26243.8	56	15	21	73.75	146984	49602	33995			Green
899	SAHH_CANAL	P83783	Adenosylhomocysteinase OS=Candida albicans (strain SC5314 / ATCC MYA-2876) GN=SAH1 PE=1 SV=2	Regular	1021.73	0	49699.6	43	7	36	19.33	120493	73700	36587			Green
5457	A0A1D8PFV6_CANAL	A0A1D8PFV6	Uncharacterized protein OS=Candida albicans (strain SC5314 / ATCC MYA-2876) GN=orf19.7244 PE=4 SV=1	Regular	1017.1	0	25818.1	25	6	24	35.5	123005	83341	23902			Green
5727	Q59SJ2_CANAL	Q59SJ2	Sec63 complex subunit OS=Candida albicans (strain SC5314 / ATCC MYA-2876) GN=SEC72 PE=4 SV=1	Regular	1010.26	0	23425.5	28	7	19	44.61	195928	158679	42906			Green
4117	Q5AFA8_CANAL	Q5AFA8	Abp1p OS=Candida albicans (strain SC5314 / ATCC MYA-2876) GN=ABP1 PE=4 SV=1	Regular	1007.59	0	70653.4	59	12	74	25.77	214256	90258	88513			Green
5356	A0A1D8PT56_CANAL	A0A1D8PT56	Adenylosuccinate lyase OS=Candida albicans (strain SC5314 / ATCC MYA-2876) GN=ADE13 PE=1 SV=1	Regular	1006.56	0	54725.7	47	13	45	26.97	174389	131706	41921			Green
1774	A0A1D8PTP9_CANAL	A0A1D8PTP9	Chaperone ATPase OS=Candida albicans (strain SC5314 / ATCC MYA-2876) GN=HSP104 PE=1 SV=1	Regular	1005.29	0	100261	57	15	93	27.25	169955	82662	54686			Green
716	MTAP_CANAL	Q59ST1	S-methyl-5'-thioadenosine phosphorylase OS=Candida albicans (strain SC5314 / ATCC MYA-2876) GN=MEU1 PE=3 SV=1	Regular	989.063	0	37789.5	17	4	29	16.86	115243	157563	31608			Green
4527	Q59LS1_CANAL	Q59LS1	Ribosomal 60S subunit protein L3 OS=Candida albicans (strain SC5314 / ATCC MYA-2876) GN=RPL3 PE=3 SV=1	Regular	986.913	0	44005.8	30	7	39	19.28	115828	99086	28883			Green
3238	Q59QN6_CANAL	Q59QN6	Formate dehydrogenase OS=Candida albicans (strain SC5314 / ATCC MYA-2876) GN=FDH1 PE=3 SV=1	Regular	964.319	0	41915.7	51	12	31	47.76	218679	147034	108641			Green
5344	Q5A2A5_CANAL	Q5A2A5	Glycine--tRNA ligase OS=Candida albicans (strain SC5314 / ATCC MYA-2876) GN=GRS1 PE=4 SV=1	Regular	959.572	0	74113.2	57	14	63	28.07	373352	258195	124030			Green
5354	A0A1D8PMH6_CANAL	A0A1D8PMH6	Tryptophan synthase OS=Candida albicans (strain SC5314 / ATCC MYA-2876) GN=TRP5 PE=3 SV=1	Regular	958.982	0	76529.6	57	18	56	26.78	305253	170914	62825			Green
2793	A0A1D8PCG7_CANAL	A0A1D8PCG7	40S ribosomal protein S21 OS=Candida albicans (strain SC5314 / ATCC MYA-2876) GN=RPS21B PE=3 SV=1	Regular	957.726	0	9695.85	11	3	10	32.18	29900	36546	6485			Green
5926	A0A1D8PRI6_CANAL	A0A1D8PRI6	Uncharacterized protein OS=Candida albicans (strain SC5314 / ATCC MYA-2876) GN=orf19.7160 PE=4 SV=1	Regular	955.742	0	23910.5	12	3	19	28.3	78753	78753	23436			Green
2567	A0A1D8PE36_CANAL	A0A1D8PE36	Lhp1p OS=Candida albicans (strain SC5314 / ATCC MYA-2876) GN=LHP1 PE=4 SV=1	Regular	947.708	0	37651	36	9	46	30.25	126499	91028	30748			Green
2915	A0A1D8PNK3_CANAL	A0A1D8PNK3	Trifunctional aldehyde reductase/xylose reductase/glucose 1-dehydrogenase (NADP(+)) OS=Candida albicans (strain SC5314 / ATCC MYA-2876) GN=GRE3 PE=4 SV=1	Regular	935.711	0	42611.7	62	13	31	42.32	212880	95726	67601			Green
5405	A0A1D8PQI4_CANAL	A0A1D8PQI4	Ribulose-phosphate 3-epimerase OS=Candida albicans (strain SC5314 / ATCC MYA-2876) GN=orf19.7108 PE=3 SV=1	Regular	924.196	0	25443.4	26	7	18	38.7	100832	86227	20196			Green
3229	A0A1D8PRH6_CANAL	A0A1D8PRH6	Proteasome endopeptidase complex OS=Candida albicans (strain SC5314 / ATCC MYA-2876) GN=PRE5 PE=3 SV=1	Regular	923.348	0	31524.8	41	9	25	37.81	275344	181319	134936			Green
561	PABP_CANAL	Q5AI15	Polyadenylate-binding protein_ cytoplasmic and nuclear OS=Candida albicans (strain SC5314 / ATCC MYA-2876) GN=PAB1 PE=3 SV=1	Regular	923.142	0	70703.1	71	17	52	26.87	310061	167315	73758			Green
1133	A0A1D8PHU4_CANAL	A0A1D8PHU4	Uncharacterized protein OS=Candida albicans (strain SC5314 / ATCC MYA-2876) GN=orf19.2257 PE=4 SV=1	Regular	915.986	0	42567.2	16	5	39	31.06	41140	38353	13050			Green
1603	A0A1D8PFG4_CANAL	A0A1D8PFG4	60S ribosomal protein L27 OS=Candida albicans (strain SC5314 / ATCC MYA-2876) GN=RPL27A PE=3 SV=1	Regular	914.51	0	15514.3	8	1	8	10.29	5570	16710	2089			Green
3608	A0A1D8PTV0_CANAL	A0A1D8PTV0	Proteasome regulatory particle lid subunit OS=Candida albicans (strain SC5314 / ATCC MYA-2876) GN=RPN7 PE=4 SV=1	Regular	913.987	0	46648.9	12	3	40	12	57801	160971	14300			Green
4932	Q5A199_CANAL	Q5A199	Translation machinery-associated protein 20 OS=Candida albicans (strain SC5314 / ATCC MYA-2876) GN=orf19.2920 PE=3 SV=1	Regular	912.453	0	20855.9	22	6	13	25	89508	80333	43830			Green
5515	Q59N40_CANAL	Q59N40	Aspartate aminotransferase OS=Candida albicans (strain SC5314 / ATCC MYA-2876) GN=AAT21 PE=4 SV=1	Regular	900.783	0	46152.5	46	12	35	36.06	169494	95964	26913			Green
5702	Q5AGF9_CANAL	Q5AGF9	Pyridoxal 5'-phosphate synthase OS=Candida albicans (strain SC5314 / ATCC MYA-2876) GN=orf19.4220 PE=4 SV=1	Regular	887.484	0	20947.5	22	4	17	30.05	73335	71500	21473			Green
5726	Q5ANE2_CANAL	Q5ANE2	Uncharacterized protein OS=Candida albicans (strain SC5314 / ATCC MYA-2876) GN=orf19.5961 PE=4 SV=1	Regular	882.637	0	27417.7	21	4	21	15.66	43652	84207	21082			Green
1754	A0A1D8PPL4_CANAL	A0A1D8PPL4	Phosphatidylglycerophosphatase OS=Candida albicans (strain SC5314 / ATCC MYA-2876) GN=orf19.3449.2 PE=4 SV=1	Regular	882.002	0	23582.1	8	3	22	16.59	18276	24747	5648			Green
2167	Q59RQ6_CANAL	Q59RQ6	Dihydrolipoyl dehydrogenase OS=Candida albicans (strain SC5314 / ATCC MYA-2876) GN=LPD1 PE=3 SV=1	Regular	880.461	0	53085	66	18	40	38.09	203614	99595	43221			Green
4509	Q59WF0_CANAL	Q59WF0	Putative hydrolase OS=Candida albicans (strain SC5314 / ATCC MYA-2876) GN=NIT3 PE=4 SV=1	Regular	879.887	0	33126.5	20	5	20	29.24	55456	50378	26781			Green
4167	Q5AJX0_CANAL	Q5AJX0	Histidine--tRNA ligase OS=Candida albicans (strain SC5314 / ATCC MYA-2876) GN=HTS1 PE=3 SV=1	Regular	869.802	0	55873.9	53	15	56	35.93	222928	116405	51424			Green
730	NCE2_CANAL	Q5ANE3	Non-classical export protein 102 OS=Candida albicans (strain SC5314 / ATCC MYA-2876) GN=NCE102 PE=1 SV=1	Regular	861.643	0	18237	11	2	6	18.82	24440	36660	4626			Green
214	CDC10_CANAL	P39827	Cell division control protein 10 OS=Candida albicans (strain SC5314 / ATCC MYA-2876) GN=CDC10 PE=2 SV=2	Regular	858.03	0	40855.2	31	6	38	21.57	175844	58860	44355			Green
3218	Q5APD2_CANAL	Q5APD2	Malate synthase OS=Candida albicans (strain SC5314 / ATCC MYA-2876) GN=MLS1 PE=3 SV=1	Regular	857.937	0	62871.1	67	16	55	39.38	637052	100343	210798			Green
4671	A0A1D8PTV1_CANAL	A0A1D8PTV1	Uncharacterized protein OS=Candida albicans (strain SC5314 / ATCC MYA-2876) GN=CAALFM_CR08930CA PE=4 SV=1	Regular	854.952	0	19201.8	19	4	18	29.34	78509	58311	17388			Green
3697	A0A1D8PF88_CANAL	A0A1D8PF88	MICOS complex subunit OS=Candida albicans (strain SC5314 / ATCC MYA-2876) GN=orf19.1140 PE=4 SV=1	Regular	852.379	0	24136.5	11	4	13	13.94	30927	38436	9183			Green
5741	Q5A1M1_CANAL	Q5A1M1	Tfs1p OS=Candida albicans (strain SC5314 / ATCC MYA-2876) GN=TFS1 PE=4 SV=1	Regular	850.21	0	29346.2	35	8	21	42.47	203121	139118	38777			Green
5806	A0A1D8PKZ7_CANAL	A0A1D8PKZ7	Pyrroline-5-carboxylate reductase OS=Candida albicans (strain SC5314 / ATCC MYA-2876) GN=PRO3 PE=3 SV=1	Regular	833.773	0	29357.2	34	9	23	53.65	88418	64631	21028			Green
3019	Q5AFB4_CANAL	Q5AFB4	Gst2p OS=Candida albicans (strain SC5314 / ATCC MYA-2876) GN=GST2 PE=3 SV=1	Regular	829.818	0	25260.6	17	6	27	49.32	53011	44658	9806			Green
3044	A0A1D8PM75_CANAL	A0A1D8PM75	Ribosomal 60S subunit protein L30 OS=Candida albicans (strain SC5314 / ATCC MYA-2876) GN=RPL30 PE=4 SV=1	Regular	826.457	0	11562.4	10	2	8	16.98	20628	53808	2161			Green
2970	A0A1D8PH42_CANAL	A0A1D8PH42	Branched-chain-amino-acid aminotransferase OS=Candida albicans (strain SC5314 / ATCC MYA-2876) GN=BAT21 PE=3 SV=1	Regular	819.92	0	43977.3	24	8	32	31.04	86821	35747	19749			Green
1827	A0A1D8PEG2_CANAL	A0A1D8PEG2	Glucose-6-phosphate 1-dehydrogenase OS=Candida albicans (strain SC5314 / ATCC MYA-2876) GN=ZWF1 PE=3 SV=1	Regular	790.471	0	58460.6	49	14	62	31.16	148519	89397	41469			Green
2040	A0A1D8PLI2_CANAL	A0A1D8PLI2	Isopentenyl-diphosphate delta-isomerase OS=Candida albicans (strain SC5314 / ATCC MYA-2876) GN=IDI1 PE=4 SV=1	Regular	786.636	0	32703.8	39	10	27	38.03	231312	92061	60327			Green
1990	A0A1D8PPV6_CANAL	A0A1D8PPV6	Uncharacterized protein OS=Candida albicans (strain SC5314 / ATCC MYA-2876) GN=orf19.3475 PE=4 SV=1	Regular	782.198	0	19652.5	9	3	25	25.27	19708	28063.5	5574			Green
5514	A0A1D8PNC8_CANAL	A0A1D8PNC8	Proteasome subunit beta OS=Candida albicans (strain SC5314 / ATCC MYA-2876) GN=orf19.4230 PE=3 SV=1	Regular	779.931	0	31527.5	18	4	25	23.38	75303	69616	32627			Green
5337	Q5AND0_CANAL	Q5AND0	Prohibitin subunit OS=Candida albicans (strain SC5314 / ATCC MYA-2876) GN=PHB2 PE=4 SV=1	Regular	776.331	0	34164.5	24	4	34	14.52	123089	113748	23623			Green
3071	A0A1D8PJW1_CANAL	A0A1D8PJW1	V-SNARE protein OS=Candida albicans (strain SC5314 / ATCC MYA-2876) GN=VTI1 PE=4 SV=1	Regular	772.766	0	24829.6	41	11	21	42.4	120025	69360	38529			Green
4666	A0A1D8PJF9_CANAL	A0A1D8PJF9	Acetolactate synthase OS=Candida albicans (strain SC5314 / ATCC MYA-2876) GN=ILV2 PE=3 SV=1	Regular	772.706	0	74505	39	11	52	22.4	100125	63791	46218			Green
3042	Q59SM8_CANAL	Q59SM8	Trifunctional formate-tetrahydrofolate ligase/methenyltetrahydrofolate cyclohydrolase/methylenetetrahydrofolate dehydrogenase OS=Candida albicans (strain SC5314 / ATCC MYA-2876) GN=MIS11 PE=3 SV=1	Regular	769.667	0	102806	72	19	86	29.49	416119	79603	110310			Green
3081	A0A1D8PRB3_CANAL	A0A1D8PRB3	Serine hydroxymethyltransferase OS=Candida albicans (strain SC5314 / ATCC MYA-2876) GN=SHM1 PE=3 SV=1	Regular	768.533	0	54481.1	29	5	47	15.21	158216	133069	49323			Green
5087	Q5AK53_CANAL	Q5AK53	ATP-dependent 6-phosphofructokinase OS=Candida albicans (strain SC5314 / ATCC MYA-2876) GN=PFK1 PE=3 SV=1	Regular	768.314	0	109256	93	25	79	36.47	293689	132777	79002			Green
81	ACS2_CANAL	Q8NJN3	Acetyl-coenzyme A synthetase 2 OS=Candida albicans (strain SC5314 / ATCC MYA-2876) GN=ACS2 PE=3 SV=3	Regular	764.19	0	74288.9	73	16	58	30.55	282764	166526	52762			Green
135	ATG27_CANAL	Q5A5S7	Autophagy-related protein 27 OS=Candida albicans (strain SC5314 / ATCC MYA-2876) GN=ATG27 PE=3 SV=1	Regular	760.302	0	28620.3	19	4	24	21.43	76855	70205	18589			Green
1363	A0A1D8PLR7_CANAL	A0A1D8PLR7	NADPH--cytochrome P450 reductase OS=Candida albicans (strain SC5314 / ATCC MYA-2876) GN=NCP1 PE=3 SV=1	Regular	758.615	0	76863	45	12	60	30.29	121826	80510	47008			Green
4714	A0A1D8PRM7_CANAL	A0A1D8PRM7	Phosphoenolpyruvate carboxykinase OS=Candida albicans (strain SC5314 / ATCC MYA-2876) GN=PCK1 PE=3 SV=1	Regular	750.023	0	61605.8	44	10	41	30.2	139831	89079	42159			Green
4923	Q5A8Z9_CANAL	Q5A8Z9	Uncharacterized protein OS=Candida albicans (strain SC5314 / ATCC MYA-2876) GN=orf19.3335 PE=4 SV=1	Regular	745.235	0	21855.7	22	5	25	29	34311	28647	10435			Green
4508	A0A1D8PMB7_CANAL	A0A1D8PMB7	Oxidative DNA demethylase OS=Candida albicans (strain SC5314 / ATCC MYA-2876) GN=OFD1 PE=4 SV=1	Regular	739.83	0	71151.7	49	13	64	26.74	202934	106483	54294			Green
4788	Q5A8I5_CANAL	Q5A8I5	Uncharacterized protein OS=Candida albicans (strain SC5314 / ATCC MYA-2876) GN=orf19.5763 PE=4 SV=1	Regular	735.362	0	28695	36	8	20	50.77	116054	89569	30944			Green
5529	A0A1D8PK85_CANAL	A0A1D8PK85	Proteasome core particle subunit beta 1 OS=Candida albicans (strain SC5314 / ATCC MYA-2876) GN=PRE3 PE=4 SV=1	Regular	731.698	0	23643.5	16	4	20	22.9	37646	32511	10903			Green
3781	Q59T95_CANAL	Q59T95	Cystathionine beta-synthase OS=Candida albicans (strain SC5314 / ATCC MYA-2876) GN=CYS4 PE=3 SV=1	Regular	730.369	0	53886.6	49	12	44	26.01	165713	89689	58903			Green
5275	Q59T35_CANAL	Q59T35	Osm1p OS=Candida albicans (strain SC5314 / ATCC MYA-2876) GN=OSM1 PE=4 SV=1	Regular	723.907	0	54513.9	60	19	40	48.71	216585	108469	76772			Green
4722	Q5AEB8_CANAL	Q5AEB8	Proteasome endopeptidase complex OS=Candida albicans (strain SC5314 / ATCC MYA-2876) GN=PRE9 PE=3 SV=1	Regular	713.467	0	28093.6	23	8	24	37.85	112509	82830	23361			Green
5679	Q5A4W7_CANAL	Q5A4W7	Tetrafunctional fatty acid synthase subunit OS=Candida albicans (strain SC5314 / ATCC MYA-2876) GN=FAS1 PE=4 SV=1	Regular	706.465	0	228772	164	42	162	30.83	633984	250421	159379			Green
4760	Q59NH3_CANAL	Q59NH3	Yhm2p OS=Candida albicans (strain SC5314 / ATCC MYA-2876) GN=YHM2 PE=3 SV=1	Regular	700.213	0	32967.2	28	10	23	26.91	113214	55543	39926			Green
5665	Q59RQ4_CANAL	Q59RQ4	Mitochondrial 54S ribosomal protein YmL8 OS=Candida albicans (strain SC5314 / ATCC MYA-2876) GN=MRPL8 PE=3 SV=1	Regular	699.849	0	29560.1	22	8	28	38.43	178146	28601	65719			Green
4682	A0A1D8PTW2_CANAL	A0A1D8PTW2	Uncharacterized protein OS=Candida albicans (strain SC5314 / ATCC MYA-2876) GN=CAALFM_CR09140CA PE=4 SV=1	Regular	698.386	0	91619.8	85	26	99	34.52	405504	116045	89084			Green
870	RPIA_CANAL	Q5AJ92	Ribose-5-phosphate isomerase OS=Candida albicans (strain SC5314 / ATCC MYA-2876) GN=RKI1 PE=3 SV=2	Regular	695.464	0	26116.7	13	5	23	35.83	31178	29019	5000			Green
1052	Q5A3K7_CANAL	Q5A3K7	Phosphoglycerate dehydrogenase OS=Candida albicans (strain SC5314 / ATCC MYA-2876) GN=SER33 PE=3 SV=1	Regular	692.504	0	50586.8	52	14	27	41.9	182632	76418	38693			Green
4135	A0A1D8PH93_CANAL	A0A1D8PH93	Uncharacterized protein OS=Candida albicans (strain SC5314 / ATCC MYA-2876) GN=orf19.4503 PE=4 SV=1	Regular	685.234	0	25081.1	17	4	30	34.22	48084	46674	11100			Green
1415	Q5A7L9_CANAL	Q5A7L9	Hgt19p OS=Candida albicans (strain SC5314 / ATCC MYA-2876) GN=HGT19 PE=3 SV=1	Regular	683.194	0	72240.3	35	6	47	14.29	123021	106670	53701			Green
3887	A0A1D8PNG9_CANAL	A0A1D8PNG9	Threonine synthase OS=Candida albicans (strain SC5314 / ATCC MYA-2876) GN=THR4 PE=4 SV=1	Regular	670.603	0	57746.3	33	7	49	20	114176	93700	33521			Green
3226	A0A1D8PTX9_CANAL	A0A1D8PTX9	Pho88p OS=Candida albicans (strain SC5314 / ATCC MYA-2876) GN=PHO88 PE=4 SV=1	Regular	664.494	0	21012.5	24	4	17	31.94	76247	102912	28995			Green
371	EIF3J_CANAL	Q5ACM9	Eukaryotic translation initiation factor 3 subunit J OS=Candida albicans (strain SC5314 / ATCC MYA-2876) GN=HCR1 PE=3 SV=1	Regular	663.081	0	32046.6	24	7	30	32.28	109634	67863	26961			Green
5025	A0A1D8PTW6_CANAL	A0A1D8PTW6	Hydroxymethylglutaryl-CoA synthase OS=Candida albicans (strain SC5314 / ATCC MYA-2876) GN=ERG13 PE=3 SV=1	Regular	661.063	0	49983.4	43	11	32	23.06	122475	67323	36499			Green
1934	A0A1D8PGI8_CANAL	A0A1D8PGI8	Phospho-2-dehydro-3-deoxyheptonate aldolase OS=Candida albicans (strain SC5314 / ATCC MYA-2876) GN=ARO3 PE=3 SV=1	Regular	658.14	0	41024.5	31	8	31	23.18	221967	189407	41127			Green
4828	Q59R18_CANAL	Q59R18	Asparagine--tRNA ligase OS=Candida albicans (strain SC5314 / ATCC MYA-2876) GN=DED81 PE=4 SV=1	Regular	654.172	0	62647.1	35	10	48	26.63	49767	42914	16402			Green
3177	A0A1D8PI19_CANAL	A0A1D8PI19	Phm7p OS=Candida albicans (strain SC5314 / ATCC MYA-2876) GN=PHM7 PE=4 SV=1	Regular	651.909	0	104768	68	15	61	21.79	194246	99393	53091			Green
2482	A0A1D8PPQ1_CANAL	A0A1D8PPQ1	Tif3p OS=Candida albicans (strain SC5314 / ATCC MYA-2876) GN=TIF3 PE=4 SV=1	Regular	650.124	0	50701.2	26	7	58	16.92	83510	72000	26456			Green
3103	A0A1D8PFI3_CANAL	A0A1D8PFI3	Ribokinase OS=Candida albicans (strain SC5314 / ATCC MYA-2876) GN=RBK1 PE=3 SV=1	Regular	643.927	0	41777.1	27	10	31	25.9	186136	31804	61326			Green
2929	A0A1D8PK71_CANAL	A0A1D8PK71	Uncharacterized protein OS=Candida albicans (strain SC5314 / ATCC MYA-2876) GN=orf19.5943.1 PE=4 SV=1	Regular	636.726	0	29072.1	45	12	23	44.94	91674	49923	29939			Green
5535	Q5A1Z4_CANAL	Q5A1Z4	Aqy1p OS=Candida albicans (strain SC5314 / ATCC MYA-2876) GN=AQY1 PE=3 SV=1	Regular	635.62	0	29584.7	14	2	12	12.82	34079	51118.5	9490			Green
2376	A0A1D8PSE7_CANAL	A0A1D8PSE7	Ifr2p OS=Candida albicans (strain SC5314 / ATCC MYA-2876) GN=IFR2 PE=4 SV=1	Regular	632.793	0	38548.8	15	6	26	23.18	99558	80083	21675			Green
5813	A0A1D8PQ55_CANAL	A0A1D8PQ55	Uncharacterized protein OS=Candida albicans (strain SC5314 / ATCC MYA-2876) GN=orf19.5627 PE=4 SV=1	Regular	623.343	0	40798	16	4	23	17.66	130782	128884	48020			Green
5180	Q5A4J5_CANAL	Q5A4J5	Ran GTPase-binding protein OS=Candida albicans (strain SC5314 / ATCC MYA-2876) GN=orf19.3446 PE=4 SV=1	Regular	620.949	0	23691.6	13	2	18	9.8	17035	25552.5	4637			Green
2413	A0A1D8PE84_CANAL	A0A1D8PE84	Cdr4p OS=Candida albicans (strain SC5314 / ATCC MYA-2876) GN=CDR4 PE=3 SV=1	Regular	620.407	0	170740	86	24	102	20	363215	153482	96704			Green
876	RT09_CANAL	O94150	37S ribosomal protein S9_ mitochondrial OS=Candida albicans (strain SC5314 / ATCC MYA-2876) GN=MRPS9 PE=2 SV=1	Regular	618.943	0	38649.7	18	5	25	16.37	60325	53640	7653			Green
2081	A0A1D8PHY2_CANAL	A0A1D8PHY2	Mitochondrial 54S ribosomal protein YmL7/YmL5 OS=Candida albicans (strain SC5314 / ATCC MYA-2876) GN=orf19.2214 PE=4 SV=1	Regular	617.582	0	32978	28	9	24	23.34	88486	53150	20418			Green
5462	Q5AMT7_CANAL	Q5AMT7	Bfr1p OS=Candida albicans (strain SC5314 / ATCC MYA-2876) GN=BFR1 PE=4 SV=1	Regular	616.575	0	53483.7	36	9	60	16.88	176019	136264	56558			Green
729	NCB5R_CANAL	Q59P03	NADH-cytochrome b5 reductase 1 OS=Candida albicans (strain SC5314 / ATCC MYA-2876) GN=CBR1 PE=3 SV=1	Regular	613.329	0	32529.6	25	8	22	38.44	132106	94566	34314			Green
2116	A0A1D8PKZ5_CANAL	A0A1D8PKZ5	Uncharacterized protein OS=Candida albicans (strain SC5314 / ATCC MYA-2876) GN=orf19.6718 PE=4 SV=1	Regular	609.366	0	28658.7	16	6	19	31.2	40942	32420	9047			Green
631	IR221_CANAL	Q59YF4	Increased recombination centers protein 22-1 OS=Candida albicans (strain SC5314 / ATCC MYA-2876) GN=IRC22-1 PE=3 SV=1	Regular	608.248	0	26018.9	14	4	11	29.29	35867	34312	8784			Green
4648	Q59Z11_CANAL	Q59Z11	Actin-related protein 3 OS=Candida albicans (strain SC5314 / ATCC MYA-2876) GN=ARP3 PE=3 SV=1	Regular	605.886	0	46989.9	7	4	35	20.53	18180	37761	7357			Green
301	DED1_CANAL	Q5A4E2	ATP-dependent RNA helicase DED1 OS=Candida albicans (strain SC5314 / ATCC MYA-2876) GN=DED1 PE=3 SV=1	Regular	605.107	0	73067.6	48	12	57	22.17	140690	84326	26243			Green
5221	Q59XW4_CANAL	Q59XW4	Acetyl-coenzyme A synthetase OS=Candida albicans (strain SC5314 / ATCC MYA-2876) GN=ACS1 PE=3 SV=1	Regular	603.955	0	75311.6	17	8	56	18.52	80217	41265	24030			Green
4182	Q59MR4_CANAL	Q59MR4	Coproporphyrinogen oxidase OS=Candida albicans (strain SC5314 / ATCC MYA-2876) GN=HEM13 PE=4 SV=1	Regular	600.86	0	37109.7	27	9	30	38.39	65279	53689	20568			Green
5687	Q59R20_CANAL	Q59R20	Proline--tRNA ligase OS=Candida albicans (strain SC5314 / ATCC MYA-2876) GN=orf19.6701 PE=3 SV=1	Regular	600.013	0	77738.2	64	22	71	42.4	167374	67857	44222			Green
69	YPD1_CANAL	Q59WC6	Phosphorelay intermediate protein YPD1 OS=Candida albicans (strain SC5314 / ATCC MYA-2876) GN=YPD1 PE=3 SV=1	Regular	595.739	0	20621.4	10	1	13	6.52	88830	266490	17977			Green
2487	Q59ZI7_CANAL	Q59ZI7	Mitochondrial 54S ribosomal protein YmL10/YmL18 OS=Candida albicans (strain SC5314 / ATCC MYA-2876) GN=MRPL10 PE=3 SV=1	Regular	589.246	0	31926.8	21	7	34	31.45	98236	75325	18586			Green
1993	A0A1D8PGG5_CANAL	A0A1D8PGG5	Uncharacterized protein OS=Candida albicans (strain SC5314 / ATCC MYA-2876) GN=orf19.1514 PE=4 SV=1	Regular	589	0	38655.1	13	3	33	11.47	32420	44788.5	16066			Green
6005	Q5A2U9_CANAL	Q5A2U9	V-type proton ATPase subunit C OS=Candida albicans (strain SC5314 / ATCC MYA-2876) GN=VMA5 PE=3 SV=1	Regular	588.399	0	44728.4	48	14	32	36.6	126243	71740	28342			Green
2988	A0A1D8PQ54_CANAL	A0A1D8PQ54	Uncharacterized protein OS=Candida albicans (strain SC5314 / ATCC MYA-2876) GN=orf19.5620 PE=4 SV=1	Regular	587.455	0	33824.1	23	6	18	17.8	105120	91183	22220			Green
2558	A0A1D8PQ26_CANAL	A0A1D8PQ26	Adenosine kinase OS=Candida albicans (strain SC5314 / ATCC MYA-2876) GN=ADO1 PE=4 SV=1	Regular	583.816	0	38368.4	37	8	33	31.7	74945	45058	20193			Green
4780	Q5AK02_CANAL	Q5AK02	Mitochondrial 37S ribosomal protein RSM7 OS=Candida albicans (strain SC5314 / ATCC MYA-2876) GN=orf19.4018 PE=3 SV=1	Regular	573.745	0	28536	36	9	29	31.08	101524	70234	24188			Green
5329	Q59T87_CANAL	Q59T87	Uncharacterized protein OS=Candida albicans (strain SC5314 / ATCC MYA-2876) GN=orf19.4544 PE=4 SV=1	Regular	571.266	0	26948.8	13	4	16	36.4	35862	50014.5	7129			Green
138	ARP4_CANAL	Q5AC48	Actin-related protein 4 OS=Candida albicans (strain SC5314 / ATCC MYA-2876) GN=ARP4 PE=3 SV=3	Regular	569.614	0	52829.4	28	11	35	22.86	170735	124890	28477			Green
1506	A0A1D8PNB1_CANAL	A0A1D8PNB1	Uncharacterized protein OS=Candida albicans (strain SC5314 / ATCC MYA-2876) GN=orf19.3183 PE=4 SV=1	Regular	566.512	0	24459.8	22	7	17	42.41	90033	28818	34992			Green
4078	Q5AKV6_CANAL	Q5AKV6	Pdx1p OS=Candida albicans (strain SC5314 / ATCC MYA-2876) GN=PDX1 PE=4 SV=1	Regular	559.112	0	46059.1	33	16	29	37.89	103254	46163	36068			Green
3890	A0A1D8PTV4_CANAL	A0A1D8PTV4	Tubulin alpha chain OS=Candida albicans (strain SC5314 / ATCC MYA-2876) GN=TUB1 PE=3 SV=1	Regular	553.069	0	50595.5	37	11	37	18.53	154916	106986	39217			Green
891	RV167_CANAL	Q59LF3	Regulator of cytoskeleton and endocytosis RVS167 OS=Candida albicans (strain SC5314 / ATCC MYA-2876) GN=RVS167 PE=3 SV=2	Regular	550.832	0	49276.7	23	8	30	25.68	131837	40395	17568			Green
4134	A0A1D8PMN9_CANAL	A0A1D8PMN9	Chaperonin-containing T-complex subunit OS=Candida albicans (strain SC5314 / ATCC MYA-2876) GN=CCT6 PE=3 SV=1	Regular	546.01	0	61009	34	8	51	22.9	193002	104184	56281			Green
3452	A0A1D8PKV4_CANAL	A0A1D8PKV4	Fum12p OS=Candida albicans (strain SC5314 / ATCC MYA-2876) GN=FUM12 PE=3 SV=1	Regular	541.907	0	55559.3	27	9	36	24.12	81987	58110	22815			Green
2612	A0A1D8PHH7_CANAL	A0A1D8PHH7	Isocitrate dehydrogenase [NADP] OS=Candida albicans (strain SC5314 / ATCC MYA-2876) GN=IDP1 PE=3 SV=1	Regular	532.664	0	48703.6	28	8	44	27.71	133368	104586	24330			Green
4995	Q5A5S5_CANAL	Q5A5S5	Serine/threonine protein kinase OS=Candida albicans (strain SC5314 / ATCC MYA-2876) GN=KIN3 PE=3 SV=1	Regular	530.657	0	51177.7	19	4	54	8.18	113797	211440	49528			Green
2553	A0A1D8PC97_CANAL	A0A1D8PC97	Tubulin beta chain OS=Candida albicans (strain SC5314 / ATCC MYA-2876) GN=TUB2 PE=3 SV=1	Regular	529.769	0	50339.4	37	9	30	26.06	102417	82759	19123			Green
5325	Q59TU5_CANAL	Q59TU5	Mrf1p OS=Candida albicans (strain SC5314 / ATCC MYA-2876) GN=MRF1 PE=4 SV=1	Regular	525.523	0	38668.9	34	14	28	53.76	79579	49589	22992			Green
893	SC61A_CANAL	Q9P8E3	Protein transport protein SEC61 subunit alpha OS=Candida albicans (strain SC5314 / ATCC MYA-2876) GN=SEC61 PE=3 SV=2	Regular	523.707	0	52747.8	21	5	35	17.54	36965	42670.5	6482			Green
3421	A0A1D8PKZ3_CANAL	A0A1D8PKZ3	ATP-dependent RNA helicase OS=Candida albicans (strain SC5314 / ATCC MYA-2876) GN=SUB2 PE=4 SV=1	Regular	521.675	0	49716.2	56	12	38	27.02	167798	99000	48498			Green
4777	Q59M32_CANAL	Q59M32	Mitochondrial 54S ribosomal protein YmL15 OS=Candida albicans (strain SC5314 / ATCC MYA-2876) GN=orf19.3755 PE=4 SV=1	Regular	520.388	0	24698.3	16	7	24	24.55	91359	60859.5	9202			Green
3491	A0A1D8PDL0_CANAL	A0A1D8PDL0	Ssh1p OS=Candida albicans (strain SC5314 / ATCC MYA-2876) GN=SSH1 PE=3 SV=1	Regular	519.211	0	55428.7	12	3	30	9.42	41742	61408.5	8745			Green
5033	Q5ADU2_CANAL	Q5ADU2	Lysine--tRNA ligase OS=Candida albicans (strain SC5314 / ATCC MYA-2876) GN=KRS1 PE=3 SV=1	Regular	514.782	0	68107.6	47	12	58	23.91	197268	111738	44682			Green
2854	A0A1D8PF11_CANAL	A0A1D8PF11	Rpl82p OS=Candida albicans (strain SC5314 / ATCC MYA-2876) GN=RPL82 PE=4 SV=1	Regular	489.61	0	28315.1	29	2	27	6.54	172480	253899	61302			Green
3233	Q5A6S7_CANAL	Q5A6S7	Uncharacterized protein OS=Candida albicans (strain SC5314 / ATCC MYA-2876) GN=CAALFM_CR03950WA PE=4 SV=1	Regular	482.771	0	29696.8	22	7	20	19.16	65936	49422	19362			Green
819	PHR2_CANAL	O13318	pH-responsive protein 2 OS=Candida albicans (strain SC5314 / ATCC MYA-2876) GN=PHR2 PE=2 SV=2	Regular	481.914	0	59514.1	15	8	42	17.83	70638	53811	12553			Green
4205	Q5AH07_CANAL	Q5AH07	Nuc2p OS=Candida albicans (strain SC5314 / ATCC MYA-2876) GN=NUC2 PE=3 SV=1	Regular	479.322	0	54324	24	8	28	21.34	95423	74909	19883			Green
959	SYA_CANAL	Q5A8K2-2	Isoform Cytoplasmic of Alanine--tRNA ligase OS=Candida albicans (strain SC5314 / ATCC MYA-2876) GN=ALA1	Regular	476.241	0	107605	65	26	93	29.86	338137	78700	46947			Green
6025	Q59YC4_CANAL	Q59YC4	Chaperonin-containing T-complex subunit OS=Candida albicans (strain SC5314 / ATCC MYA-2876) GN=CCT2 PE=3 SV=1	Regular	467.427	0	57035.2	57	18	42	36.31	287729	46612	48692			Green
5593	Q5ADT3_CANAL	Q5ADT3	Uncharacterized protein OS=Candida albicans (strain SC5314 / ATCC MYA-2876) GN=orf19.6758 PE=4 SV=1	Regular	466.501	0	32601.1	16	8	33	28.03	53655	53280	14510			Green
2013	A0A1D8PE67_CANAL	A0A1D8PE67	Bifunctional aminoimidazole ribotide synthase/glycinamide ribotide synthase OS=Candida albicans (strain SC5314 / ATCC MYA-2876) GN=ADE5_7 PE=3 SV=1	Regular	465.619	0	86174.2	44	15	62	27.56	105272	52178	26091			Green
620	IMDH_CANAL	Q59Q46	Inosine-5'-monophosphate dehydrogenase OS=Candida albicans (strain SC5314 / ATCC MYA-2876) GN=IMH3 PE=1 SV=2	Regular	464.163	0	56581.5	66	20	43	37.04	179210	65154	52232			Green
1757	A0A1D8PJD7_CANAL	A0A1D8PJD7	GTPase-activating protein OS=Candida albicans (strain SC5314 / ATCC MYA-2876) GN=RNA1 PE=4 SV=1	Regular	463.201	0	46024.7	15	6	32	22.95	55744	41837	10345			Green
3232	Q59V92_CANAL	Q59V92	Type II HSP40 co-chaperone OS=Candida albicans (strain SC5314 / ATCC MYA-2876) GN=SIS1 PE=4 SV=1	Regular	461.513	0	36924.4	26	12	31	37.9	86022	55856	12390			Green
4261	A0A1D8PTX2_CANAL	A0A1D8PTX2	Cu-binding protein OS=Candida albicans (strain SC5314 / ATCC MYA-2876) GN=SCO1 PE=4 SV=1	Regular	459.421	0	34009.8	17	9	35	17.61	54764	34772	14121			Green
3223	A0A1D8PRI0_CANAL	A0A1D8PRI0	Nicotinate phosphoribosyltransferase OS=Candida albicans (strain SC5314 / ATCC MYA-2876) GN=NPT1 PE=3 SV=1	Regular	456.623	0	48511	32	14	35	28.03	127318	40829	43293			Green
122	ALS1_CANAL	Q5A8T4	Agglutinin-like protein 1 OS=Candida albicans (strain SC5314 / ATCC MYA-2876) GN=ALS1 PE=1 SV=1	Regular	455.966	0	133484	29	4	39	3.33	169629	246440	95258			Green
1587	A0A1D8PC56_CANAL	A0A1D8PC56	Uncharacterized protein OS=Candida albicans (strain SC5314 / ATCC MYA-2876) GN=orf19.6082 PE=4 SV=1	Regular	454.861	0	44722.1	13	5	32	19.01	53563	128445	24441			Green
2761	A0A1D8PN90_CANAL	A0A1D8PN90	Hsp90 cochaperone OS=Candida albicans (strain SC5314 / ATCC MYA-2876) GN=STI1 PE=4 SV=1	Regular	453.942	0	66178.1	35	14	72	28.35	134906	31939	35211			Green
4702	Q5A0Z0_CANAL	Q5A0Z0	Phosphoadenylyl-sulfate reductase (Thioredoxin) OS=Candida albicans (strain SC5314 / ATCC MYA-2876) GN=MET16 PE=4 SV=1	Regular	451.237	0	29226.1	14	5	24	19.05	49949	26736	5971			Green
4614	Q59TS4_CANAL	Q59TS4	Chorismate mutase OS=Candida albicans (strain SC5314 / ATCC MYA-2876) GN=ARO7 PE=4 SV=1	Regular	446.971	0	31148.8	25	9	26	36.57	52396	19694	9502			Green
5142	Q59YH1_CANAL	Q59YH1	Uncharacterized protein OS=Candida albicans (strain SC5314 / ATCC MYA-2876) GN=orf19.1355 PE=4 SV=1	Regular	446.939	0	38732.9	26	7	29	25.94	312336	38334	146169			Green
4410	Q5A1X9_CANAL	Q5A1X9	Uncharacterized protein OS=Candida albicans (strain SC5314 / ATCC MYA-2876) GN=CAALFM_CR03020CA PE=4 SV=1	Regular	445.272	0	30497.1	17	5	28	23.85	35812	30600	10811			Green
269	COX1_CANAL	P0C8K9	Cytochrome c oxidase subunit 1 OS=Candida albicans (strain SC5314 / ATCC MYA-2876) GN=COX1 PE=3 SV=1	Regular	443.445	0	58858.5	11	1	19	3.01	53244	159732	26090			Green
5328	Q5APF5_CANAL	Q5APF5	Probable mitochondrial transport protein OS=Candida albicans (strain SC5314 / ATCC MYA-2876) GN=orf19.4811 PE=3 SV=1	Regular	443.079	0	36037.1	22	9	31	10.98	38460	54054	13522			Green
2745	A0A1D8PN45_CANAL	A0A1D8PN45	Dynamin-like GTPase OS=Candida albicans (strain SC5314 / ATCC MYA-2876) GN=VPS1 PE=3 SV=1	Regular	442.122	0	77115.6	42	12	72	16.16	122079	60523	45746			Green
4753	A0A1D8PU46_CANAL	A0A1D8PU46	snoRNP complex protein OS=Candida albicans (strain SC5314 / ATCC MYA-2876) GN=SIK1 PE=4 SV=1	Regular	439.666	0	57827.1	31	9	41	23.26	93430	44130	18668			Green
4698	Q59WG6_CANAL	Q59WG6	Aspartyl aminopeptidase OS=Candida albicans (strain SC5314 / ATCC MYA-2876) GN=orf19.2335 PE=3 SV=1	Regular	434.837	0	55336.6	23	9	45	31.45	139025	54668	42705			Green
1360	A0A1D8PQQ5_CANAL	A0A1D8PQQ5	Ribosomal 40S subunit protein S18B OS=Candida albicans (strain SC5314 / ATCC MYA-2876) GN=RPS18 PE=3 SV=1	Regular	434.477	0	17046.8	15	4	18	15.86	67503	35799	10501			Green
4513	A0A1D8PLC9_CANAL	A0A1D8PLC9	60S ribosomal protein L20 OS=Candida albicans (strain SC5314 / ATCC MYA-2876) GN=RPL20B PE=3 SV=1	Regular	432.136	0	20337.8	17	5	17	28.49	62206	48283	16090			Green
3254	A0A1D8PCI5_CANAL	A0A1D8PCI5	Arginine--tRNA ligase OS=Candida albicans (strain SC5314 / ATCC MYA-2876) GN=orf19.3341 PE=3 SV=1	Regular	431.015	0	71021.1	37	11	61	17.85	128313	71017	22799			Green
303	DCN1_CANAL	Q5ADL9	Defective in cullin neddylation protein 1 OS=Candida albicans (strain SC5314 / ATCC MYA-2876) GN=DCN1 PE=3 SV=2	Regular	429.538	0	35069.7	10	3	31	7.09	29041	39849	5709			Green
3321	A0A1D8PNA8_CANAL	A0A1D8PNA8	Proteasome regulatory particle lid subunit OS=Candida albicans (strain SC5314 / ATCC MYA-2876) GN=RPN8 PE=4 SV=1	Regular	427.55	0	36726.7	15	4	31	19.09	50061	23178	21269			Green
4784	A0A1D8PRL3_CANAL	A0A1D8PRL3	Uncharacterized protein OS=Candida albicans (strain SC5314 / ATCC MYA-2876) GN=CAALFM_CR00090CA PE=4 SV=1	Regular	419.625	0	25184.6	32	8	19	43.23	97271	36911	26863			Green
983	SSO2_CANAL	Q59YF0	Protein transport protein SSO2 OS=Candida albicans (strain SC5314 / ATCC MYA-2876) GN=SSO2 PE=3 SV=1	Regular	419.26	0	34479.4	20	6	21	13.56	123395	89780	26538			Green
4035	Q5A362_CANAL	Q5A362	Cystathionine gamma-lyase OS=Candida albicans (strain SC5314 / ATCC MYA-2876) GN=CYS3 PE=3 SV=1	Regular	414.245	0	42892.4	28	9	30	30.58	66684	54813	12585			Green
5567	A0A1D8PU54_CANAL	A0A1D8PU54	Uncharacterized protein OS=Candida albicans (strain SC5314 / ATCC MYA-2876) GN=CAALFM_CR10130WA PE=4 SV=1	Regular	407.521	0	27729.5	17	6	16	20.9	66554	75898.5	11000			Green
3571	A0A1D8PU06_CANAL	A0A1D8PU06	Tubulin-binding prefolding complex subunit OS=Candida albicans (strain SC5314 / ATCC MYA-2876) GN=YKE2 PE=4 SV=1	Regular	407.377	0	19893.7	12	5	18	20.36	68858	68775	18340			Green
1173	A0A1D8PQW1_CANAL	A0A1D8PQW1	Proteasome endopeptidase complex OS=Candida albicans (strain SC5314 / ATCC MYA-2876) GN=PRE10 PE=3 SV=1	Regular	402.659	0	30270.7	33	6	26	28.95	84554	56406	21762			Green
1882	A0A1D8PP21_CANAL	A0A1D8PP21	Methionine--tRNA ligase OS=Candida albicans (strain SC5314 / ATCC MYA-2876) GN=MES1 PE=3 SV=1	Regular	399.967	0	85534.9	52	17	78	20.45	198795	66061	46028			Green
5319	Q5AHH7_CANAL	Q5AHH7	Acyl carrier protein OS=Candida albicans (strain SC5314 / ATCC MYA-2876) GN=ACP12 PE=3 SV=1	Regular	394.605	0	12322.1	18	6	11	80.91	107413	98131	28039			Green
4275	Q59YD1_CANAL	Q59YD1	Cu/Pi carrier OS=Candida albicans (strain SC5314 / ATCC MYA-2876) GN=orf19.1395 PE=3 SV=1	Regular	392.557	0	36578.9	18	5	23	22.49	111087	26078	17390			Green
4444	Q59YH5_CANAL	Q59YH5	Mitochondrial 54S ribosomal protein YmL36 OS=Candida albicans (strain SC5314 / ATCC MYA-2876) GN=MRPL36 PE=4 SV=1	Regular	387.309	0	23762.9	18	7	22	44.29	50124	36304	14754			Green
5657	A0A1D8PKJ3_CANAL	A0A1D8PKJ3	E1 ubiquitin-activating protein OS=Candida albicans (strain SC5314 / ATCC MYA-2876) GN=UBA1 PE=3 SV=1	Regular	387.273	0	114898	42	18	85	17.53	239856	72107	61889			Green
3311	Q59ZH8_CANAL	Q59ZH8	Translation termination factor eRF1 OS=Candida albicans (strain SC5314 / ATCC MYA-2876) GN=ERF1 PE=4 SV=1	Regular	386.889	0	49366.8	21	9	38	26.83	49405	32418	11376			Green
2992	A0A1D8PHU2_CANAL	A0A1D8PHU2	Proteasome assembly chaperone 2 OS=Candida albicans (strain SC5314 / ATCC MYA-2876) GN=orf19.2278 PE=3 SV=1	Regular	379.31	0	29586.3	25	6	21	20.45	38839	28431	6242			Green
2981	A0A1D8PI71_CANAL	A0A1D8PI71	Bifunctional farnesyl-diphosphate farnesyltransferase/squalene synthase OS=Candida albicans (strain SC5314 / ATCC MYA-2876) GN=ERG9 PE=4 SV=1	Regular	373.118	0	51743.6	24	7	43	11.83	159020	134960	64868			Green
2411	A0A1D8PJV4_CANAL	A0A1D8PJV4	Ctp1p OS=Candida albicans (strain SC5314 / ATCC MYA-2876) GN=CTP1 PE=3 SV=1	Regular	371.616	0	31546	17	6	23	24.49	38200	29042	7914			Green
3331	A0A1D8PEF8_CANAL	A0A1D8PEF8	Frequenin OS=Candida albicans (strain SC5314 / ATCC MYA-2876) GN=orf19.4726 PE=4 SV=1	Regular	371.455	0	22502.7	24	8	22	24.08	101306	76884	47172			Green
1648	Q59Z50_CANAL	Q59Z50	Spermidine synthase OS=Candida albicans (strain SC5314 / ATCC MYA-2876) GN=SPE3 PE=3 SV=1	Regular	370.989	0	34127.9	8	3	30	10.44	16374	22986	1636			Green
3259	A0A1D8PJR2_CANAL	A0A1D8PJR2	Gtt11p OS=Candida albicans (strain SC5314 / ATCC MYA-2876) GN=GTT11 PE=4 SV=1	Regular	370.901	0	28653.9	16	5	22	22.49	41280	45807	6775			Green
2704	A0A1D8PN46_CANAL	A0A1D8PN46	5-demethoxyubiquinone hydroxylase_ mitochondrial OS=Candida albicans (strain SC5314 / ATCC MYA-2876) GN=COQ7 PE=3 SV=1	Regular	370.202	0	27654.9	10	6	19	40.24	30548	25371	4739			Green
4461	A0A1D8PLB5_CANAL	A0A1D8PLB5	Erg251p OS=Candida albicans (strain SC5314 / ATCC MYA-2876) GN=ERG251 PE=3 SV=1	Regular	369.335	0	38130.8	8	1	16	4.05	39757	119271	3726			Green
3961	A0A1D8PTD1_CANAL	A0A1D8PTD1	Bifunctional carbamoylphosphate synthetase/aspartate transcarbamylase OS=Candida albicans (strain SC5314 / ATCC MYA-2876) GN=URA2 PE=3 SV=1	Regular	366.403	0	245959	107	40	186	20.17	851927	97463	303558			Green
5168	Q5ADP5_CANAL	Q5ADP5	ADP-ribose diphosphatase OS=Candida albicans (strain SC5314 / ATCC MYA-2876) GN=YSA1 PE=4 SV=1	Regular	366.069	0	26268.9	10	3	20	13.73	34494	45856.5	10079			Green
5056	Q5A2A7_CANAL	Q5A2A7	Metalloendopeptidase OS=Candida albicans (strain SC5314 / ATCC MYA-2876) GN=PRD1 PE=3 SV=1	Regular	361.021	0	81901.7	45	15	68	24.93	186014	57887	47224			Green
4028	A0A1D8PMT8_CANAL	A0A1D8PMT8	Mitochondrial 54S ribosomal protein MRPL1 OS=Candida albicans (strain SC5314 / ATCC MYA-2876) GN=orf19.5698 PE=4 SV=1	Regular	360.67	0	30387.2	20	7	28	28.62	39723	36844.5	10210			Green
3906	Q59ZE2_CANAL	Q59ZE2	2-methoxy-6-polyprenyl-1_4-benzoquinol methylase_ mitochondrial OS=Candida albicans (strain SC5314 / ATCC MYA-2876) GN=COQ5 PE=3 SV=1	Regular	359.996	0	34249	28	6	24	25.49	109879	101291	19014			Green
5267	Q5ADM5_CANAL	Q5ADM5	Aldo-keto reductase superfamily protein OS=Candida albicans (strain SC5314 / ATCC MYA-2876) GN=orf19.6816 PE=4 SV=1	Regular	359.281	0	32349.8	28	8	20	31.91	192484	55053	71571			Green
3591	A0A1D8PIB2_CANAL	A0A1D8PIB2	Asparagine synthase (Glutamine-hydrolyzing) 2 OS=Candida albicans (strain SC5314 / ATCC MYA-2876) GN=ASN1 PE=4 SV=1	Regular	357.983	0	65219.7	30	10	52	18.32	106478	62782	24591			Green
6007	Q5A9E7_CANAL	Q5A9E7	Uncharacterized protein OS=Candida albicans (strain SC5314 / ATCC MYA-2876) GN=CAALFM_CR01350CA PE=4 SV=1	Regular	356.818	0	33252.3	18	8	30	29.35	90905	59390	19633			Green
889	RUVB2_CANAL	Q5AGZ9	RuvB-like helicase 2 OS=Candida albicans (strain SC5314 / ATCC MYA-2876) GN=RVB2 PE=3 SV=1	Regular	354.174	0	54663	31	10	44	24.5	112584	56216	35430			Green
1608	Q59X29_CANAL	Q59X29	Proteasome regulatory particle base subunit OS=Candida albicans (strain SC5314 / ATCC MYA-2876) GN=RPN10 PE=4 SV=1	Regular	352.684	0	30394.1	20	5	25	26.88	32907	24538	11068			Green
1306	A0A1D8PN01_CANAL	A0A1D8PN01	Sam51p OS=Candida albicans (strain SC5314 / ATCC MYA-2876) GN=SAM51 PE=4 SV=1	Regular	352.25	0	57403.4	24	11	34	23.23	95341	50132	29635			Green
5533	A0A1D8PKW2_CANAL	A0A1D8PKW2	Fructose 1_6-bisphosphate 1-phosphatase OS=Candida albicans (strain SC5314 / ATCC MYA-2876) GN=FBP1 PE=3 SV=1	Regular	342.547	0	36046.4	15	4	23	14.5	48244	46177	10748			Green
3003	Q59X89_CANAL	Q59X89	Rab family GTPase OS=Candida albicans (strain SC5314 / ATCC MYA-2876) GN=VPS21 PE=4 SV=1	Regular	341.457	0	23577.3	14	5	23	14.81	31162	29463	12079			Green
3267	A0A1D8PP67_CANAL	A0A1D8PP67	Riboflavin synthase OS=Candida albicans (strain SC5314 / ATCC MYA-2876) GN=RIB5 PE=4 SV=1	Regular	341.06	0	25867.5	23	11	25	38.82	185975	31727	95216			Green
1702	A0A1D8PLM5_CANAL	A0A1D8PLM5	Negative cofactor 2 transcription regulator complex subunit OS=Candida albicans (strain SC5314 / ATCC MYA-2876) GN=HFL2 PE=4 SV=1	Regular	338.616	0	16309.4	8	2	10	27.4	43605	65407.5	17341			Green
315	DEF1_CANAL	Q5AMM4	RNA polymerase II degradation factor 1 OS=Candida albicans (strain SC5314 / ATCC MYA-2876) GN=DEF1 PE=3 SV=2	Regular	334.776	0	80991.7	20	5	22	10.98	121198	67192.5	18634			Green
4343	Q59TB4_CANAL	Q59TB4	Uncharacterized protein OS=Candida albicans (strain SC5314 / ATCC MYA-2876) GN=orf19.4517 PE=4 SV=1	Regular	329.758	0	46541	38	15	35	33.17	116277	39823	24342			Green
1613	Q5A779_CANAL	Q5A779	GTP-binding protein OS=Candida albicans (strain SC5314 / ATCC MYA-2876) GN=DRG1 PE=4 SV=1	Regular	329.529	0	40526.9	29	12	31	44.29	141401	59999	45131			Green
3843	Q5AMQ5_CANAL	Q5AMQ5	Carnitine O-acetyltransferase OS=Candida albicans (strain SC5314 / ATCC MYA-2876) GN=CAT2 PE=3 SV=1	Regular	328.758	0	71659	31	11	55	16.46	178392	56872	49470			Green
30	UGP1_CANAL	Q59KI0	UTP--glucose-1-phosphate uridylyltransferase OS=Candida albicans (strain SC5314 / ATCC MYA-2876) GN=UGP1 PE=1 SV=2	Regular	326.926	0	55723.5	28	7	40	18	95585	67913	23956			Green
455	GUAA_CANAL	Q5APF2	GMP synthase [glutamine-hydrolyzing] OS=Candida albicans (strain SC5314 / ATCC MYA-2876) GN=GUA1 PE=3 SV=1	Regular	324.363	0	59097.9	51	15	50	31.7	139410	68762	27431			Green
4860	Q5AHD3_CANAL	Q5AHD3	Mitochondrial 54S ribosomal protein YmL35 OS=Candida albicans (strain SC5314 / ATCC MYA-2876) GN=orf19.863 PE=4 SV=1	Regular	322.331	0	43978.8	20	7	38	18.52	60617	39252	17784			Green
4346	Q5A473_CANAL	Q5A473	Gvp36p OS=Candida albicans (strain SC5314 / ATCC MYA-2876) GN=GVP36 PE=4 SV=1	Regular	321.705	0	36280.7	27	9	30	20.87	113627	37444.5	29984			Green
2103	Q5A6S2_CANAL	Q5A6S2	Proteasome regulatory particle base subunit OS=Candida albicans (strain SC5314 / ATCC MYA-2876) GN=RPT4 PE=3 SV=1	Regular	321.451	0	47962.8	27	7	45	9.58	73576	53451	17698			Green
1314	A0A1D8PND7_CANAL	A0A1D8PND7	Uncharacterized protein OS=Candida albicans (strain SC5314 / ATCC MYA-2876) GN=orf19.4228 PE=4 SV=1	Regular	319.539	0	37595	16	5	33	15.9	36732	32293.5	8294			Green
5308	A0A1D8PJ26_CANAL	A0A1D8PJ26	Alpha-ketoglutarate dehydrogenase OS=Candida albicans (strain SC5314 / ATCC MYA-2876) GN=KGD1 PE=4 SV=1	Regular	319.512	0	112440	47	15	83	17.97	194064	115307	49234			Green
4755	A0A1D8PNB3_CANAL	A0A1D8PNB3	Putative electron-transferring-flavoprotein dehydrogenase OS=Candida albicans (strain SC5314 / ATCC MYA-2876) GN=orf19.3175 PE=4 SV=1	Regular	318.719	0	70349	30	17	54	24.24	78955	32311.5	21521			Green
2541	A0A1D8PLB7_CANAL	A0A1D8PLB7	Acetolactate synthase regulatory subunit OS=Candida albicans (strain SC5314 / ATCC MYA-2876) GN=ILV6 PE=4 SV=1	Regular	315.425	0	33322.9	13	6	21	26.49	21158	22153.5	7330			Green
5974	Q5AB74_CANAL	Q5AB74	Chaperonin-containing T-complex subunit OS=Candida albicans (strain SC5314 / ATCC MYA-2876) GN=CCT8 PE=3 SV=1	Regular	314.949	0	58438.3	33	16	46	25.56	95767	24138	16910			Green
5430	A0A1D8PQT4_CANAL	A0A1D8PQT4	Translation initiation factor eIF2B subunit alpha OS=Candida albicans (strain SC5314 / ATCC MYA-2876) GN=GCN3 PE=3 SV=1	Regular	314.517	0	35244.3	12	5	23	16.08	24168	17155.5	9694			Green
692	MCA1_CANAL	Q5ANA8	Metacaspase-1 OS=Candida albicans (strain SC5314 / ATCC MYA-2876) GN=MCA1 PE=3 SV=1	Regular	310.155	0	49484.2	17	7	28	18.3	65277	37606	14007			Green
4514	A0A1D8PSR2_CANAL	A0A1D8PSR2	tRNA (Cytosine-5-)-methyltransferase OS=Candida albicans (strain SC5314 / ATCC MYA-2876) GN=CAALFM_CR04300WA PE=3 SV=1	Regular	308.604	0	81884.3	45	16	81	20.06	245176	88786	107324			Green
1966	A0A1D8PLC6_CANAL	A0A1D8PLC6	Putative methyltransferase OS=Candida albicans (strain SC5314 / ATCC MYA-2876) GN=HRT2 PE=4 SV=1	Regular	306.658	0	52926.7	15	5	40	10.84	40573	38342	11486			Green
598	PUR6_CANAL	Q92210	Phosphoribosylaminoimidazole carboxylase OS=Candida albicans (strain SC5314 / ATCC MYA-2876) GN=ADE2 PE=3 SV=2	Regular	303.942	0	62812.6	20	8	44	17.96	51840	37471	10983			Green
2101	A0A1D8PQF9_CANAL	A0A1D8PQF9	Uncharacterized protein OS=Candida albicans (strain SC5314 / ATCC MYA-2876) GN=orf19.2150 PE=4 SV=1	Regular	298.572	0	34400.4	23	5	27	10.03	105237	83123	42334			Green
4643	Q59SS1_CANAL	Q59SS1	Ccc1p OS=Candida albicans (strain SC5314 / ATCC MYA-2876) GN=CCC1 PE=4 SV=1	Regular	297.608	0	33414.3	8	3	29	8.33	6133	7941	2263			Green
5218	Q5ABB3_CANAL	Q5ABB3	3-methyl-2-oxobutanoate hydroxymethyltransferase OS=Candida albicans (strain SC5314 / ATCC MYA-2876) GN=orf19.6057 PE=3 SV=1	Regular	296.7	0	34243.1	11	3	28	14.89	21376	29647.5	10434			Green
2690	A0A1D8PH08_CANAL	A0A1D8PH08	Cytochrome c oxidase subunit VI OS=Candida albicans (strain SC5314 / ATCC MYA-2876) GN=COX6 PE=4 SV=1	Regular	296.034	0	17548.8	11	4	20	22	22835	28941	6779			Green
2822	A0A1D8PU61_CANAL	A0A1D8PU61	S-(hydroxymethyl)glutathione dehydrogenase OS=Candida albicans (strain SC5314 / ATCC MYA-2876) GN=FDH3 PE=3 SV=1	Regular	290.671	0	41499.1	16	7	26	16.54	37517	31838	9193			Green
2600	A0A1D8PGL6_CANAL	A0A1D8PGL6	Ent3p OS=Candida albicans (strain SC5314 / ATCC MYA-2876) GN=ENT3 PE=4 SV=1	Regular	290.641	0	48538.4	25	6	28	10.62	61306	35162	9813			Green
5301	Q59VG1_CANAL	Q59VG1	Homocitrate synthase OS=Candida albicans (strain SC5314 / ATCC MYA-2876) GN=LYS21 PE=3 SV=1	Regular	289.38	0	48004.3	15	7	39	16.59	51006	49266	18253			Green
2530	A0A1D8PJN6_CANAL	A0A1D8PJN6	Kre5p OS=Candida albicans (strain SC5314 / ATCC MYA-2876) GN=KRE5 PE=4 SV=1	Regular	288.757	0	166520	34	17	125	10.02	55183	17694	12046			Green
3284	Q5AI14_CANAL	Q5AI14	Trehalose-phosphatase OS=Candida albicans (strain SC5314 / ATCC MYA-2876) GN=TPS2 PE=1 SV=1	Regular	288.381	0	101035	47	18	83	14.19	108672	17446	14712			Green
1218	Q5A8X6_CANAL	Q5A8X6	Succinate--CoA ligase [ADP-forming] subunit alpha_ mitochondrial OS=Candida albicans (strain SC5314 / ATCC MYA-2876) GN=LSC1 PE=3 SV=1	Regular	287.275	0	33786.9	17	6	19	22.29	60735	53153	8355			Green
4617	A0A1D8PRJ6_CANAL	A0A1D8PRJ6	Translation initiation factor eIF2 subunit beta OS=Candida albicans (strain SC5314 / ATCC MYA-2876) GN=SUI3 PE=4 SV=1	Regular	286.805	0	31307.6	23	5	29	26.33	148089	146304	66447			Green
3070	A0A1D8PHQ6_CANAL	A0A1D8PHQ6	Gre2p OS=Candida albicans (strain SC5314 / ATCC MYA-2876) GN=GRE2 PE=4 SV=1	Regular	286.574	0	38001.2	12	8	34	14.78	24730	12687	7541			Green
616	KAPR_CANAL	Q9HEW1	cAMP-dependent protein kinase regulatory subunit OS=Candida albicans (strain SC5314 / ATCC MYA-2876) GN=BCY1 PE=3 SV=1	Regular	286.327	0	50477.3	23	9	41	16.12	74708	47912	18660			Green
5106	A0A1D8PQL8_CANAL	A0A1D8PQL8	Glutamate--tRNA ligase OS=Candida albicans (strain SC5314 / ATCC MYA-2876) GN=GUS1 PE=3 SV=1	Regular	278.098	0	82816.6	59	13	71	21.24	248805	60771	59658			Green
4772	A0A1D8PU56_CANAL	A0A1D8PU56	Long-chain fatty acid-CoA ligase OS=Candida albicans (strain SC5314 / ATCC MYA-2876) GN=FAA4 PE=4 SV=1	Regular	277.983	0	77833.4	25	5	66	9.63	158556	37190	45746			Green
3699	A0A1D8PK22_CANAL	A0A1D8PK22	Ribosomal 40S subunit protein S15 OS=Candida albicans (strain SC5314 / ATCC MYA-2876) GN=RPS15 PE=3 SV=1	Regular	276.997	0	15995.8	8	3	11	25.35	19706	22498.5	4996			Green
5399	Q59WC0_CANAL	Q59WC0	Copper chaperone OS=Candida albicans (strain SC5314 / ATCC MYA-2876) GN=CCS1 PE=4 SV=1	Regular	276.954	0	26901.5	22	7	21	33.06	63102	49133	11513			Green
5143	A0A1D8PLW8_CANAL	A0A1D8PLW8	Proteasome regulatory particle lid subunit OS=Candida albicans (strain SC5314 / ATCC MYA-2876) GN=RPN6 PE=4 SV=1	Regular	276.089	0	49555.6	42	14	43	24.6	312187	80381	29951			Green
5158	Q5A4L1_CANAL	Q5A4L1	Uncharacterized protein OS=Candida albicans (strain SC5314 / ATCC MYA-2876) GN=orf19.3430 PE=4 SV=1	Regular	263.81	0	40311	19	5	22	12.21	41679	37923	12687			Green
885	RT10_CANAL	Q5ADT9	37S ribosomal protein S10_ mitochondrial OS=Candida albicans (strain SC5314 / ATCC MYA-2876) GN=RSM10 PE=3 SV=1	Regular	262.788	0	27400.7	19	9	18	26.92	87029	19417	10986			Green
120	ARGJ_CANAL	Q5AH38	Arginine biosynthesis bifunctional protein ArgJ_ mitochondrial OS=Candida albicans (strain SC5314 / ATCC MYA-2876) GN=ECM42 PE=3 SV=1	Regular	262.361	0	47248.4	18	7	28	18	38230	28753	10450			Green
2083	A0A1D8PDL7_CANAL	A0A1D8PDL7	Uncharacterized protein OS=Candida albicans (strain SC5314 / ATCC MYA-2876) GN=orf19.2489 PE=4 SV=1	Regular	262.109	0	122657	65	19	75	18.3	582868	60700	177442			Green
4439	Q5A7M2_CANAL	Q5A7M2	Mitochondrial import inner membrane translocase subunit TIM44 OS=Candida albicans (strain SC5314 / ATCC MYA-2876) GN=TIM44 PE=3 SV=1	Regular	260.006	0	47694.4	12	5	43	11.08	150139	146581	30328			Green
5348	A0A1D8PMH8_CANAL	A0A1D8PMH8	Glutamate dehydrogenase OS=Candida albicans (strain SC5314 / ATCC MYA-2876) GN=GDH3 PE=3 SV=1	Regular	254.737	0	49919.5	25	13	42	24.12	77127	34823	18370			Green
2367	A0A1D8PSM6_CANAL	A0A1D8PSM6	Protein-transporting protein OS=Candida albicans (strain SC5314 / ATCC MYA-2876) GN=CAALFM_CR04080CA PE=4 SV=1	Regular	254.627	0	76757.1	34	14	56	16.64	146982	112486	42725			Green
2437	A0A1D8PID4_CANAL	A0A1D8PID4	Hydroxyacylglutathione hydrolase OS=Candida albicans (strain SC5314 / ATCC MYA-2876) GN=GLO2 PE=4 SV=1	Regular	254.389	0	30925	21	7	26	21.64	65443	53569.5	24741			Green
3773	Q5AMR6_CANAL	Q5AMR6	Uncharacterized protein OS=Candida albicans (strain SC5314 / ATCC MYA-2876) GN=orf19.4580 PE=4 SV=1	Regular	251.323	0	20353.2	7	1	12	7.91	13362	40086	5633			Green
2290	A0A1D8PS16_CANAL	A0A1D8PS16	Phenylalanine--tRNA ligase subunit beta OS=Candida albicans (strain SC5314 / ATCC MYA-2876) GN=FRS1 PE=4 SV=1	Regular	247.019	0.19	67292.7	30	14	60	18.24	217048	54058	44213			Green
588	PYRD_CANAL	Q874I4	Dihydroorotate dehydrogenase (quinone)_ mitochondrial OS=Candida albicans (strain SC5314 / ATCC MYA-2876) GN=URA9 PE=1 SV=1	Regular	246.237	0.19	48653.8	36	11	43	21.62	191684	38943	31984			Green
118	APTH1_CANAL	Q5AGD1	Acyl-protein thioesterase 1 OS=Candida albicans (strain SC5314 / ATCC MYA-2876) GN=CAALFM_C502400WA PE=3 SV=2	Regular	245.154	0.19	25511.1	16	5	17	15.15	51567	70705.5	16782			Green
3045	A0A1D8PCX0_CANAL	A0A1D8PCX0	Uncharacterized protein OS=Candida albicans (strain SC5314 / ATCC MYA-2876) GN=orf19.3003 PE=4 SV=1	Regular	244.786	0.19	158837	46	16	114	12	135860	47478	31663			Green
3078	Q5A2A0_CANAL	Q5A2A0	Proteasome regulatory particle base subunit OS=Candida albicans (strain SC5314 / ATCC MYA-2876) GN=RPT1 PE=3 SV=1	Regular	244.598	0.19	50156.5	15	7	39	13.96	40289	21137	7980			Green
1535	Q5AGF6_CANAL	Q5AGF6	Translation initiation factor eIF2 subunit gamma OS=Candida albicans (strain SC5314 / ATCC MYA-2876) GN=GCD11 PE=4 SV=1	Regular	244.198	0.19	59147.3	29	12	38	15.92	108081	54582	47278			Green
5663	Q5AIB4_CANAL	Q5AIB4	Uncharacterized protein OS=Candida albicans (strain SC5314 / ATCC MYA-2876) GN=orf19.2939 PE=4 SV=1	Regular	243.855	0.19	23795.3	11	4	22	21.15	28965	8554.5	5084			Green
5401	Q59US5_CANAL	Q59US5	Bifunctional cysteine synthase/O-acetylhomoserine aminocarboxypropyltransferase OS=Candida albicans (strain SC5314 / ATCC MYA-2876) GN=MET15 PE=3 SV=1	Regular	243.692	0.19	47988	25	11	29	17.27	52370	28237	8635			Green
3067	A0A1D8PPW1_CANAL	A0A1D8PPW1	Mitochondrial 37S ribosomal protein RSM23 OS=Candida albicans (strain SC5314 / ATCC MYA-2876) GN=orf19.3480 PE=4 SV=1	Regular	243.449	0.19	54753.8	35	10	43	20.29	730980	39502	235724			Green
4431	A0A1D8PFW3_CANAL	A0A1D8PFW3	Uncharacterized protein OS=Candida albicans (strain SC5314 / ATCC MYA-2876) GN=orf19.7234 PE=4 SV=1	Regular	242.902	0.19	64587.5	26	11	58	17.29	175383	29139	76563			Green
2055	A0A1D8PLY4_CANAL	A0A1D8PLY4	Pyruvate carboxylase OS=Candida albicans (strain SC5314 / ATCC MYA-2876) GN=PYC2 PE=4 SV=1	Regular	241.396	0.19	130440	48	17	100	18.35	169542	52269	67891			Green
5916	Q59UF7_CANAL	Q59UF7	Aspartate--tRNA ligase OS=Candida albicans (strain SC5314 / ATCC MYA-2876) GN=DPS1-1 PE=3 SV=1	Regular	240.729	0.19	65404.7	35	12	58	13.15	125779	55313	36941			Green
85	ACH1_CANAL	P83773	Acetyl-CoA hydrolase OS=Candida albicans (strain SC5314 / ATCC MYA-2876) GN=ACH1 PE=1 SV=3	Regular	240.302	0.19	58233.1	38	14	40	25.19	98548	50913	22573			Green
2368	A0A1D8PKC9_CANAL	A0A1D8PKC9	Dynamin-related GTPase OS=Candida albicans (strain SC5314 / ATCC MYA-2876) GN=DNM1 PE=3 SV=1	Regular	239.919	0.19	98416.1	43	16	79	12.24	143375	26284	34646			Green
5090	Q59MZ5_CANAL	Q59MZ5	Phosphoribosylformylglycinamidine synthase OS=Candida albicans (strain SC5314 / ATCC MYA-2876) GN=ADE6 PE=3 SV=1	Regular	239.487	0.18	151551	38	15	96	9.12	86019	46923	22891			Green
6004	Q59QB7_CANAL	Q59QB7	Chaperonin-containing T-complex alpha subunit OS=Candida albicans (strain SC5314 / ATCC MYA-2876) GN=TCP1 PE=3 SV=1	Regular	237.239	0.37	60466.2	33	15	51	20.94	129067	34688	34621			Green
252	CDR1_CANAL	Q5ANA3	Pleiotropic ABC efflux transporter of multiple drugs CDR1 OS=Candida albicans (strain SC5314 / ATCC MYA-2876) GN=CDR1 PE=1 SV=2	Regular	236.833	0.37	171296	25	9	105	4.06	129236	103943	40668			Green
3615	A0A1D8PDE2_CANAL	A0A1D8PDE2	Aldo-keto reductase superfamily protein OS=Candida albicans (strain SC5314 / ATCC MYA-2876) GN=LPG20 PE=4 SV=1	Regular	236.231	0.37	40136.1	17	9	42	11.78	49018	37899	11302			Green
1103	A0A1D8PNV1_CANAL	A0A1D8PNV1	Replication factor C subunit 3 OS=Candida albicans (strain SC5314 / ATCC MYA-2876) GN=RFC3 PE=4 SV=1	Regular	235.93	0.37	39291.9	29	10	37	17.87	204478	57039	23455			Green
3825	Q5AJZ5_CANAL	Q5AJZ5	Proteasome core particle subunit beta 4 OS=Candida albicans (strain SC5314 / ATCC MYA-2876) GN=PRE1 PE=4 SV=1	Regular	233.311	0.37	22133.2	19	3	20	13.78	66014	17346	28093			Green
5850	Q59VX7_CANAL	Q59VX7	Karyopherin beta OS=Candida albicans (strain SC5314 / ATCC MYA-2876) GN=orf19.3681 PE=4 SV=1	Regular	232.142	0.36	97278.3	29	9	60	7.09	49514	26455	10663			Green
4493	A0A1D8PJE0_CANAL	A0A1D8PJE0	Metalloaminopeptidase OS=Candida albicans (strain SC5314 / ATCC MYA-2876) GN=LAP41 PE=3 SV=1	Regular	232.067	0.36	56777	29	12	37	17.02	100020	37384	24120			Green
352	EIF3B_CANAL	Q5AGV4	Eukaryotic translation initiation factor 3 subunit B OS=Candida albicans (strain SC5314 / ATCC MYA-2876) GN=PRT1 PE=3 SV=1	Regular	231.112	0.36	84422.8	44	20	76	18.13	112626	26355	32518			Green
1720	A0A1D8PCY4_CANAL	A0A1D8PCY4	Ecm33p OS=Candida albicans (strain SC5314 / ATCC MYA-2876) GN=ECM33 PE=4 SV=1	Regular	230.171	0.36	43824.6	14	4	26	20.8	24038	31611	11438			Green
4678	A0A1D8PRP8_CANAL	A0A1D8PRP8	3-isopropylmalate dehydratase OS=Candida albicans (strain SC5314 / ATCC MYA-2876) GN=LEU1 PE=3 SV=1	Regular	228.831	0.36	86672	35	15	77	10.31	80022	14197	24065			Green
5822	Q5A1Q0_CANAL	Q5A1Q0	Glucose-6-phosphate 1-epimerase OS=Candida albicans (strain SC5314 / ATCC MYA-2876) GN=orf19.1946 PE=4 SV=1	Regular	224.715	0.54	33913.3	12	5	27	13.71	32908	63081	4739			Green
4156	Q59RI1_CANAL	Q59RI1	Isoleucine--tRNA ligase OS=Candida albicans (strain SC5314 / ATCC MYA-2876) GN=ILS1 PE=3 SV=1	Regular	223.328	0.54	125787	59	19	114	15.26	200692	57461	52086			Green
2475	Q5AF98_CANAL	Q5AF98	Zuotin OS=Candida albicans (strain SC5314 / ATCC MYA-2876) GN=ZUO1 PE=4 SV=1	Regular	222.797	0.72	48348.4	31	10	46	23.65	155687	108329	56867			Green
1302	Q5AK46_CANAL	Q5AK46	1-pyrroline-5-carboxylate dehydrogenase OS=Candida albicans (strain SC5314 / ATCC MYA-2876) GN=PUT2 PE=3 SV=1	Regular	221.171	0.72	65872.5	14	9	50	13.45	48681	26976	7759			Green
3402	Q59NQ5_CANAL	Q59NQ5	Glutathione-disulfide reductase OS=Candida albicans (strain SC5314 / ATCC MYA-2876) GN=GLR1 PE=3 SV=1	Regular	221.043	0.72	56711.6	18	6	50	15.7	23166	18984	4005			Green
4521	Q5ADT0_CANAL	Q5ADT0	Slk19p OS=Candida albicans (strain SC5314 / ATCC MYA-2876) GN=SLK19 PE=4 SV=1	Regular	220.864	0.71	134028	82	29	174	15.79	278295	87473	75897			Green
3461	A0A1D8PCL4_CANAL	A0A1D8PCL4	Uncharacterized protein OS=Candida albicans (strain SC5314 / ATCC MYA-2876) GN=orf19.4532 PE=4 SV=1	Regular	220.523	0.71	40140.5	23	8	36	23.16	49807	20092.5	12551			Green
4504	A0A1D8PMG0_CANAL	A0A1D8PMG0	Nif3p OS=Candida albicans (strain SC5314 / ATCC MYA-2876) GN=NIF3 PE=4 SV=1	Regular	220.063	0.71	31214.3	11	6	24	13.57	27901	27837	4068			Green
5846	Q5AD39_CANAL	Q5AD39	Peptide-methionine-S-sulfoxide reductase OS=Candida albicans (strain SC5314 / ATCC MYA-2876) GN=MXR1 PE=3 SV=1	Regular	219.539	0.71	21276.9	16	3	16	18.92	56314	24969	13302			Green
731	NFS1_CANAL	P87185	Cysteine desulfurase_ mitochondrial OS=Candida albicans (strain SC5314 / ATCC MYA-2876) GN=NFS1 PE=2 SV=1	Regular	214.874	0.71	53831.3	8	5	34	3.48	15556	30804	5176			Green
5698	Q5AHH6_CANAL	Q5AHH6	Type 1 protein phosphatase-activating protein OS=Candida albicans (strain SC5314 / ATCC MYA-2876) GN=SDS22 PE=4 SV=1	Regular	214.721	0.71	43232.7	7	3	31	4.01	21352	31101	4320			Green
2536	Q5ANP6_CANAL	Q5ANP6	Sbp1p OS=Candida albicans (strain SC5314 / ATCC MYA-2876) GN=SBP1 PE=4 SV=1	Regular	214.042	0.71	31961.9	9	4	35	7.8	47442	36306	11079			Green
2818	A0A1D8PQ07_CANAL	A0A1D8PQ07	Hpd1p OS=Candida albicans (strain SC5314 / ATCC MYA-2876) GN=HPD1 PE=4 SV=1	Regular	211.358	0.71	39216.4	11	4	31	21.75	27464	26111	8803			Green
1564	A0A1D8PQ03_CANAL	A0A1D8PQ03	Uncharacterized protein OS=Candida albicans (strain SC5314 / ATCC MYA-2876) GN=orf19.5564 PE=4 SV=1	Regular	211.263	0.7	27399.1	18	6	24	10.78	23115	31902	7008			Green
5330	Q5A330_CANAL	Q5A330	Pex19p OS=Candida albicans (strain SC5314 / ATCC MYA-2876) GN=PEX19 PE=4 SV=1	Regular	209.59	0.7	37353	12	7	41	8.43	32557	16380	7686			Green
3682	A0A1D8PEY6_CANAL	A0A1D8PEY6	Tricalbin OS=Candida albicans (strain SC5314 / ATCC MYA-2876) GN=orf19.1840 PE=4 SV=1	Regular	209.15	0.7	136206	55	19	92	7.25	174022	73202	61924			Green
948	SPC19_CANAL	Q59QH6	DASH complex subunit SPC19 OS=Candida albicans (strain SC5314 / ATCC MYA-2876) GN=SPC19 PE=3 SV=2	Regular	208.566	0.7	20511.2	8	2	15	8	6177	7149	2626			Green
3431	A0A1D8PF22_CANAL	A0A1D8PF22	Dolichyl-diphosphooligosaccharide--protein glycosyltransferase subunit WBP1 OS=Candida albicans (strain SC5314 / ATCC MYA-2876) GN=WBP1 PE=3 SV=1	Regular	207.484	0.7	50268.1	28	7	38	16.7	68806	54071	19708			Green
517	MET3_CANAL	Q9Y872	Sulfate adenylyltransferase OS=Candida albicans (strain SC5314 / ATCC MYA-2876) GN=MET3 PE=3 SV=2	Regular	206.897	0.7	58915.8	13	6	47	5.31	20905	23983.5	5843			Green
5507	Q5APH1_CANAL	Q5APH1	Uncharacterized protein OS=Candida albicans (strain SC5314 / ATCC MYA-2876) GN=orf19.4793 PE=4 SV=1	Regular	203.432	0.87	23335.5	14	5	21	19.6	46433	45306	11222			Green
57	VATD_CANAL	P87220	V-type proton ATPase subunit D OS=Candida albicans (strain SC5314 / ATCC MYA-2876) GN=VMA8 PE=3 SV=1	Regular	201.661	0.87	30020.2	9	3	26	6.74	18709	26913	6092			Green
5497	Q59NG6_CANAL	Q59NG6	Mitochondrial 37S ribosomal protein PET123 OS=Candida albicans (strain SC5314 / ATCC MYA-2876) GN=orf19.4204 PE=4 SV=1	Regular	200.638	0.87	35257.3	13	5	37	12.29	15944	25443	4378			Green
2280	A0A1D8PK65_CANAL	A0A1D8PK65	Trifunctional fatty acid synthase subunit OS=Candida albicans (strain SC5314 / ATCC MYA-2876) GN=FAS2 PE=3 SV=1	Regular	200.311	0.87	208067	99	37	169	13.11	377355	83752	114177			Green
89	AIM24_CANAL	Q59L25	Altered inheritance of mitochondria protein 24_ mitochondrial OS=Candida albicans (strain SC5314 / ATCC MYA-2876) GN=AIM24 PE=3 SV=2	Regular	200.258	0.86	53459.9	27	8	41	11.16	68507	27882	26265			Green
3897	A0A1D8PN56_CANAL	A0A1D8PN56	Uncharacterized protein OS=Candida albicans (strain SC5314 / ATCC MYA-2876) GN=orf19.4131 PE=4 SV=1	Regular	200.083	0.86	97415.1	34	11	63	10.8	72797	47261	23800			Green
5085	Q5AED0_CANAL	Q5AED0	Uncharacterized protein OS=Candida albicans (strain SC5314 / ATCC MYA-2876) GN=orf19.338 PE=4 SV=1	Regular	199.34	0.86	121734	35	13	99	11.84	57803	21480	18874			Green
3025	A0A1D8PRR7_CANAL	A0A1D8PRR7	Acetyl-CoA carboxylase OS=Candida albicans (strain SC5314 / ATCC MYA-2876) GN=ACC1 PE=4 SV=1	Regular	191.015	0.86	254562	80	33	190	15.28	141170	49779	37482			Green
5088	A0A1D8PCS7_CANAL	A0A1D8PCS7	Putative pyridoxal 5'-phosphate synthase OS=Candida albicans (strain SC5314 / ATCC MYA-2876) GN=SNO1 PE=3 SV=1	Regular	190.256	0.86	28549.4	14	6	23	20.88	58998	46235	19367			Green
5176	Q5AGY7_CANAL	Q5AGY7	Golgi SNAP receptor complex member 1 OS=Candida albicans (strain SC5314 / ATCC MYA-2876) GN=orf19.6551 PE=3 SV=1	Regular	189.276	0.85	26065.4	11	6	23	29.91	22309	10669	5113			Green
1417	A0A1D8PFL7_CANAL	A0A1D8PFL7	Proteasome regulatory particle base subunit OS=Candida albicans (strain SC5314 / ATCC MYA-2876) GN=RPN1 PE=4 SV=1	Regular	188.843	0.85	110396	49	16	76	14.7	146434	20461	48559			Green
3010	Q5AF62_CANAL	Q5AF62	Transmembrane 9 superfamily member OS=Candida albicans (strain SC5314 / ATCC MYA-2876) GN=EMP70 PE=3 SV=1	Regular	184.588	0.85	71962.9	15	6	35	5.71	48260	45684	8479			Green
2850	A0A1D8PSX0_CANAL	A0A1D8PSX0	H(+)-transporting V1 sector ATPase subunit H OS=Candida albicans (strain SC5314 / ATCC MYA-2876) GN=VMA13 PE=4 SV=1	Regular	183.221	0.85	53435.8	24	8	34	11.09	67257	18279	19262			Green
3758	A0A1D8PRG0_CANAL	A0A1D8PRG0	Mitochondrial 54S ribosomal protein YmL2 OS=Candida albicans (strain SC5314 / ATCC MYA-2876) GN=MRP7 PE=4 SV=1	Regular	182.362	0.85	44567.9	29	12	43	9	129673	42908	40643			Green
4294	Q5A7S8_CANAL	Q5A7S8	COMPASS subunit protein OS=Candida albicans (strain SC5314 / ATCC MYA-2876) GN=SWD1 PE=4 SV=1	Regular	182.247	0.85	51648.8	10	5	35	11.86	14480	9893	6855			Green
3054	A0A1D8PQC2_CANAL	A0A1D8PQC2	Phosphatidylinositol-binding protein OS=Candida albicans (strain SC5314 / ATCC MYA-2876) GN=orf19.1212 PE=4 SV=1	Regular	179.66	0.84	39193.1	13	4	11	10.3	62954	55635	13888			Green
636	KAE1_CANAL	Q5A6A4	tRNA N6-adenosine threonylcarbamoyltransferase OS=Candida albicans (strain SC5314 / ATCC MYA-2876) GN=KAE1 PE=3 SV=1	Regular	177.072	0.84	41445.7	8	3	33	4.84	74558	210630	31308			Green
5499	Q5AEC9_CANAL	Q5AEC9	NADH-ubiquinone reductase (H(+)-translocating) OS=Candida albicans (strain SC5314 / ATCC MYA-2876) GN=NDE1 PE=4 SV=1	Regular	176.6	0.84	63851	23	9	52	13.41	32497	9370.5	10084			Green
4024	A0A1D8PTV7_CANAL	A0A1D8PTV7	Putative cystathionine beta-lyase OS=Candida albicans (strain SC5314 / ATCC MYA-2876) GN=CAALFM_CR09010CA PE=3 SV=1	Regular	172.697	0.84	42406.4	14	4	25	10.18	54558	61672.5	19809			Green
1799	A0A1D8PDN9_CANAL	A0A1D8PDN9	Prn1p OS=Candida albicans (strain SC5314 / ATCC MYA-2876) GN=PRN1 PE=3 SV=1	Regular	169.769	0.83	38456.6	14	8	30	8.12	34464	16551	6768			Green
437	GET3_CANAL	P0CB54	ATPase GET3 OS=Candida albicans (strain SC5314 / ATCC MYA-2876) GN=GET3 PE=3 SV=1	Regular	169.058	0.83	39946.6	12	4	24	8	23634	27165	3830			Green
3538	A0A1D8PPS9_CANAL	A0A1D8PPS9	Clathrin heavy chain (Fragment) OS=Candida albicans (strain SC5314 / ATCC MYA-2876) GN=CHC1 PE=4 SV=1	Regular	168.569	0.83	189489	81	28	125	9.16	224767	72677	56084			Green
2877	A0A1D8PS79_CANAL	A0A1D8PS79	Isocitrate dehydrogenase [NADP] OS=Candida albicans (strain SC5314 / ATCC MYA-2876) GN=IDP2 PE=3 SV=1	Regular	167.092	0.83	46369	25	9	45	17.23	108382	23224	31873			Green
5604	A0A1D8PE54_CANAL	A0A1D8PE54	Bbc1p OS=Candida albicans (strain SC5314 / ATCC MYA-2876) GN=BBC1 PE=4 SV=1	Regular	165.893	0.99	104530	17	8	75	1.36	38885	54933	7581			Green
5437	A0A1D8PMV9_CANAL	A0A1D8PMV9	Threonine--tRNA ligase OS=Candida albicans (strain SC5314 / ATCC MYA-2876) GN=THS1 PE=3 SV=1	Regular	164.214	0.99	82269.7	32	14	67	11.61	135366	34253	21346			Green
2590	A0A1D8PHR0_CANAL	A0A1D8PHR0	Valine--tRNA ligase OS=Candida albicans (strain SC5314 / ATCC MYA-2876) GN=VAS1 PE=3 SV=1	Regular	163.182	0.99	128467	46	18	105	10.99	179226	39727	56280			Green
337	EIF3C_CANAL	Q5AML1	Eukaryotic translation initiation factor 3 subunit C OS=Candida albicans (strain SC5314 / ATCC MYA-2876) GN=NIP1 PE=3 SV=2	Regular	162.972	0.99	99987.2	31	15	66	8.01	132191	10433	19905			Green
3290	A0A1D8PCV7_CANAL	A0A1D8PCV7	L-aminoadipate-semialdehyde dehydrogenase OS=Candida albicans (strain SC5314 / ATCC MYA-2876) GN=LYS2 PE=4 SV=1	Regular	160.727	0.98	155752	38	18	128	8.48	195896	17085	27307			Green
5700	Q59WJ7_CANAL	Q59WJ7	Uncharacterized protein OS=Candida albicans (strain SC5314 / ATCC MYA-2876) GN=orf19.2304 PE=4 SV=1	Regular	158.398	1.14	38553.5	24	13	36	27.49	75751	36958.5	7804			Green
4965	A0A1D8PRH0_CANAL	A0A1D8PRH0	Proteinase B OS=Candida albicans (strain SC5314 / ATCC MYA-2876) GN=orf19.7196 PE=3 SV=1	Regular	157.857	1.3	52337.6	12	1	27	2.64	57840	173520	12554			Green
902	SEC31_CANAL	Q5AAU3	Protein transport protein SEC31 OS=Candida albicans (strain SC5314 / ATCC MYA-2876) GN=PGA63 PE=3 SV=2	Regular	157.507	1.3	136538	26	13	96	4.58	49758	22491	14888			Green
4457	Q5AJD9_CANAL	Q5AJD9	Acyl-coenzyme A oxidase OS=Candida albicans (strain SC5314 / ATCC MYA-2876) GN=POX1-3 PE=3 SV=1	Regular	157.475	1.3	79419.1	28	13	75	9.87	99017	52875	22298			Green
32	TUP1_CANAL	P0CY34	Transcriptional repressor TUP1 OS=Candida albicans (strain SC5314 / ATCC MYA-2876) GN=TUP1 PE=2 SV=1	Regular	156.966	1.29	58116.7	22	11	46	9.77	141429	22406	39739			Green
5961	Q5A6M6_CANAL	Q5A6M6	Coatomer subunit beta OS=Candida albicans (strain SC5314 / ATCC MYA-2876) GN=SEC26 PE=4 SV=1	Regular	155.574	1.29	107697	27	15	89	7.67	139674	27254	11660			Green
2863	A0A1D8PH78_CANAL	A0A1D8PH78	Bifunctional (2E_6E)-farnesyl diphosphate synthase/dimethylallyltranstransferase OS=Candida albicans (strain SC5314 / ATCC MYA-2876) GN=ERG20 PE=3 SV=1	Regular	155.356	1.29	40939.8	14	4	29	6.27	36513	31549.5	12960			Green
96	ALO_CANAL	O93852	D-arabinono-1_4-lactone oxidase OS=Candida albicans (strain SC5314 / ATCC MYA-2876) GN=ALO1 PE=3 SV=1	Regular	152.744	1.29	63846.5	23	10	38	15.44	74056	60533	20585			Green
4607	Q5AKU7_CANAL	Q5AKU7	Dos2p OS=Candida albicans (strain SC5314 / ATCC MYA-2876) GN=DOS2 PE=4 SV=1	Regular	152.513	1.28	41504	8	3	39	10.03	20223	28891.5	9042			Green
4345	A0A1D8PRQ2_CANAL	A0A1D8PRQ2	Uncharacterized protein OS=Candida albicans (strain SC5314 / ATCC MYA-2876) GN=CAALFM_CR00310CA PE=4 SV=1	Regular	152.134	1.44	29472.6	11	5	22	17.44	19155	11530	3728			Green
5172	A0A1D8PN61_CANAL	A0A1D8PN61	Non-specific serine/threonine protein kinase OS=Candida albicans (strain SC5314 / ATCC MYA-2876) GN=SNF1 PE=4 SV=1	Regular	151.584	1.44	69991.4	21	11	49	11.97	44063	18993	10284			Green
2446	A0A1D8PIP0_CANAL	A0A1D8PIP0	Slr1p OS=Candida albicans (strain SC5314 / ATCC MYA-2876) GN=SLR1 PE=4 SV=1	Regular	151.069	1.59	28654.6	8	3	42	7.22	17546	20610	2152			Green
2827	A0A1D8PJK5_CANAL	A0A1D8PJK5	D-lactate dehydrogenase OS=Candida albicans (strain SC5314 / ATCC MYA-2876) GN=AIP2 PE=4 SV=1	Regular	148.879	1.58	58658.3	24	10	42	10.63	109353	23323.5	11302			Green
5449	Q5A390_CANAL	Q5A390	Uncharacterized protein OS=Candida albicans (strain SC5314 / ATCC MYA-2876) GN=CAALFM_CR08130WA PE=4 SV=1	Regular	148.464	1.58	44759	16	7	32	5.85	32866	26113.5	6141			Green
2458	A0A1D8PC77_CANAL	A0A1D8PC77	Ubiquitin-specific protease OS=Candida albicans (strain SC5314 / ATCC MYA-2876) GN=UBP6 PE=3 SV=1	Regular	147.458	1.58	54289.6	11	7	42	14.23	18440	12863	2398			Green
363	EI2BE_CANAL	P87163	Translation initiation factor eIF-2B subunit epsilon OS=Candida albicans (strain SC5314 / ATCC MYA-2876) GN=GCD6 PE=3 SV=3	Regular	143.48	1.57	82464.9	25	10	56	6.01	307430	35992.5	108992			Green
2233	A0A1D8PJB0_CANAL	A0A1D8PJB0	Coatomer subunit alpha OS=Candida albicans (strain SC5314 / ATCC MYA-2876) GN=orf19.1672 PE=4 SV=1	Regular	142.74	1.57	138938	41	19	98	5.16	106299	59233	27294			Green
2297	A0A1D8PS12_CANAL	A0A1D8PS12	Leucine--tRNA ligase OS=Candida albicans (strain SC5314 / ATCC MYA-2876) GN=CDC60 PE=4 SV=1	Regular	141.932	1.57	126096	33	19	118	11.85	59409	22460	18642			Green
4599	A0A1D8PRR9_CANAL	A0A1D8PRR9	Exportin OS=Candida albicans (strain SC5314 / ATCC MYA-2876) GN=CRM1 PE=4 SV=1	Regular	140.132	1.56	124771	31	15	83	7.97	64212	29903	24060			Green
5843	Q59SJ6_CANAL	Q59SJ6	Mitochondrial 37S ribosomal protein MRPS17 OS=Candida albicans (strain SC5314 / ATCC MYA-2876) GN=orf19.4176 PE=4 SV=1	Regular	139.444	1.56	29023.6	21	4	27	11.38	89262	45288	26726			Green
4720	Q5A3L0_CANAL	Q5A3L0	Proteasome regulatory particle base subunit OS=Candida albicans (strain SC5314 / ATCC MYA-2876) GN=RPN2 PE=4 SV=1	Regular	139.224	1.56	105135	15	7	78	4.94	37959	28805	6969			Green
4324	Q5AJY2_CANAL	Q5AJY2	Dihydroxy-acid dehydratase OS=Candida albicans (strain SC5314 / ATCC MYA-2876) GN=ILV3 PE=3 SV=1	Regular	139.168	1.56	63492.4	22	6	40	5.77	58848	50451	13278			Green
5442	A0A1D8PQJ9_CANAL	A0A1D8PQJ9	Ubiquinone biosynthesis protein OS=Candida albicans (strain SC5314 / ATCC MYA-2876) GN=orf19.7092 PE=4 SV=1	Regular	136.009	1.55	29937.1	14	10	29	24.06	38758	10728	9588			Green
3392	A0A1D8PGU0_CANAL	A0A1D8PGU0	Hsp70 family chaperone OS=Candida albicans (strain SC5314 / ATCC MYA-2876) GN=LHS1 PE=3 SV=1	Regular	132.42	1.55	105149	24	11	80	2.04	81165	22494	22057			Green
4052	Q5A3P4_CANAL	Q5A3P4	Tryptophan--tRNA ligase OS=Candida albicans (strain SC5314 / ATCC MYA-2876) GN=WRS1 PE=3 SV=1	Regular	131.059	1.54	48368	9	5	40	7.08	18862	16330.5	4490			Green
5629	Q5ABA9_CANAL	Q5ABA9	N-acetylphosphatidylethanolamine-hydrolyzing phospholipase D OS=Candida albicans (strain SC5314 / ATCC MYA-2876) GN=orf19.6061 PE=4 SV=1	Regular	128.474	1.69	51085.7	8	3	33	2.72	11541	15657	3260			Green
4498	A0A1D8PQ62_CANAL	A0A1D8PQ62	Uncharacterized protein OS=Candida albicans (strain SC5314 / ATCC MYA-2876) GN=orf19.5628 PE=3 SV=1	Regular	127.971	1.69	33760.2	16	7	26	2.59	84181	16311	17610			Green
2424	A0A1D8PF90_CANAL	A0A1D8PF90	Uncharacterized protein OS=Candida albicans (strain SC5314 / ATCC MYA-2876) GN=orf19.5281 PE=4 SV=1	Regular	124.308	1.68	134020	65	25	125	10.82	333027	42547	103458			Green
2289	A0A1D8PNA3_CANAL	A0A1D8PNA3	Peptide alpha-N-acetyltransferase complex A subunit OS=Candida albicans (strain SC5314 / ATCC MYA-2876) GN=orf19.3185 PE=4 SV=1	Regular	123.229	1.82	90572	25	10	86	6.65	69274	16959	20857			Green
5145	A0A1D8PJ13_CANAL	A0A1D8PJ13	Bifunctional hydroxyacyl-CoA dehydrogenase/enoyl-CoA hydratase OS=Candida albicans (strain SC5314 / ATCC MYA-2876) GN=FOX2 PE=4 SV=1	Regular	123.19	1.82	99498	41	18	73	7.51	159557	19798	38819			Green
2425	A0A1D8PP33_CANAL	A0A1D8PP33	Uncharacterized protein OS=Candida albicans (strain SC5314 / ATCC MYA-2876) GN=orf19.3983 PE=4 SV=1	Regular	120.163	1.96	83937.4	19	7	61	2.86	31741	27687	7084			Green
6019	Q59ZG1_CANAL	Q59ZG1	Uncharacterized protein OS=Candida albicans (strain SC5314 / ATCC MYA-2876) GN=orf19.3558 PE=3 SV=1	Regular	116.081	2.09	24748.2	14	3	13	15.96	28875	42993	7644			Green
496	HSP78_CANAL	Q96UX5	Heat shock protein 78_ mitochondrial OS=Candida albicans (strain SC5314 / ATCC MYA-2876) GN=HSP78 PE=3 SV=2	Regular	115.911	2.09	91827.9	37	15	85	6.77	72012	27168	20510			Green
614	ISN1_CANAL	Q5A8X9	IMP-specific 5'-nucleotidase 1 OS=Candida albicans (strain SC5314 / ATCC MYA-2876) GN=ISN1 PE=3 SV=1	Regular	108.412	2.22	52898.1	16	8	42	7.17	55155	22269	5308			Green
1908	A0A1D8PTX1_CANAL	A0A1D8PTX1	Actin-related protein 2 OS=Candida albicans (strain SC5314 / ATCC MYA-2876) GN=ARP2 PE=3 SV=1	Regular	107.582	2.21	44551.3	13	5	34	5.88	33837	27121.5	4856			Green
811	PMT2_CANAL	Q5ADM9	Dolichyl-phosphate-mannose--protein mannosyltransferase 2 OS=Candida albicans (strain SC5314 / ATCC MYA-2876) GN=PMT2 PE=1 SV=1	Regular	107.103	2.21	88885.7	10	6	60	2.99	25347	25974	3372			Green
5047	Q5AKV0_CANAL	Q5AKV0	Serine C-palmitoyltransferase OS=Candida albicans (strain SC5314 / ATCC MYA-2876) GN=LCB2 PE=4 SV=1	Regular	102.898	2.49	64094.2	17	7	46	1.93	471626	25818	51353			Green
1332	A0A1D8PPG3_CANAL	A0A1D8PPG3	Uncharacterized protein OS=Candida albicans (strain SC5314 / ATCC MYA-2876) GN=orf19.3644 PE=4 SV=1	Regular	94.7621	3.41	80024.1	12	6	37	4.34	36414	23239.5	9290			Green
2073	A0A1D8PFP3_CANAL	A0A1D8PFP3	5'-3' exoribonuclease 1 OS=Candida albicans (strain SC5314 / ATCC MYA-2876) GN=KEM1 PE=3 SV=1	Regular	93.3182	3.68	173079	28	18	120	2.39	119903	11104.5	12249			Green
PROTEINS EXTRACTED WITH SDS_SECTION_4
protein.key	protein.Entry	protein.Accession	protein.Description	protein.dataBaseType	protein.score	protein.falsePositiveRate	protein.avgMass	protein.MatchedProducts	protein.matchedPeptides	protein.digestPeps	protein.seqCover(%)	protein.MatchedPeptideIntenSum	protein.top3MatchedPeptideIntenSum	protein.MatchedProductIntenSum	protein.fmolOnColumn	protein.ngramOnColumn	protein.AutoCurate	protein.Key_ForHomologs
5944	Q5AF44_CANAL	Q5AF44	Thioredoxin peroxidase OS=Candida albicans (strain SC5314 / ATCC MYA-2876) GN=AHP1 PE=4 SV=1	Regular	50801	0	19372	194	9	13	64.77	1507289	1074352	1026735			Green
721	NACB_CANAL	Q59TU0	Nascent polypeptide-associated complex subunit beta OS=Candida albicans (strain SC5314 / ATCC MYA-2876) GN=EGD1 PE=3 SV=1	Regular	41872.9	0	17031.3	218	15	12	77.07	2190667	1234033	1499139			Green
1157	Q5ADM7_CANAL	Q5ADM7	Glyceraldehyde-3-phosphate dehydrogenase OS=Candida albicans (strain SC5314 / ATCC MYA-2876) GN=TDH3 PE=3 SV=1	Regular	32509.3	0	35947	665	34	29	82.99	4064304	846793	2861070			Green
114	ALF_CANAL	Q9URB4	Fructose-bisphosphate aldolase OS=Candida albicans (strain SC5314 / ATCC MYA-2876) GN=FBA1 PE=1 SV=2	Regular	29491.8	0	39386.5	481	26	31	62.4	3837434	1090344	2734028			Green
568	PDC1_CANAL	P83779	Pyruvate decarboxylase OS=Candida albicans (strain SC5314 / ATCC MYA-2876) GN=PDC11 PE=1 SV=2	Regular	27064.8	0	62783.4	460	33	40	56.44	2631547	775314	1323021			Green
4798	A0A1D8PDN3_CANAL	A0A1D8PDN3	Trp99p OS=Candida albicans (strain SC5314 / ATCC MYA-2876) GN=TRP99 PE=4 SV=1	Regular	26488.2	0	20210.9	156	8	13	67.39	815042	489731	497960			Green
5921	Q5AJF7_CANAL	Q5AJF7	Ribosomal 60S subunit protein L12A OS=Candida albicans (strain SC5314 / ATCC MYA-2876) GN=RPL12 PE=3 SV=1	Regular	25444.6	0	17819.6	297	21	17	64.85	2104917	548516	1349327			Green
4487	A0A1D8PMW6_CANAL	A0A1D8PMW6	Cofilin OS=Candida albicans (strain SC5314 / ATCC MYA-2876) GN=COF1 PE=3 SV=1	Regular	25183.2	0	15908.7	136	9	10	77.3	824673	583509	315034			Green
381	ENO1_CANAL	P30575	Enolase 1 OS=Candida albicans (strain SC5314 / ATCC MYA-2876) GN=ENO1 PE=2 SV=1	Regular	24411.7	0	47231.6	394	30	30	62.95	1635782	445506	955646			Green
53	VDAC_CANAL	P83781	Mitochondrial outer membrane protein porin OS=Candida albicans (strain SC5314 / ATCC MYA-2876) GN=POR1 PE=1 SV=2	Regular	23972.8	0	29766.7	314	22	23	64.89	1846418	930261	915854			Green
4618	Q59RN2_CANAL	Q59RN2	Actin-related protein 2/3 complex subunit 5 OS=Candida albicans (strain SC5314 / ATCC MYA-2876) GN=ARC15 PE=3 SV=1	Regular	23833	0	17748.8	137	15	14	87.97	544518	284414	218245			Green
4323	Q5A222_CANAL	Q5A222	NADH-ubiquinone oxidoreductase OS=Candida albicans (strain SC5314 / ATCC MYA-2876) GN=CAALFM_CR02620CA PE=3 SV=1	Regular	22194.9	0	20385.9	94	8	25	44	539606	385551	356326			Green
4820	Q5AND9_CANAL	Q5AND9	Arf family GTPase OS=Candida albicans (strain SC5314 / ATCC MYA-2876) GN=ARF2 PE=1 SV=1	Regular	22184.3	0	20630.6	130	9	19	51.38	738297	503901	392187			Green
2994	A0A1D8PDD1_CANAL	A0A1D8PDD1	Lipid-binding protein OS=Candida albicans (strain SC5314 / ATCC MYA-2876) GN=PIL1 PE=4 SV=1	Regular	21190.6	0	34561.4	164	12	26	51.62	864556	479110	447484			Green
4513	A0A1D8PLC9_CANAL	A0A1D8PLC9	60S ribosomal protein L20 OS=Candida albicans (strain SC5314 / ATCC MYA-2876) GN=RPL20B PE=3 SV=1	Regular	19785.7	0	20337.8	193	11	17	51.74	1204290	616978	678066			Green
1638	A0A1D8PKZ9_CANAL	A0A1D8PKZ9	ATP synthase subunit beta OS=Candida albicans (strain SC5314 / ATCC MYA-2876) GN=ATP2 PE=3 SV=1	Regular	19231.6	0	53999.5	381	27	42	59.92	2078393	707363	1210726			Green
3856	Q5AJ93_CANAL	Q5AJ93	Ribosomal 40S subunit protein S7A OS=Candida albicans (strain SC5314 / ATCC MYA-2876) GN=RPS7A PE=4 SV=1	Regular	18750.1	0	21246.8	108	8	23	50.54	556311	287890	317235			Green
3226	A0A1D8PTX9_CANAL	A0A1D8PTX9	Pho88p OS=Candida albicans (strain SC5314 / ATCC MYA-2876) GN=PHO88 PE=4 SV=1	Regular	16029.9	0	21012.5	106	11	17	62.3	453524	311125	201583			Green
3337	A0A1D8PP43_CANAL	A0A1D8PP43	Adh1p OS=Candida albicans (strain SC5314 / ATCC MYA-2876) GN=ADH1 PE=3 SV=1	Regular	15130.3	0	37308.6	342	26	30	70.86	2111413	599982	1188418			Green
4125	A0A1D8PF48_CANAL	A0A1D8PF48	Erp5p OS=Candida albicans (strain SC5314 / ATCC MYA-2876) GN=ERP5 PE=3 SV=1	Regular	14640.4	0	25379.6	51	3	21	20.64	380804	538506	142004			Green
3729	A0A1D8PCX8_CANAL	A0A1D8PCX8	60S ribosomal protein L6 OS=Candida albicans (strain SC5314 / ATCC MYA-2876) GN=RPL6 PE=3 SV=1	Regular	14593.3	0	19763	148	14	18	60.23	757720	376197	312367			Green
86	1433_CANAL	O42766	14-3-3 protein homolog OS=Candida albicans (strain SC5314 / ATCC MYA-2876) GN=BMH1 PE=3 SV=2	Regular	14470.4	0	29594.1	161	16	26	67.42	743608	388919	299050			Green
992	TCTP_CANAL	Q5A860	Translationally-controlled tumor protein homolog OS=Candida albicans (strain SC5314 / ATCC MYA-2876) GN=TMA19 PE=3 SV=1	Regular	14160.2	0	18614.9	123	9	16	40.12	698221	428213	441808			Green
1122	A0A1D8PGY0_CANAL	A0A1D8PGY0	Ribosomal 60S subunit protein L21A OS=Candida albicans (strain SC5314 / ATCC MYA-2876) GN=RPL21A PE=4 SV=1	Regular	12931.9	0	18069.9	169	9	12	42.5	850117	391045	797507			Green
1423	Q59PV8_CANAL	Q59PV8	ATP synthase subunit d_ mitochondrial OS=Candida albicans (strain SC5314 / ATCC MYA-2876) GN=ATP7 PE=3 SV=1	Regular	12449.5	0	19376.1	134	11	17	66.67	680704	326020	279506			Green
652	KPYK_CANAL	P46614	Pyruvate kinase OS=Candida albicans (strain SC5314 / ATCC MYA-2876) GN=CDC19 PE=1 SV=3	Regular	12390.8	0	55786.8	293	26	40	62.5	1232722	511442	639986			Green
5319	Q5AHH7_CANAL	Q5AHH7	Acyl carrier protein OS=Candida albicans (strain SC5314 / ATCC MYA-2876) GN=ACP12 PE=3 SV=1	Regular	12255	0	12322.1	48	3	11	30	476594	469256	207881			Green
805	PMGY_CANAL	P82612	Phosphoglycerate mutase OS=Candida albicans (strain SC5314 / ATCC MYA-2876) GN=GPM1 PE=1 SV=3	Regular	11207.8	0	27454.2	108	9	22	43.15	376781	211598	133416			Green
5072	Q59WE2_CANAL	Q59WE2	SCF ubiquitin ligase subunit OS=Candida albicans (strain SC5314 / ATCC MYA-2876) GN=SKP1 PE=3 SV=1	Regular	11205.2	0	19230.7	126	12	16	53.05	594161	266240	276987			Green
4765	Q5ANA1_CANAL	Q5ANA1	Ribosomal 60S subunit protein L8B OS=Candida albicans (strain SC5314 / ATCC MYA-2876) GN=RPL8B PE=4 SV=1	Regular	11114.5	0	28555.4	92	10	25	33.21	523253	427931	193142			Green
5276	Q5ADT4_CANAL	Q5ADT4	Glycerol 2-dehydrogenase (NADP(+)) OS=Candida albicans (strain SC5314 / ATCC MYA-2876) GN=GCY1 PE=4 SV=1	Regular	10947.3	0	33114.6	126	15	29	56.27	633124	386485	330948			Green
590	QCR2_CANAL	P83782	Cytochrome b-c1 complex subunit 2_ mitochondrial OS=Candida albicans (strain SC5314 / ATCC MYA-2876) GN=QCR2 PE=1 SV=2	Regular	10738.9	0	39614.6	144	17	27	63.1	579820	259878	234205			Green
2348	A0A1D8PHW1_CANAL	A0A1D8PHW1	Ribosomal 60S subunit protein L11B OS=Candida albicans (strain SC5314 / ATCC MYA-2876) GN=RPL11 PE=3 SV=1	Regular	10730.2	0	19880.8	96	7	14	34.48	410574	271608	209817			Green
6026	Q5ALM6_CANAL	Q5ALM6	Peptidyl-prolyl cis-trans isomerase OS=Candida albicans (strain SC5314 / ATCC MYA-2876) GN=CPR3 PE=3 SV=1	Regular	10709	0	21149.8	92	11	14	52.36	626894	307021	291476			Green
395	FKBP_CANAL	P28870	FK506-binding protein 1 OS=Candida albicans (strain SC5314 / ATCC MYA-2876) GN=RBP1 PE=1 SV=2	Regular	10661.6	0	13324.2	74	5	10	64.52	552852	370735	282085			Green
5296	Q5A397_CANAL	Q5A397	Hsp70 family ATPase OS=Candida albicans (strain SC5314 / ATCC MYA-2876) GN=SSB1 PE=3 SV=1	Regular	10585	0	66620.3	227	23	46	51.55	1053300	381892	422636			Green
720	NACA_CANAL	Q5ANP2	Nascent polypeptide-associated complex subunit alpha OS=Candida albicans (strain SC5314 / ATCC MYA-2876) GN=EGD2 PE=3 SV=1	Regular	10535	0	19509.9	113	10	15	60.67	447253	232651	164657			Green
1127	A0A1D8PDL6_CANAL	A0A1D8PDL6	Ribosomal 60S subunit protein L7A OS=Candida albicans (strain SC5314 / ATCC MYA-2876) GN=orf19.2478.1 PE=4 SV=1	Regular	10205.2	0	27398.9	91	9	23	44.4	586610	433099	229353			Green
5560	A0A1D8PFV1_CANAL	A0A1D8PFV1	Ribosomal 60S subunit protein L4B OS=Candida albicans (strain SC5314 / ATCC MYA-2876) GN=RPL4B PE=4 SV=1	Regular	10059.9	0	39269.4	102	11	26	37.19	396001	262278	164642			Green
1721	A0A1D8PD11_CANAL	A0A1D8PD11	Uncharacterized protein OS=Candida albicans (strain SC5314 / ATCC MYA-2876) GN=orf19.3053 PE=4 SV=1	Regular	9948.63	0	20423.1	109	13	15	66.85	488164	268542	217127			Green
3553	A0A1D8PK43_CANAL	A0A1D8PK43	Ribosomal 60S subunit protein L18A OS=Candida albicans (strain SC5314 / ATCC MYA-2876) GN=RPL18 PE=4 SV=1	Regular	9280.47	0	20770.3	116	9	16	31.18	435935	209587	256550			Green
37	TSA1_CANAL	Q9Y7F0	Peroxiredoxin TSA1-A OS=Candida albicans (strain SC5314 / ATCC MYA-2876) GN=TSA1 PE=2 SV=1	Regular	9022.44	0	21974	84	8	20	56.63	371553	245008	136054			Green
5501	A0A1D8PQS0_CANAL	A0A1D8PQS0	60S acidic ribosomal protein P0 OS=Candida albicans (strain SC5314 / ATCC MYA-2876) GN=RPP0 PE=3 SV=1	Regular	9003.13	0	33272.8	180	14	22	35.9	933070	299076	520953			Green
4754	A0A1D8PHA3_CANAL	A0A1D8PHA3	Ubiquinol--cytochrome-c reductase catalytic subunit OS=Candida albicans (strain SC5314 / ATCC MYA-2876) GN=CYT1 PE=4 SV=1	Regular	8984.01	0	32335.5	95	6	19	31.25	756418	483256	436453			Green
2430	A0A1D8PKC3_CANAL	A0A1D8PKC3	Translation elongation factor EF1B gamma OS=Candida albicans (strain SC5314 / ATCC MYA-2876) GN=CAM1 PE=4 SV=1	Regular	8895.41	0	47105	129	14	45	35.44	711839	480379	373624			Green
3807	Q5A516_CANAL	Q5A516	ADP/ATP carrier protein OS=Candida albicans (strain SC5314 / ATCC MYA-2876) GN=PET9 PE=3 SV=1	Regular	8704.21	0	32926.1	135	16	30	45.85	653976	285450	304741			Green
613	IF4A_CANAL	P87206	ATP-dependent RNA helicase eIF4A OS=Candida albicans (strain SC5314 / ATCC MYA-2876) GN=TIF1 PE=3 SV=1	Regular	8388.37	0	44770.4	199	24	44	62.72	801270	321177	328011			Green
761	PGK_CANAL	P46273	Phosphoglycerate kinase OS=Candida albicans (strain SC5314 / ATCC MYA-2876) GN=PGK1 PE=3 SV=1	Regular	8067.83	0	45294	188	23	43	66.67	892647	334085	299219			Green
5710	Q5AP79_CANAL	Q5AP79	Mir1p OS=Candida albicans (strain SC5314 / ATCC MYA-2876) GN=MIR1 PE=3 SV=1	Regular	8036.91	0	32749	154	14	25	44.95	779738	266766	353140			Green
3816	Q5AIA0_CANAL	Q5AIA0	Tom20p OS=Candida albicans (strain SC5314 / ATCC MYA-2876) GN=TOM20 PE=3 SV=1	Regular	7729.84	0	19071.1	43	3	15	28.65	241672	329888	126310			Green
416	GBLP_CANAL	P83774	Guanine nucleotide-binding protein subunit beta-like protein OS=Candida albicans (strain SC5314 / ATCC MYA-2876) GN=ASC1 PE=1 SV=2	Regular	7695.13	0	34726.1	111	9	23	34.7	529348	260514	249206			Green
3379	Q5A5V6_CANAL	Q5A5V6	Pyruvate dehydrogenase E1 component subunit beta OS=Candida albicans (strain SC5314 / ATCC MYA-2876) GN=PDB1 PE=4 SV=1	Regular	7678.21	0	41579.4	82	9	33	31.93	337107	253724	171318			Green
5538	Q5AG43_CANAL	Q5AG43	Ribosomal 40S subunit protein S5 OS=Candida albicans (strain SC5314 / ATCC MYA-2876) GN=RPS5 PE=3 SV=1	Regular	7513.41	0	25398	131	10	21	51.11	434229	207682	216633			Green
882	RSSA_CANAL	O42817	40S ribosomal protein S0 OS=Candida albicans (strain SC5314 / ATCC MYA-2876) GN=RPS0 PE=2 SV=2	Regular	7232.02	0	28844.5	163	17	21	54.79	746951	339994	383571			Green
499	HSP72_CANAL	P46587	Heat shock protein SSA2 OS=Candida albicans (strain SC5314 / ATCC MYA-2876) GN=SSA2 PE=1 SV=4	Regular	7206.27	0	70241.8	219	29	53	45.27	916351	367957	335442			Green
2594	A0A1D8PJX3_CANAL	A0A1D8PJX3	Cytochrome b-c1 complex subunit Rieske_ mitochondrial OS=Candida albicans (strain SC5314 / ATCC MYA-2876) GN=RIP1 PE=4 SV=1	Regular	7090.59	0	23435.6	72	6	15	40.85	292818	154153	141450			Green
3672	A0A1D8PJ73_CANAL	A0A1D8PJ73	Ali1p OS=Candida albicans (strain SC5314 / ATCC MYA-2876) GN=ALI1 PE=3 SV=1	Regular	6949.57	0	32730.1	57	10	27	44.8	192030	146195	73122			Green
5110	Q59T44_CANAL	Q59T44	40S ribosomal protein S8 OS=Candida albicans (strain SC5314 / ATCC MYA-2876) GN=RPS8A PE=3 SV=1	Regular	6947.78	0	22809.9	69	6	17	38.35	293399	210058	124197			Green
492	IF5A_CANAL	O94083	Eukaryotic translation initiation factor 5A OS=Candida albicans (strain SC5314 / ATCC MYA-2876) GN=ANB1 PE=3 SV=2	Regular	6875.26	0	17246.4	220	16	16	62.03	1063178	113711	825458			Green
2651	A0A1D8PGY8_CANAL	A0A1D8PGY8	Ribosomal 40S subunit protein S9B OS=Candida albicans (strain SC5314 / ATCC MYA-2876) GN=RPS9B PE=4 SV=1	Regular	6494.86	0	21720.1	138	11	24	43.39	1015409	435043	619482			Green
4941	A0A1D8PTY0_CANAL	A0A1D8PTY0	Uncharacterized protein OS=Candida albicans (strain SC5314 / ATCC MYA-2876) GN=CAALFM_CR09240CA PE=4 SV=1	Regular	6474.12	0	17247.4	49	7	13	64.63	160780	127879	39393			Green
4029	Q5A017_CANAL	Q5A017	Transaldolase OS=Candida albicans (strain SC5314 / ATCC MYA-2876) GN=TAL1 PE=3 SV=1	Regular	6427.27	0	35843.6	131	17	35	60.06	563992	272796	209013			Green
1822	A0A1D8PGL1_CANAL	A0A1D8PGL1	Uncharacterized protein OS=Candida albicans (strain SC5314 / ATCC MYA-2876) GN=orf19.1564 PE=4 SV=1	Regular	6286.81	0	21542.9	54	6	19	39.15	171607	128107	47805			Green
956	SUR7_CANAL	Q5A4M8	Protein SUR7 OS=Candida albicans (strain SC5314 / ATCC MYA-2876) GN=SUR7 PE=1 SV=1	Regular	6185.96	0	30257.8	50	6	18	31.85	198021	184954	69412			Green
4329	Q5A7P7_CANAL	Q5A7P7	F1F0 ATP synthase subunit 5 OS=Candida albicans (strain SC5314 / ATCC MYA-2876) GN=ATP5 PE=3 SV=1	Regular	6120.02	0	22161.4	85	9	17	40.98	368204	234146	94377			Green
351	EF1A1_CANAL	P0CY35	Elongation factor 1-alpha 1 OS=Candida albicans (strain SC5314 / ATCC MYA-2876) GN=TEF1 PE=3 SV=1	Regular	6061.8	0	50468	168	18	38	37.34	940655	413078	480701			Green
5871	Q5ABS1_CANAL	Q5ABS1	Cytochrome b-c1 complex subunit 7 OS=Candida albicans (strain SC5314 / ATCC MYA-2876) GN=QCR7 PE=3 SV=1	Regular	6021.58	0	14423.8	160	13	13	92.13	1018991	232880	351398			Green
4986	Q5AKX1_CANAL	Q5AKX1	Glycine cleavage system H protein OS=Candida albicans (strain SC5314 / ATCC MYA-2876) GN=GCV3 PE=3 SV=1	Regular	5964.92	0	20053.4	71	7	15	40.11	255456	166798	101591			Green
864	RL10A_CANAL	Q9UVJ4	60S ribosomal protein L10a OS=Candida albicans (strain SC5314 / ATCC MYA-2876) GN=RPL10A PE=3 SV=2	Regular	5819.17	0	24492.8	82	11	18	33.18	403480	237648	117213			Green
5599	Q5AMQ2_CANAL	Q5AMQ2	Clathrin light chain OS=Candida albicans (strain SC5314 / ATCC MYA-2876) GN=CLC1 PE=3 SV=1	Regular	5782.4	0	25986.2	43	6	34	44.89	119738	102665	41768			Green
2959	A0A1D8PTS0_CANAL	A0A1D8PTS0	Ribosomal protein P2A OS=Candida albicans (strain SC5314 / ATCC MYA-2876) GN=RPP2A PE=3 SV=1	Regular	5706.45	0	10857.9	31	2	5	26.85	117148	156855	51552			Green
4155	Q59KV8_CANAL	Q59KV8	Lipid-binding protein OS=Candida albicans (strain SC5314 / ATCC MYA-2876) GN=LSP1 PE=4 SV=1	Regular	5545.58	0	35591	94	11	27	38.8	471352	289890	186736			Green
3085	A0A1D8PF08_CANAL	A0A1D8PF08	Ribosomal 60S subunit protein L2A OS=Candida albicans (strain SC5314 / ATCC MYA-2876) GN=RPL2 PE=4 SV=1	Regular	5345.95	0	27368.5	67	7	20	33.86	289607	226869	132588			Green
4318	Q5AA13_CANAL	Q5AA13	Gim5p OS=Candida albicans (strain SC5314 / ATCC MYA-2876) GN=GIM5 PE=4 SV=1	Regular	5152.33	0	17722.2	38	4	17	38.61	147032	129174	61107			Green
1266	A0A1D8PPN6_CANAL	A0A1D8PPN6	Ribosomal 60S subunit protein L32 OS=Candida albicans (strain SC5314 / ATCC MYA-2876) GN=RPL32 PE=4 SV=1	Regular	5019.04	0	15013.6	25	3	14	23.66	72046	67516	22725			Green
1763	A0A1D8PPE0_CANAL	A0A1D8PPE0	Ribosomal 40S subunit protein S13 OS=Candida albicans (strain SC5314 / ATCC MYA-2876) GN=RPS13 PE=3 SV=1	Regular	5012.48	0	16945.8	44	5	15	41.06	165760	141454	58252			Green
4380	Q5ALV5_CANAL	Q5ALV5	Cytochrome c oxidase subunit IV OS=Candida albicans (strain SC5314 / ATCC MYA-2876) GN=COX4 PE=4 SV=1	Regular	4999	0	17460	44	7	16	49.04	143990	90427	68828			Green
1779	Q5A513_CANAL	Q5A513	E2 ubiquitin-conjugating protein OS=Candida albicans (strain SC5314 / ATCC MYA-2876) GN=orf19.933 PE=3 SV=1	Regular	4966.07	0	19200.9	40	6	18	36.69	245427	225435	102236			Green
5992	G1UAZ9_CANAL	G1UAZ9	Uncharacterized protein OS=Candida albicans (strain SC5314 / ATCC MYA-2876) GN=orf19.5158 PE=4 SV=1	Regular	4899.44	0	19786.4	56	6	11	54.65	281995	188457	115433			Green
3618	A0A1D8PM35_CANAL	A0A1D8PM35	Translation elongation factor 1 subunit beta OS=Candida albicans (strain SC5314 / ATCC MYA-2876) GN=EFB1 PE=3 SV=1	Regular	4892.15	0	23479	57	6	15	50.7	200282	174326	106091			Green
2464	A0A1D8PSV5_CANAL	A0A1D8PSV5	Ribosomal 40S subunit protein S3 OS=Candida albicans (strain SC5314 / ATCC MYA-2876) GN=RPS3 PE=4 SV=1	Regular	4869.21	0	27271.6	133	11	29	46.61	577672	236487	240730			Green
4462	Q5A6A1_CANAL	Q5A6A1	Ribosomal 60S subunit protein L24A OS=Candida albicans (strain SC5314 / ATCC MYA-2876) GN=RPL24A PE=4 SV=1	Regular	4669.21	0	17383.2	80	6	15	32.26	356602	162949	168393			Green
5557	Q5A389_CANAL	Q5A389	Ribosomal 40S subunit protein S20 OS=Candida albicans (strain SC5314 / ATCC MYA-2876) GN=RPS20 PE=3 SV=1	Regular	4617.71	0	13344.6	33	7	13	36.97	97869	72202	23004			Green
2820	Q5A6R5_CANAL	Q5A6R5	Dap1p OS=Candida albicans (strain SC5314 / ATCC MYA-2876) GN=DAP1 PE=3 SV=1	Regular	4502.3	0	17282.4	35	4	14	52.9	114722	111057	46548			Green
2774	A0A1D8PHL7_CANAL	A0A1D8PHL7	F1F0 ATP synthase subunit h OS=Candida albicans (strain SC5314 / ATCC MYA-2876) GN=ATP14 PE=4 SV=1	Regular	4461.69	0	12002.5	33	4	9	69.44	138757	158490	70621			Green
3750	A0A1D8PJ01_CANAL	A0A1D8PJ01	Plasma membrane ATPase OS=Candida albicans (strain SC5314 / ATCC MYA-2876) GN=PMA1 PE=3 SV=1	Regular	4320.5	0	98222.6	304	30	59	36.98	1399027	390220	621004			Green
3190	A0A1D8PN83_CANAL	A0A1D8PN83	Ribosomal 40S subunit protein S11A OS=Candida albicans (strain SC5314 / ATCC MYA-2876) GN=orf19.4149.1 PE=3 SV=1	Regular	4250.41	0	17714.6	111	9	15	55.48	389150	137077	163752			Green
806	PMM_CANAL	P31353	Phosphomannomutase OS=Candida albicans (strain SC5314 / ATCC MYA-2876) GN=PMM1 PE=1 SV=1	Regular	4158.32	0	29132.8	75	10	22	33.73	195966	130020	63786			Green
501	HSP90_CANAL	P46598	Heat shock protein 90 homolog OS=Candida albicans (strain SC5314 / ATCC MYA-2876) GN=HSP90 PE=3 SV=1	Regular	4141.68	0	80823.6	207	26	72	37.91	765479	253080	251981			Green
4988	Q5ADP7_CANAL	Q5ADP7	Fesur1p OS=Candida albicans (strain SC5314 / ATCC MYA-2876) GN=FESUR1 PE=3 SV=1	Regular	4083	0	25397.4	45	4	19	18.39	292401	262136	150676			Green
421	G6PI_CANAL	P83780	Glucose-6-phosphate isomerase OS=Candida albicans (strain SC5314 / ATCC MYA-2876) GN=PGI1 PE=1 SV=2	Regular	4003.24	0	61186.3	160	17	50	31.27	728526	255968	318317			Green
2634	A0A1D8PDK6_CANAL	A0A1D8PDK6	6_7-dimethyl-8-ribityllumazine synthase OS=Candida albicans (strain SC5314 / ATCC MYA-2876) GN=RIB4 PE=3 SV=1	Regular	4000.08	0	23269.8	38	6	15	33.5	116704	91150	41416			Green
343	DUT_CANAL	P0CY19	Deoxyuridine 5'-triphosphate nucleotidohydrolase OS=Candida albicans (strain SC5314 / ATCC MYA-2876) GN=DUT1 PE=3 SV=1	Regular	3993.97	0	16945.1	56	9	15	54.09	203277	69843	63398			Green
365	EF2_CANAL	Q5A0M4	Elongation factor 2 OS=Candida albicans (strain SC5314 / ATCC MYA-2876) GN=EFT2 PE=1 SV=2	Regular	3927.03	0	93924.7	175	27	73	35.51	589709	183500	190903			Green
2123	A0A1D8PGT5_CANAL	A0A1D8PGT5	Aldehyde dehydrogenase (NAD(P)(+)) OS=Candida albicans (strain SC5314 / ATCC MYA-2876) GN=ALD5 PE=3 SV=1	Regular	3843.24	0	54295.9	85	10	37	35.47	308575	159536	90303			Green
4839	Q59V63_CANAL	Q59V63	Emp24p OS=Candida albicans (strain SC5314 / ATCC MYA-2876) GN=EMP24 PE=3 SV=1	Regular	3827.63	0	22940.7	57	8	16	49.5	224576	128208	62774			Green
5699	Q5AND4_CANAL	Q5AND4	Rdi1p OS=Candida albicans (strain SC5314 / ATCC MYA-2876) GN=RDI1 PE=4 SV=1	Regular	3762.58	0	22962.1	79	9	21	56.65	252458	145434	80294			Green
2445	A0A1D8PKL0_CANAL	A0A1D8PKL0	Peptidyl-prolyl cis-trans isomerase (Fragment) OS=Candida albicans (strain SC5314 / ATCC MYA-2876) GN=CYP5 PE=3 SV=1	Regular	3645.32	0	22352.3	90	9	18	44.55	424865	155431	131281			Green
3829	Q59LZ9_CANAL	Q59LZ9	Tom22p OS=Candida albicans (strain SC5314 / ATCC MYA-2876) GN=TOM22 PE=4 SV=1	Regular	3581.73	0	16656.3	26	4	12	40	75020	72672	13475			Green
2190	A0A1D8PE91_CANAL	A0A1D8PE91	Tyrosine protein phosphatase OS=Candida albicans (strain SC5314 / ATCC MYA-2876) GN=LTP1 PE=4 SV=1	Regular	3575.05	0	19474.8	40	6	15	45.24	137025	115498	47035			Green
4341	Q59W54_CANAL	Q59W54	SUMO family protein OS=Candida albicans (strain SC5314 / ATCC MYA-2876) GN=SMT3 PE=4 SV=1	Regular	3461.43	0	11206.4	30	4	11	54.9	84278	81274	21766			Green
3204	Q5ADQ6_CANAL	Q5ADQ6	40S ribosomal protein S12 OS=Candida albicans (strain SC5314 / ATCC MYA-2876) GN=RPS12 PE=3 SV=1	Regular	3423.01	0	15983	56	7	13	67.13	232533	180236	71727			Green
4151	Q59PW1_CANAL	Q59PW1	Monothiol glutaredoxin OS=Candida albicans (strain SC5314 / ATCC MYA-2876) GN=orf19.2782 PE=4 SV=1	Regular	3394.27	0	19557.8	33	3	10	22.86	150394	203781	57974			Green
5963	A0A1D8PMU2_CANAL	A0A1D8PMU2	Uncharacterized protein OS=Candida albicans (strain SC5314 / ATCC MYA-2876) GN=orf19.5686 PE=4 SV=1	Regular	3378.81	0	22987.3	64	9	16	33	238403	144965	67151			Green
879	RS3A_CANAL	P40910	40S ribosomal protein S1 OS=Candida albicans (strain SC5314 / ATCC MYA-2876) GN=RPS1 PE=3 SV=3	Regular	3354.45	0	29100.8	64	14	28	60.55	170389	76853	38439			Green
4337	Q5AGX8_CANAL	Q5AGX8	Acetyltransferase component of pyruvate dehydrogenase complex OS=Candida albicans (strain SC5314 / ATCC MYA-2876) GN=LAT1 PE=3 SV=1	Regular	3311.14	0	50176.3	86	9	34	21.59	359516	216280	113559			Green
2482	A0A1D8PPQ1_CANAL	A0A1D8PPQ1	Tif3p OS=Candida albicans (strain SC5314 / ATCC MYA-2876) GN=TIF3 PE=4 SV=1	Regular	3262.75	0	50701.2	44	7	58	16.48	134241	111990	60714			Green
860	RHO1_CANAL	O42825	GTP-binding protein RHO1 OS=Candida albicans (strain SC5314 / ATCC MYA-2876) GN=RHO1 PE=3 SV=1	Regular	3255.36	0	22398.4	46	7	16	46.97	127577	88984	34404			Green
479	HSP77_CANAL	P83784	Heat shock protein SSC1_ mitochondrial OS=Candida albicans (strain SC5314 / ATCC MYA-2876) GN=SSC1 PE=1 SV=2	Regular	3248.34	0	69919.3	152	25	70	42.44	551627	204813	158835			Green
82	ADH2_CANAL	O94038	Alcohol dehydrogenase 2 OS=Candida albicans (strain SC5314 / ATCC MYA-2876) GN=ADH2 PE=3 SV=1	Regular	3213.65	0	37206.4	78	8	31	24.43	267614	142252	62208			Green
2466	A0A1D8PDC4_CANAL	A0A1D8PDC4	ATP synthase subunit alpha OS=Candida albicans (strain SC5314 / ATCC MYA-2876) GN=ATP1 PE=3 SV=1	Regular	3205.64	0	59098.7	108	15	49	32.6	364420	173103	101318			Green
2831	A0A1D8PSH3_CANAL	A0A1D8PSH3	Citrate synthase OS=Candida albicans (strain SC5314 / ATCC MYA-2876) GN=CIT1 PE=3 SV=1	Regular	3129.89	0	52001.5	69	11	35	31.26	265134	197725	77678			Green
4219	Q59ZE0_CANAL	Q59ZE0	F1F0 ATP synthase subunit 4 OS=Candida albicans (strain SC5314 / ATCC MYA-2876) GN=ATP4 PE=4 SV=1	Regular	3082.53	0	25828.7	45	9	22	35.62	146099	120279	44049			Green
1725	Q5A5A0_CANAL	Q5A5A0	Thioredoxin peroxidase OS=Candida albicans (strain SC5314 / ATCC MYA-2876) GN=PRX1 PE=4 SV=1	Regular	3039.54	0	27499.5	74	11	19	48.56	255508	99617	84877			Green
2203	A0A1D8PPG2_CANAL	A0A1D8PPG2	Uncharacterized protein OS=Candida albicans (strain SC5314 / ATCC MYA-2876) GN=orf19.4193 PE=4 SV=1	Regular	3014.27	0	15683.9	48	5	11	38.24	154714	84336	48452			Green
3539	A0A1D8PRU4_CANAL	A0A1D8PRU4	Actin-related protein 2/3 complex subunit 4 OS=Candida albicans (strain SC5314 / ATCC MYA-2876) GN=ARC19 PE=3 SV=1	Regular	3003.4	0	20232.4	50	8	16	55.49	197049	115978	76391			Green
2250	A0A1D8PL99_CANAL	A0A1D8PL99	40S ribosomal protein S6 OS=Candida albicans (strain SC5314 / ATCC MYA-2876) GN=RPS6A PE=3 SV=1	Regular	2924.56	0	27200.4	46	9	24	36.44	135900	66021	35168			Green
4785	Q5AHY8_CANAL	Q5AHY8	Mitochondrial 54S ribosomal protein YmL27 OS=Candida albicans (strain SC5314 / ATCC MYA-2876) GN=MRPL27 PE=4 SV=1	Regular	2911.84	0	19307.7	37	8	19	49.4	135276	98549	38940			Green
2339	A0A1D8PSC8_CANAL	A0A1D8PSC8	Arc1p OS=Candida albicans (strain SC5314 / ATCC MYA-2876) GN=ARC1 PE=4 SV=1	Regular	2899.77	0	41160.1	55	9	35	31.71	199415	119494	71598			Green
4652	Q5AG68_CANAL	Q5AG68	Nucleoside diphosphate kinase OS=Candida albicans (strain SC5314 / ATCC MYA-2876) GN=YNK1 PE=3 SV=1	Regular	2884.59	0	16947.5	17	3	13	25.83	54093	54093	16302			Green
3889	A0A1D8PPA5_CANAL	A0A1D8PPA5	Het1p OS=Candida albicans (strain SC5314 / ATCC MYA-2876) GN=HET1 PE=4 SV=1	Regular	2875.98	0	21861.3	35	7	21	49.75	101584	82592	36704			Green
498	HSP60_CANAL	O74261	Heat shock protein 60_ mitochondrial OS=Candida albicans (strain SC5314 / ATCC MYA-2876) GN=HSP60 PE=3 SV=1	Regular	2867.16	0	60410.9	92	15	56	35.69	293926	164640	90011			Green
3317	A0A1D8PDX5_CANAL	A0A1D8PDX5	Isoleucine biosynthesis protein OS=Candida albicans (strain SC5314 / ATCC MYA-2876) GN=MMD1 PE=4 SV=1	Regular	2795.67	0	17070.5	27	3	13	21.15	82479	90532.5	31108			Green
1133	A0A1D8PHU4_CANAL	A0A1D8PHU4	Uncharacterized protein OS=Candida albicans (strain SC5314 / ATCC MYA-2876) GN=orf19.2257 PE=4 SV=1	Regular	2768.46	0	42567.2	63	7	39	25.61	224398	122443	71072			Green
3329	A0A1D8PCU5_CANAL	A0A1D8PCU5	Uncharacterized protein OS=Candida albicans (strain SC5314 / ATCC MYA-2876) GN=orf19.2954 PE=4 SV=1	Regular	2764.64	0	22663.9	48	9	18	50.5	188757	86354	48504			Green
2711	A0A1D8PFV7_CANAL	A0A1D8PFV7	Mdg1p OS=Candida albicans (strain SC5314 / ATCC MYA-2876) GN=MDG1 PE=4 SV=1	Regular	2718.22	0	70581.4	92	16	78	29.85	351171	240043	146102			Green
378	ERG6_CANAL	O74198	Sterol 24-C-methyltransferase OS=Candida albicans (strain SC5314 / ATCC MYA-2876) GN=ERG6 PE=3 SV=2	Regular	2676.2	0	43242.7	59	11	37	32.71	208098	140810	54420			Green
2392	A0A1D8PCW6_CANAL	A0A1D8PCW6	Ribosomal 40S subunit protein S16A OS=Candida albicans (strain SC5314 / ATCC MYA-2876) GN=RPS16A PE=3 SV=1	Regular	2649.93	0	15739.4	16	2	13	19.01	41150	61725	12546			Green
4532	Q5AEN2_CANAL	Q5AEN2	Ribosomal 60S subunit protein L9B OS=Candida albicans (strain SC5314 / ATCC MYA-2876) GN=RPL9B PE=4 SV=1	Regular	2621.21	0	21775.2	40	7	18	35.08	103384	80245	21731			Green
1611	A0A1D8PG96_CANAL	A0A1D8PG96	Hsp70 family ATPase OS=Candida albicans (strain SC5314 / ATCC MYA-2876) GN=KAR2 PE=3 SV=1	Regular	2595.66	0	74618.9	158	23	56	32.75	470808	142235	140799			Green
5681	A0A1D8PRF3_CANAL	A0A1D8PRF3	Uncharacterized protein OS=Candida albicans (strain SC5314 / ATCC MYA-2876) GN=orf19.7199 PE=4 SV=1	Regular	2571.5	0	19129	34	5	11	39.29	93292	77469	33010			Green
4967	A0A1D8PH52_CANAL	A0A1D8PH52	Acetyl-CoA C-acetyltransferase OS=Candida albicans (strain SC5314 / ATCC MYA-2876) GN=ERG10 PE=3 SV=1	Regular	2513.7	0	42334.5	31	3	32	9.95	112808	112808	41108			Green
4092	Q59KY7_CANAL	Q59KY7	Mitochondrial 37S ribosomal protein RSM18 OS=Candida albicans (strain SC5314 / ATCC MYA-2876) GN=orf19.5201 PE=4 SV=1	Regular	2498.93	0	22520.6	41	6	16	38.5	293421	154673	69835			Green
3044	A0A1D8PM75_CANAL	A0A1D8PM75	Ribosomal 60S subunit protein L30 OS=Candida albicans (strain SC5314 / ATCC MYA-2876) GN=RPL30 PE=4 SV=1	Regular	2482.37	0	11562.4	16	2	8	27.36	35839	53758.5	7981			Green
272	COX2_CANAL	Q9B8D8	Cytochrome c oxidase subunit 2 OS=Candida albicans (strain SC5314 / ATCC MYA-2876) GN=COX2 PE=3 SV=2	Regular	2481.76	0	30201	34	3	14	17.94	161351	208000	57367			Green
695	MDHC_CANAL	P83778	Malate dehydrogenase_ cytoplasmic OS=Candida albicans (strain SC5314 / ATCC MYA-2876) GN=MDH1 PE=1 SV=2	Regular	2459.96	0	36061.3	44	6	31	32.94	98030	76382	34443			Green
7	TMEDA_CANAL	Q5A302	Endoplasmic reticulum vesicle protein 25 OS=Candida albicans (strain SC5314 / ATCC MYA-2876) GN=ERV25 PE=3 SV=1	Regular	2402.44	0	24626.1	45	7	17	45.58	108300	57574	23150			Green
890	RV161_CANAL	Q5AFE4	Regulator of cytoskeleton and endocytosis RVS161 OS=Candida albicans (strain SC5314 / ATCC MYA-2876) GN=RVS161 PE=1 SV=2	Regular	2372.64	0	30198.4	31	9	34	48.48	99060	65918	31173			Green
3327	A0A1D8PFM9_CANAL	A0A1D8PFM9	Peptidylprolyl isomerase OS=Candida albicans (strain SC5314 / ATCC MYA-2876) GN=orf19.4952.1 PE=4 SV=1	Regular	2363.57	0	16748.1	27	3	15	24.5	105568	87424	28241			Green
5866	Q59Z25_CANAL	Q59Z25	Mitochondrial nucleoid protein OS=Candida albicans (strain SC5314 / ATCC MYA-2876) GN=orf19.2275 PE=3 SV=1	Regular	2356.39	0	18706.8	23	4	21	41.38	85489	119079	36440			Green
896	SEC11_CANAL	Q5A869	Signal peptidase complex catalytic subunit SEC11 OS=Candida albicans (strain SC5314 / ATCC MYA-2876) GN=SEC11 PE=3 SV=1	Regular	2340.62	0	18866.8	29	3	15	25.3	150192	204956	35381			Green
3595	A0A1D8PJ64_CANAL	A0A1D8PJ64	Arf3p OS=Candida albicans (strain SC5314 / ATCC MYA-2876) GN=ARF3 PE=3 SV=1	Regular	2338.39	0	19816.9	24	5	13	24	117202	68667	29386			Green
4898	Q59WW7_CANAL	Q59WW7	Glutathione peroxidase OS=Candida albicans (strain SC5314 / ATCC MYA-2876) GN=orf19.86 PE=3 SV=1	Regular	2294.06	0	18273.8	42	8	15	39.13	152268	95216	40351			Green
5529	A0A1D8PK85_CANAL	A0A1D8PK85	Proteasome core particle subunit beta 1 OS=Candida albicans (strain SC5314 / ATCC MYA-2876) GN=PRE3 PE=4 SV=1	Regular	2261.99	0	23643.5	50	9	20	42.52	157077	101345	26839			Green
21	TPIS_CANAL	Q9P940	Triosephosphate isomerase OS=Candida albicans (strain SC5314 / ATCC MYA-2876) GN=TPI1 PE=1 SV=3	Regular	2243.53	0	26896.5	69	10	20	49.19	248713	133838	66898			Green
630	IPYR_CANAL	P83777	Inorganic pyrophosphatase OS=Candida albicans (strain SC5314 / ATCC MYA-2876) GN=IPP1 PE=1 SV=3	Regular	2237.85	0	32372.5	65	13	21	55.9	192026	131091	46782			Green
2587	A0A1D8PK40_CANAL	A0A1D8PK40	Ribosomal protein L19 OS=Candida albicans (strain SC5314 / ATCC MYA-2876) GN=RPL19A PE=3 SV=1	Regular	2220.36	0	21884.6	37	4	21	19.47	104604	82871	30501			Green
6034	A0A1D8PNC7_CANAL	A0A1D8PNC7	Hsp12p OS=Candida albicans (strain SC5314 / ATCC MYA-2876) GN=HSP12 PE=4 SV=1	Regular	2151.58	0	13324.6	18	4	12	51.18	48783	45873	13381			Green
4094	Q5AMP4_CANAL	Q5AMP4	Malate dehydrogenase OS=Candida albicans (strain SC5314 / ATCC MYA-2876) GN=MDH1-1 PE=3 SV=1	Regular	2017.54	0	34842.5	46	8	35	43.98	128994	87820	40483			Green
2615	A0A1D8PPR5_CANAL	A0A1D8PPR5	Hch1p OS=Candida albicans (strain SC5314 / ATCC MYA-2876) GN=HCH1 PE=4 SV=1	Regular	1998.6	0	17859.1	19	3	22	18.42	42826	42826	14055			Green
1817	A0A1D8PEM5_CANAL	A0A1D8PEM5	Isocitrate dehydrogenase [NAD] subunit_ mitochondrial OS=Candida albicans (strain SC5314 / ATCC MYA-2876) GN=IDH1 PE=3 SV=1	Regular	1991.56	0	39231	54	11	25	42.31	191499	85089	81074			Green
5775	Q5A8Y7_CANAL	Q5A8Y7	DNA-directed RNA polymerase II subunit OS=Candida albicans (strain SC5314 / ATCC MYA-2876) GN=RPB7 PE=4 SV=1	Regular	1988.84	0	19263.2	40	6	13	38.73	114031	81803	31943			Green
5581	Q5A750_CANAL	Q5A750	Transketolase OS=Candida albicans (strain SC5314 / ATCC MYA-2876) GN=TKL1 PE=3 SV=1	Regular	1979.54	0	73886.1	64	11	48	21.42	228716	151228	95751			Green
831	PPIA_CANAL	P22011	Peptidyl-prolyl cis-trans isomerase OS=Candida albicans (strain SC5314 / ATCC MYA-2876) GN=CYP1 PE=3 SV=1	Regular	1962.39	0	17689	42	7	16	37.04	142383	49304	43290			Green
3395	Q5A7K0_CANAL	Q5A7K0	40S ribosomal protein S24 OS=Candida albicans (strain SC5314 / ATCC MYA-2876) GN=RPS24 PE=3 SV=1	Regular	1952.92	0	15512.9	21	4	18	26.67	72802	66261	21070			Green
2736	A0A1D8PEW7_CANAL	A0A1D8PEW7	Uncharacterized protein OS=Candida albicans (strain SC5314 / ATCC MYA-2876) GN=orf19.993 PE=4 SV=1	Regular	1880.61	0	19904.5	28	4	16	29.31	101657	91737	39024			Green
856	RL13_CANAL	O59931	60S ribosomal protein L13 OS=Candida albicans (strain SC5314 / ATCC MYA-2876) GN=RPL13 PE=3 SV=1	Regular	1874.59	0	23053.7	33	4	15	19.31	97838	69129	29763			Green
680	METE_CANAL	P82610	5-methyltetrahydropteroyltriglutamate--homocysteine methyltransferase OS=Candida albicans (strain SC5314 / ATCC MYA-2876) GN=MET6 PE=1 SV=2	Regular	1872.26	0	85815.8	148	25	71	36.64	414287	145832	109049			Green
209	C9MT_CANAL	Q5APD4	Sphingolipid C9-methyltransferase OS=Candida albicans (strain SC5314 / ATCC MYA-2876) GN=MTS1 PE=1 SV=1	Regular	1862.59	0	59290.2	62	15	46	27.49	297636	100460	98823			Green
3518	A0A1D8PGN7_CANAL	A0A1D8PGN7	Hypoxanthine phosphoribosyltransferase OS=Candida albicans (strain SC5314 / ATCC MYA-2876) GN=HPT1 PE=4 SV=1	Regular	1823.34	0	24304.7	18	2	19	13.15	82659	123988	13322			Green
1129	A0A1D8PPS1_CANAL	A0A1D8PPS1	Ribosomal 60S subunit protein L25 OS=Candida albicans (strain SC5314 / ATCC MYA-2876) GN=RPL25 PE=3 SV=1	Regular	1785.42	0	15842.6	21	3	12	18.31	54597	73663.5	13817			Green
5749	Q5APE0_CANAL	Q5APE0	Uncharacterized protein OS=Candida albicans (strain SC5314 / ATCC MYA-2876) GN=orf19.4825 PE=4 SV=1	Regular	1775.83	0	17894.4	16	5	18	29.87	40020	32079	8215			Green
122	ALS1_CANAL	Q5A8T4	Agglutinin-like protein 1 OS=Candida albicans (strain SC5314 / ATCC MYA-2876) GN=ALS1 PE=1 SV=1	Regular	1769.13	0	133484	50	3	39	4.76	297330	440400	195240			Green
43	UBC2_CANAL	O74201	Ubiquitin-conjugating enzyme E2 2 OS=Candida albicans (strain SC5314 / ATCC MYA-2876) GN=UBC2 PE=2 SV=1	Regular	1762.89	0	20633.4	22	3	12	31.28	70987	70987	26374			Green
500	HSP7F_CANAL	Q96VB9	Heat shock protein homolog SSE1 OS=Candida albicans (strain SC5314 / ATCC MYA-2876) GN=MSI3 PE=1 SV=2	Regular	1727.26	0	78866.9	87	19	72	37.52	242943	141151	80332			Green
4009	Q5A8Y6_CANAL	Q5A8Y6	Mitochondrial 54S ribosomal protein YmL23 OS=Candida albicans (strain SC5314 / ATCC MYA-2876) GN=orf19.3348 PE=3 SV=1	Regular	1725.66	0	20326.4	20	4	16	24.43	56341	45942	15475			Green
477	HIS1_CANAL	P46586	ATP phosphoribosyltransferase OS=Candida albicans (strain SC5314 / ATCC MYA-2876) GN=HIS1 PE=3 SV=1	Regular	1722.66	0	33060.9	30	6	28	35.57	97576	81522	26569			Green
3313	A0A1D8PFR4_CANAL	A0A1D8PFR4	Actin OS=Candida albicans (strain SC5314 / ATCC MYA-2876) GN=ACT1 PE=3 SV=1	Regular	1709.56	0	41966.8	75	13	36	43.09	303947	83877	109212			Green
5084	Q59NB3_CANAL	Q59NB3	Snl1p OS=Candida albicans (strain SC5314 / ATCC MYA-2876) GN=SNL1 PE=4 SV=1	Regular	1704.19	0	23489.1	28	7	19	31.66	156956	85279	49629			Green
1985	A0A1D8PLJ3_CANAL	A0A1D8PLJ3	Superoxide dismutase [Cu-Zn] OS=Candida albicans (strain SC5314 / ATCC MYA-2876) GN=SOD1 PE=3 SV=1	Regular	1700.73	0	16259.8	82	6	11	44.16	297181	114563	107224			Green
42	TYSY_CANAL	P12461	Thymidylate synthase OS=Candida albicans (strain SC5314 / ATCC MYA-2876) GN=TMP1 PE=3 SV=3	Regular	1697.36	0	36395.6	25	4	30	15.56	57709	47348	15119			Green
5412	Q59YD2_CANAL	Q59YD2	Uncharacterized protein OS=Candida albicans (strain SC5314 / ATCC MYA-2876) GN=orf19.1394 PE=4 SV=1	Regular	1692.7	0	18977.8	21	5	12	34.94	43510	39557	23486			Green
5669	Q5ALN2_CANAL	Q5ALN2	Mitochondrial 37S ribosomal protein MRPS8 OS=Candida albicans (strain SC5314 / ATCC MYA-2876) GN=orf19.1545 PE=4 SV=1	Regular	1631.37	0	17506.3	20	5	19	34.84	73269	55074	21627			Green
506	IF4E_CANAL	Q9P975	Eukaryotic translation initiation factor 4E OS=Candida albicans (strain SC5314 / ATCC MYA-2876) GN=TIF45 PE=3 SV=1	Regular	1609.97	0	24295.3	21	4	23	20.1	46934	65316	14992			Green
5337	Q5AND0_CANAL	Q5AND0	Prohibitin subunit OS=Candida albicans (strain SC5314 / ATCC MYA-2876) GN=PHB2 PE=4 SV=1	Regular	1576.42	0	34164.5	22	5	34	21.12	126221	78490	20260			Green
4164	Q5A785_CANAL	Q5A785	Uncharacterized protein OS=Candida albicans (strain SC5314 / ATCC MYA-2876) GN=orf19.5077 PE=4 SV=1	Regular	1571.08	0	18899.3	17	5	16	39.16	68100	57154	18473			Green
486	HSP71_CANAL	P41797	Heat shock protein SSA1 OS=Candida albicans (strain SC5314 / ATCC MYA-2876) GN=SSA1 PE=1 SV=2	Regular	1549.06	0	70495.2	114	12	54	19.82	324033	144899	100564			Green
4147	Q59P43_CANAL	Q59P43	GTP-binding nuclear protein OS=Candida albicans (strain SC5314 / ATCC MYA-2876) GN=GSP1 PE=3 SV=1	Regular	1546.88	0	24485	34	7	21	52.8	92651	74454	21248			Green
3849	Q5A1Z1_CANAL	Q5A1Z1	Mitochondrial 37S ribosomal protein MRP21 OS=Candida albicans (strain SC5314 / ATCC MYA-2876) GN=CAALFM_CR02950CA PE=4 SV=1	Regular	1530.43	0	22567.5	24	5	21	32.64	52257	46002	13391			Green
2812	A0A1D8PEY9_CANAL	A0A1D8PEY9	Ribosomal 40S subunit protein S17B OS=Candida albicans (strain SC5314 / ATCC MYA-2876) GN=RPS17B PE=3 SV=1	Regular	1507.86	0	15739.3	25	5	11	48.91	63986	56974	18855			Green
1631	A0A1D8PPG7_CANAL	A0A1D8PPG7	Ketol-acid reductoisomerase_ mitochondrial OS=Candida albicans (strain SC5314 / ATCC MYA-2876) GN=ILV5 PE=3 SV=1	Regular	1494.99	0	44962.7	48	8	37	23.75	129570	105432	28362			Green
5066	A0A1D8PUB4_CANAL	A0A1D8PUB4	L-iditol 2-dehydrogenase OS=Candida albicans (strain SC5314 / ATCC MYA-2876) GN=XYL2 PE=3 SV=1	Regular	1473.2	0	39170.6	44	8	32	25	99262	76282	28623			Green
3908	A0A1D8PG81_CANAL	A0A1D8PG81	Hgt7p OS=Candida albicans (strain SC5314 / ATCC MYA-2876) GN=HGT7 PE=3 SV=1	Regular	1469.13	0	61219	31	3	28	6.41	95718	95718	40178			Green
5344	Q5A2A5_CANAL	Q5A2A5	Glycine--tRNA ligase OS=Candida albicans (strain SC5314 / ATCC MYA-2876) GN=GRS1 PE=4 SV=1	Regular	1403.08	0	74113.2	58	9	63	25.61	217663	169338	94154			Green
4571	Q5AIB8_CANAL	Q5AIB8	Ribosomal 60S subunit protein L10 OS=Candida albicans (strain SC5314 / ATCC MYA-2876) GN=RPL10 PE=4 SV=1	Regular	1385.61	0	25474.4	61	10	26	35	196473	96337	53486			Green
1360	A0A1D8PQQ5_CANAL	A0A1D8PQQ5	Ribosomal 40S subunit protein S18B OS=Candida albicans (strain SC5314 / ATCC MYA-2876) GN=RPS18 PE=3 SV=1	Regular	1384.08	0	17046.8	23	5	18	35.86	56960	44884	12161			Green
854	RGI1_CANAL	Q59KG2	Respiratory growth induced protein 1 OS=Candida albicans (strain SC5314 / ATCC MYA-2876) GN=RGI1 PE=2 SV=1	Regular	1377.57	0	23881.9	24	3	22	21.89	53141	53141	17201			Green
5583	Q5A015_CANAL	Q5A015	Riboflavin kinase OS=Candida albicans (strain SC5314 / ATCC MYA-2876) GN=CAALFM_CR03740CA PE=4 SV=1	Regular	1370.39	0	20203.8	12	3	19	26.7	42311	42311	18288			Green
229	CAF20_CANAL	Q5AQ12	Cap-associated protein CAF20 OS=Candida albicans (strain SC5314 / ATCC MYA-2876) GN=CAF20 PE=3 SV=1	Regular	1368.38	0	19999.9	36	6	21	40.34	137341	103331	36618			Green
2299	A0A1D8PR39_CANAL	A0A1D8PR39	Ahp2p OS=Candida albicans (strain SC5314 / ATCC MYA-2876) GN=AHP2 PE=4 SV=1	Regular	1351.25	0	20105.2	20	3	12	23.78	57650	56891	10993			Green
5752	Q5A900_CANAL	Q5A900	Ribosomal 40S subunit protein S2 OS=Candida albicans (strain SC5314 / ATCC MYA-2876) GN=RPS21 PE=3 SV=1	Regular	1347.86	0	26987.3	49	7	26	26.91	181079	137743	57396			Green
5450	Q5AH14_CANAL	Q5AH14	Tom40p OS=Candida albicans (strain SC5314 / ATCC MYA-2876) GN=TOM40 PE=4 SV=1	Regular	1333.46	0	42366.1	48	13	25	33.33	307986	131448	139893			Green
2898	A0A1D8PP59_CANAL	A0A1D8PP59	Ubiquinol--cytochrome-c reductase subunit OS=Candida albicans (strain SC5314 / ATCC MYA-2876) GN=orf19.4016 PE=4 SV=1	Regular	1325.78	0	47945	34	9	32	31.44	118194	74742	32887			Green
5219	Q5ALM0_CANAL	Q5ALM0	Aspartate-semialdehyde dehydrogenase OS=Candida albicans (strain SC5314 / ATCC MYA-2876) GN=HOM2 PE=1 SV=1	Regular	1279.72	0	39738.3	30	8	29	25.75	116439	63793	51393			Green
5858	Q5A2C6_CANAL	Q5A2C6	MICOS complex subunit OS=Candida albicans (strain SC5314 / ATCC MYA-2876) GN=orf19.415 PE=4 SV=1	Regular	1246.51	0	27223.8	13	5	17	25.81	23561	14449	7508			Green
1321	A0A1D8PTH3_CANAL	A0A1D8PTH3	Alpha-ketoglutarate dehydrogenase OS=Candida albicans (strain SC5314 / ATCC MYA-2876) GN=KGD2 PE=4 SV=1	Regular	1240.93	0	48040.1	49	6	43	19.05	246614	132072	111521			Green
892	SAR1_CANAL	Q59S78	Small COPII coat GTPase SAR1 OS=Candida albicans (strain SC5314 / ATCC MYA-2876) GN=SAR1 PE=3 SV=2	Regular	1216.02	0	21481.8	16	7	17	46.84	125363	21100	33053			Green
712	MPG1_CANAL	O93827	Mannose-1-phosphate guanyltransferase OS=Candida albicans (strain SC5314 / ATCC MYA-2876) GN=MPG1 PE=1 SV=1	Regular	1204.98	0	40146.3	54	9	34	29.83	98441	52138	22812			Green
4082	Q5AH35_CANAL	Q5AH35	Mitochondrial 54S ribosomal protein MRP49 OS=Candida albicans (strain SC5314 / ATCC MYA-2876) GN=orf19.6503 PE=4 SV=1	Regular	1200.86	0	17911.8	16	3	13	18.3	42444	47508	8501			Green
2553	A0A1D8PC97_CANAL	A0A1D8PC97	Tubulin beta chain OS=Candida albicans (strain SC5314 / ATCC MYA-2876) GN=TUB2 PE=3 SV=1	Regular	1200.11	0	50339.4	37	10	30	34.52	144308	104273	38067			Green
1018	A0A1D8PL14_CANAL	A0A1D8PL14	Ornithine-oxo-acid transaminase OS=Candida albicans (strain SC5314 / ATCC MYA-2876) GN=CAR2 PE=3 SV=1	Regular	1183.9	0	47748.7	32	6	42	22.71	93818	67961	23692			Green
3948	Q59VZ0_CANAL	Q59VZ0	Hgt2p OS=Candida albicans (strain SC5314 / ATCC MYA-2876) GN=HGT2 PE=3 SV=1	Regular	1178.48	0	60845.4	23	2	32	6.79	96244	144366	38147			Green
3653	A0A1D8PM53_CANAL	A0A1D8PM53	Reticulon-like protein OS=Candida albicans (strain SC5314 / ATCC MYA-2876) GN=orf19.3799 PE=4 SV=1	Regular	1176.53	0	38807.8	35	5	16	12.3	132240	102415	27402			Green
1137	A0A1D8PTB5_CANAL	A0A1D8PTB5	Succinate--CoA ligase [ADP-forming] subunit beta_ mitochondrial OS=Candida albicans (strain SC5314 / ATCC MYA-2876) GN=LSC2 PE=3 SV=1	Regular	1142.61	0	44748.8	53	12	43	36.63	169352	92880	26531			Green
3941	A0A1D8PMQ4_CANAL	A0A1D8PMQ4	Proteasome regulatory particle base subunit OS=Candida albicans (strain SC5314 / ATCC MYA-2876) GN=RPT5 PE=3 SV=1	Regular	1129.22	0	47843.5	34	10	37	39.77	180276	54798	50324			Green
3094	A0A1D8PK30_CANAL	A0A1D8PK30	Ribosomal 60S subunit protein L35A OS=Candida albicans (strain SC5314 / ATCC MYA-2876) GN=RPL35 PE=3 SV=1	Regular	1124.08	0	14085.7	8	1	13	8.33	28506	79890	3813			Green
3486	A0A1D8PDE8_CANAL	A0A1D8PDE8	Obg-like ATPase 1 OS=Candida albicans (strain SC5314 / ATCC MYA-2876) GN=YBN5 PE=3 SV=1	Regular	1121.76	0	44612.4	37	7	40	21.21	98398	60007	21778			Green
4958	Q59KZ2_CANAL	Q59KZ2	Peptidyl-prolyl cis-trans isomerase OS=Candida albicans (strain SC5314 / ATCC MYA-2876) GN=ESS1 PE=1 SV=1	Regular	1102.48	0	19912.2	25	5	18	31.07	69129	49185	21214			Green
3431	A0A1D8PF22_CANAL	A0A1D8PF22	Dolichyl-diphosphooligosaccharide--protein glycosyltransferase subunit WBP1 OS=Candida albicans (strain SC5314 / ATCC MYA-2876) GN=WBP1 PE=3 SV=1	Regular	1100.15	0	50268.1	39	7	38	23.34	158293	78787	47622			Green
4331	A0A1D8PNP8_CANAL	A0A1D8PNP8	Uncharacterized protein OS=Candida albicans (strain SC5314 / ATCC MYA-2876) GN=orf19.6667 PE=4 SV=1	Regular	1098.26	0	19200.4	16	5	15	27.98	101316	62295	25017			Green
1102	A0A1D8PK61_CANAL	A0A1D8PK61	Ribosomal 40S subunit protein S19A OS=Candida albicans (strain SC5314 / ATCC MYA-2876) GN=RPS19A PE=4 SV=1	Regular	1055.8	0	16129.2	16	4	19	37.93	50551	44345	8631			Green
4059	A0A1D8PE97_CANAL	A0A1D8PE97	Glycine cleavage system P protein OS=Candida albicans (strain SC5314 / ATCC MYA-2876) GN=GCV2 PE=3 SV=1	Regular	1038.14	0	110679	70	14	79	19.22	200833	92153	57154			Green
4502	A0A1D8PMQ0_CANAL	A0A1D8PMQ0	Proteasome regulatory particle lid subunit OS=Candida albicans (strain SC5314 / ATCC MYA-2876) GN=orf19.3122.2 PE=4 SV=1	Regular	1037.42	0	10747.5	13	4	8	68.82	32754	40318.5	8668			Green
3794	A0A1D8PFM0_CANAL	A0A1D8PFM0	Uncharacterized protein OS=Candida albicans (strain SC5314 / ATCC MYA-2876) GN=orf19.4947 PE=4 SV=1	Regular	1036	0	18786.1	16	2	11	13.02	47021	68356.5	7430			Green
4780	Q5AK02_CANAL	Q5AK02	Mitochondrial 37S ribosomal protein RSM7 OS=Candida albicans (strain SC5314 / ATCC MYA-2876) GN=orf19.4018 PE=3 SV=1	Regular	1033.64	0	28536	23	5	29	18.33	42291	40607	7881			Green
1243	A0A1D8PSM5_CANAL	A0A1D8PSM5	Peptide alpha-N-acetyltransferase subunit OS=Candida albicans (strain SC5314 / ATCC MYA-2876) GN=NAT5 PE=4 SV=1	Regular	1030.12	0	20009.9	20	4	19	31.43	51714	50811	7180			Green
3697	A0A1D8PF88_CANAL	A0A1D8PF88	MICOS complex subunit OS=Candida albicans (strain SC5314 / ATCC MYA-2876) GN=orf19.1140 PE=4 SV=1	Regular	1020.93	0	24136.5	17	4	13	24.04	36870	35437	6959			Green
466	HMO1_CANAL	Q59PR9	Transcriptional regulator HMO1 OS=Candida albicans (strain SC5314 / ATCC MYA-2876) GN=HMO1 PE=2 SV=1	Regular	1014.63	0	24815.2	39	8	25	39.91	79050	40216	24405			Green
2715	A0A1D8PPX6_CANAL	A0A1D8PPX6	Uncharacterized protein OS=Candida albicans (strain SC5314 / ATCC MYA-2876) GN=orf19.5525 PE=4 SV=1	Regular	1003.94	0	37805.9	52	7	27	36.21	197411	110296	64792			Green
491	HSP31_CANAL	Q5AF03	Glyoxalase 3 OS=Candida albicans (strain SC5314 / ATCC MYA-2876) GN=GLX3 PE=1 SV=1	Regular	995.935	0	25926.1	16	4	19	21.61	48309	67579.5	17368			Green
2886	A0A1D8PH31_CANAL	A0A1D8PH31	TATA-binding protein-associated factor OS=Candida albicans (strain SC5314 / ATCC MYA-2876) GN=TAF14 PE=4 SV=1	Regular	987.409	0	29068	20	5	20	32.32	68677	64320	19855			Green
4648	Q59Z11_CANAL	Q59Z11	Actin-related protein 3 OS=Candida albicans (strain SC5314 / ATCC MYA-2876) GN=ARP3 PE=3 SV=1	Regular	986.593	0	46989.9	17	7	35	19.81	53426	35946	13245			Green
4117	Q5AFA8_CANAL	Q5AFA8	Abp1p OS=Candida albicans (strain SC5314 / ATCC MYA-2876) GN=ABP1 PE=4 SV=1	Regular	973.822	0	70653.4	43	6	74	12.96	137155	68952	33323			Green
2049	A0A1D8PR93_CANAL	A0A1D8PR93	Histone OS=Candida albicans (strain SC5314 / ATCC MYA-2876) GN=HHO1 PE=3 SV=1	Regular	971.087	0	18552.8	14	2	23	13.33	28916	43374	9616			Green
4527	Q59LS1_CANAL	Q59LS1	Ribosomal 60S subunit protein L3 OS=Candida albicans (strain SC5314 / ATCC MYA-2876) GN=RPL3 PE=3 SV=1	Regular	965.616	0	44005.8	28	8	39	16.97	159195	204396	38749			Green
4189	A0A1D8PSU2_CANAL	A0A1D8PSU2	Pyridoxamine-phosphate oxidase OS=Candida albicans (strain SC5314 / ATCC MYA-2876) GN=PDX3 PE=4 SV=1	Regular	958.389	0	31332.2	30	9	30	51.3	81516	42875	21090			Green
509	HXKB_CANAL	P83776	Hexokinase-2 OS=Candida albicans (strain SC5314 / ATCC MYA-2876) GN=HXK2 PE=1 SV=2	Regular	957.909	0	53872.8	61	14	45	42.15	142187	77674	41058			Green
5535	Q5A1Z4_CANAL	Q5A1Z4	Aqy1p OS=Candida albicans (strain SC5314 / ATCC MYA-2876) GN=AQY1 PE=3 SV=1	Regular	950.655	0	29584.7	15	4	12	21.98	38610	38119.5	9073			Green
116	ACON_CANAL	P82611	Aconitate hydratase_ mitochondrial OS=Candida albicans (strain SC5314 / ATCC MYA-2876) GN=ACO1 PE=1 SV=2	Regular	939.757	0	84677.7	82	19	58	33.2	223509	86472	45434			Green
4682	A0A1D8PTW2_CANAL	A0A1D8PTW2	Uncharacterized protein OS=Candida albicans (strain SC5314 / ATCC MYA-2876) GN=CAALFM_CR09140CA PE=4 SV=1	Regular	938.662	0	91619.8	42	13	99	23.98	191195	121899	51307			Green
3890	A0A1D8PTV4_CANAL	A0A1D8PTV4	Tubulin alpha chain OS=Candida albicans (strain SC5314 / ATCC MYA-2876) GN=TUB1 PE=3 SV=1	Regular	931.944	0	50595.5	42	8	37	29.91	123753	105088	33414			Green
4925	Q5A678_CANAL	Q5A678	Ssz1p OS=Candida albicans (strain SC5314 / ATCC MYA-2876) GN=SSZ1 PE=3 SV=1	Regular	931.44	0	58644	30	8	48	23.52	72034	52076	20853			Green
4726	A0A1D8PRI7_CANAL	A0A1D8PRI7	ER membrane protein complex subunit 4 OS=Candida albicans (strain SC5314 / ATCC MYA-2876) GN=orf19.7183 PE=3 SV=1	Regular	929.604	0	19759.2	11	4	14	23.3	25394	24396	5726			Green
899	SAHH_CANAL	P83783	Adenosylhomocysteinase OS=Candida albicans (strain SC5314 / ATCC MYA-2876) GN=SAH1 PE=1 SV=2	Regular	922.654	0	49699.6	34	6	36	19.33	95119	83537	30651			Green
471	H2B1_CANAL	P48989	Histone H2B.1 OS=Candida albicans (strain SC5314 / ATCC MYA-2876) GN=HTB1 PE=3 SV=3	Regular	920.247	0	14090.3	9	2	18	18.46	34905	52357.5	5592			Green
3427	A0A1D8PN49_CANAL	A0A1D8PN49	Mitochondrial 54S ribosomal protein IMG1 OS=Candida albicans (strain SC5314 / ATCC MYA-2876) GN=orf19.1967 PE=4 SV=1	Regular	918.686	0	20963.6	20	5	24	27.22	41077	38775	9234			Green
5880	Q59R99_CANAL	Q59R99	V-type proton ATPase subunit a OS=Candida albicans (strain SC5314 / ATCC MYA-2876) GN=VPH1 PE=3 SV=1	Regular	914.821	0	93788	34	5	58	5.6	164841	125233	60694			Green
1377	A0A1D8PFS4_CANAL	A0A1D8PFS4	6-phosphogluconate dehydrogenase_ decarboxylating OS=Candida albicans (strain SC5314 / ATCC MYA-2876) GN=GND1 PE=3 SV=1	Regular	907.276	0	54659.3	75	16	49	41.01	357023	136551	144485			Green
57	VATD_CANAL	P87220	V-type proton ATPase subunit D OS=Candida albicans (strain SC5314 / ATCC MYA-2876) GN=VMA8 PE=3 SV=1	Regular	902.146	0	30020.2	29	8	26	41.57	97018	102519	31224			Green
4994	A0A1D8PQD4_CANAL	A0A1D8PQD4	E2 ubiquitin-conjugating protein OS=Candida albicans (strain SC5314 / ATCC MYA-2876) GN=orf19.1085 PE=3 SV=1	Regular	897.925	0	25627.8	12	4	18	31.03	37547	29668	6737			Green
396	FHP_CANAL	Q59MV9	Flavohemoprotein OS=Candida albicans (strain SC5314 / ATCC MYA-2876) GN=YHB1 PE=2 SV=1	Regular	891.779	0	45990	19	3	43	11.06	50874	50874	13599			Green
1433	A0A1D8PSQ3_CANAL	A0A1D8PSQ3	Type I HSP40 co-chaperone OS=Candida albicans (strain SC5314 / ATCC MYA-2876) GN=YDJ1 PE=3 SV=1	Regular	888.695	0	43358.9	13	2	33	8.14	40620	110205	15723			Green
121	AROG_CANAL	P79023	Phospho-2-dehydro-3-deoxyheptonate aldolase_ tyrosine-inhibited OS=Candida albicans (strain SC5314 / ATCC MYA-2876) GN=ARO4 PE=3 SV=1	Regular	878.823	0	40690.2	19	5	31	17.3	72991	70351	9904			Green
1710	A0A1D8PRY3_CANAL	A0A1D8PRY3	ATP synthase subunit gamma OS=Candida albicans (strain SC5314 / ATCC MYA-2876) GN=ATP3 PE=3 SV=1	Regular	875.716	0	32233.4	54	12	23	52.72	166613	84135	42492			Green
4990	Q59TE0_CANAL	Q59TE0	Ribosomal 60S subunit protein L17B OS=Candida albicans (strain SC5314 / ATCC MYA-2876) GN=RPL17B PE=3 SV=1	Regular	869.848	0	20962.8	23	9	15	39.46	98737	69204	18418			Green
1719	A0A1D8PSC5_CANAL	A0A1D8PSC5	Ribosomal 60S subunit protein L28 OS=Candida albicans (strain SC5314 / ATCC MYA-2876) GN=RPL28 PE=3 SV=1	Regular	854.758	0	16663.3	23	5	11	38.93	111708	101402	24564			Green
5083	A0A1D8PT02_CANAL	A0A1D8PT02	Flavodoxin-like fold family protein OS=Candida albicans (strain SC5314 / ATCC MYA-2876) GN=PST3 PE=4 SV=1	Regular	844.926	0	21174	16	5	11	35.68	31204	25551	9071			Green
2611	A0A1D8PEH4_CANAL	A0A1D8PEH4	Uncharacterized protein OS=Candida albicans (strain SC5314 / ATCC MYA-2876) GN=orf19.4758 PE=3 SV=1	Regular	835.186	0	28394.8	23	4	21	19.43	56542	54101	18715			Green
3509	A0A1D8PR99_CANAL	A0A1D8PR99	Protein disulfide isomerase OS=Candida albicans (strain SC5314 / ATCC MYA-2876) GN=PDI1 PE=4 SV=1	Regular	828.488	0	63249.2	64	14	59	27.01	230457	110761	39740			Green
5903	A0A1D8PG20_CANAL	A0A1D8PG20	Bifunctional 2-aminoadipate transaminase/aromatic-amino-acid:2-oxoglutarate transaminase OS=Candida albicans (strain SC5314 / ATCC MYA-2876) GN=ARO8 PE=4 SV=1	Regular	817.416	0	54972.5	37	12	47	30.14	104554	64121	34572			Green
5438	Q59LI2_CANAL	Q59LI2	Mitochondrial import inner membrane translocase subunit TIM17 OS=Candida albicans (strain SC5314 / ATCC MYA-2876) GN=TIM17 PE=3 SV=1	Regular	816.512	0	16584	7	1	11	12.99	11901	35703	2424			Green
374	EF3_CANAL	P25997	Elongation factor 3 OS=Candida albicans (strain SC5314 / ATCC MYA-2876) GN=CEF3 PE=1 SV=3	Regular	813.928	0	117609	90	19	94	26.1	342057	151974	131518			Green
3421	A0A1D8PKZ3_CANAL	A0A1D8PKZ3	ATP-dependent RNA helicase OS=Candida albicans (strain SC5314 / ATCC MYA-2876) GN=SUB2 PE=4 SV=1	Regular	805.218	0	49716.2	37	9	38	23.56	418391	49893	115998			Green
4182	Q59MR4_CANAL	Q59MR4	Coproporphyrinogen oxidase OS=Candida albicans (strain SC5314 / ATCC MYA-2876) GN=HEM13 PE=4 SV=1	Regular	799.695	0	37109.7	30	7	30	28.48	98697	69499	27614			Green
5748	Q59WW8_CANAL	Q59WW8	Glutathione peroxidase OS=Candida albicans (strain SC5314 / ATCC MYA-2876) GN=GPX2 PE=3 SV=1	Regular	786.206	0	18819.6	19	6	17	49.08	35539	25677	6593			Green
1773	A0A1D8PNZ8_CANAL	A0A1D8PNZ8	Uncharacterized protein OS=Candida albicans (strain SC5314 / ATCC MYA-2876) GN=orf19.3939 PE=4 SV=1	Regular	768.58	0	35684	32	6	32	20.2	81030	62273	21271			Green
3406	A0A1D8PPR4_CANAL	A0A1D8PPR4	Yhm1p OS=Candida albicans (strain SC5314 / ATCC MYA-2876) GN=YHM1 PE=3 SV=1	Regular	765.79	0	33248.5	29	9	29	25.33	128130	60358	35880			Green
2034	A0A1D8PGS5_CANAL	A0A1D8PGS5	Isocitrate dehydrogenase [NAD] subunit_ mitochondrial OS=Candida albicans (strain SC5314 / ATCC MYA-2876) GN=IDH2 PE=3 SV=1	Regular	758.298	0	39963.9	23	7	29	34.69	83549	61240	26583			Green
2029	Q5A4M2_CANAL	Q5A4M2	Malate dehydrogenase (Oxaloacetate-decarboxylating) OS=Candida albicans (strain SC5314 / ATCC MYA-2876) GN=MAE1 PE=4 SV=1	Regular	756.981	0	70314.9	28	7	53	18.89	80632	59964	28457			Green
1691	A0A1D8PKB9_CANAL	A0A1D8PKB9	Branched-chain-amino-acid aminotransferase OS=Candida albicans (strain SC5314 / ATCC MYA-2876) GN=BAT22 PE=3 SV=1	Regular	744.014	0	40917.7	18	4	31	15.45	55331	54565	17280			Green
4257	A0A1D8PDN8_CANAL	A0A1D8PDN8	Uncharacterized protein OS=Candida albicans (strain SC5314 / ATCC MYA-2876) GN=orf19.2452 PE=4 SV=1	Regular	717.767	0	45196.6	14	2	25	7.71	53658	80487	19876			Green
88	APE2_CANAL	Q59KZ1	Aminopeptidase 2 OS=Candida albicans (strain SC5314 / ATCC MYA-2876) GN=APE2 PE=1 SV=3	Regular	715.254	0	104953	91	26	84	29.55	268836	111981	59947			Green
990	SYSC_CANAL	Q9HGT6	Serine--tRNA ligase_ cytoplasmic OS=Candida albicans (strain SC5314 / ATCC MYA-2876) GN=SES1 PE=1 SV=1	Regular	711.123	0	53447.3	31	9	60	27.06	90268	62469	24832			Green
96	ALO_CANAL	O93852	D-arabinono-1_4-lactone oxidase OS=Candida albicans (strain SC5314 / ATCC MYA-2876) GN=ALO1 PE=3 SV=1	Regular	682.768	0	63846.5	27	7	38	9.69	128016	106192	35906			Green
3386	Q5A5P8_CANAL	Q5A5P8	Tif11p OS=Candida albicans (strain SC5314 / ATCC MYA-2876) GN=TIF11 PE=3 SV=1	Regular	679.769	0	17490.2	19	6	15	46.75	59093	43123	11321			Green
277	CP51_CANAL	P10613	Lanosterol 14-alpha demethylase OS=Candida albicans (strain SC5314 / ATCC MYA-2876) GN=ERG11 PE=1 SV=2	Regular	678.85	0	60903.7	62	13	50	27.27	146604	60687	27507			Green
2772	Q59TZ8_CANAL	Q59TZ8	Phosphotransferase OS=Candida albicans (strain SC5314 / ATCC MYA-2876) GN=GLK1 PE=3 SV=1	Regular	673.914	0	52393	26	11	49	26.27	81060	39569	8582			Green
4745	Q5AIA2_CANAL	Q5AIA2	Homoserine dehydrogenase OS=Candida albicans (strain SC5314 / ATCC MYA-2876) GN=HOM6 PE=3 SV=1	Regular	669.994	0	38950.4	24	6	40	28.41	70494	42118	14007			Green
3508	A0A1D8PI93_CANAL	A0A1D8PI93	Proteasome regulatory particle base subunit OS=Candida albicans (strain SC5314 / ATCC MYA-2876) GN=RPT6 PE=3 SV=1	Regular	669.446	0	45190.5	7	3	42	3.49	29727	73059	9944			Green
5033	Q5ADU2_CANAL	Q5ADU2	Lysine--tRNA ligase OS=Candida albicans (strain SC5314 / ATCC MYA-2876) GN=KRS1 PE=3 SV=1	Regular	659.653	0	68107.6	57	16	58	33	142430	54756	29837			Green
482	HSP21_CANAL	Q5AHH4	Small heat shock protein 21 OS=Candida albicans (strain SC5314 / ATCC MYA-2876) GN=HSP21 PE=1 SV=1	Regular	641.548	0	21494.7	13	5	20	26.46	64930	76474.5	17431			Green
4300	Q5A9D4_CANAL	Q5A9D4	Csp37p OS=Candida albicans (strain SC5314 / ATCC MYA-2876) GN=CSP37 PE=4 SV=1	Regular	637.11	0	37003.9	24	6	36	17.45	100620	81553	21850			Green
1748	Q5AK88_CANAL	Q5AK88	Uncharacterized protein OS=Candida albicans (strain SC5314 / ATCC MYA-2876) GN=orf19.3932 PE=4 SV=1	Regular	636.561	0	30339	40	8	34	37.82	153181	25259	62020			Green
1408	A0A1D8PQJ1_CANAL	A0A1D8PQJ1	Uncharacterized protein OS=Candida albicans (strain SC5314 / ATCC MYA-2876) GN=orf19.7097 PE=4 SV=1	Regular	625.693	0	20515.7	21	6	15	44.39	44151	40317	11364			Green
877	RT25_CANAL	Q5AQ57	37S ribosomal protein S25_ mitochondrial OS=Candida albicans (strain SC5314 / ATCC MYA-2876) GN=RSM25 PE=3 SV=2	Regular	610.948	0	34266.5	22	5	32	22.37	180420	34999	34299			Green
5910	Q5A967_CANAL	Q5A967	Carnitine:acyl carnitine antiporter OS=Candida albicans (strain SC5314 / ATCC MYA-2876) GN=CRC1 PE=3 SV=1	Regular	604.267	0	30183	17	6	25	27.11	36213	31663	4824			Green
5661	A0A1D8PUD2_CANAL	A0A1D8PUD2	F1F0 ATP synthase subunit delta OS=Candida albicans (strain SC5314 / ATCC MYA-2876) GN=ATP16 PE=3 SV=1	Regular	600.948	0	17582	21	4	11	34.16	65995	43306	10683			Green
4088	A0A1D8PTU7_CANAL	A0A1D8PTU7	Asr2p OS=Candida albicans (strain SC5314 / ATCC MYA-2876) GN=ASR2 PE=4 SV=1	Regular	600.519	0	27778.2	28	7	27	24.81	87927	61151	21945			Green
4772	A0A1D8PU56_CANAL	A0A1D8PU56	Long-chain fatty acid-CoA ligase OS=Candida albicans (strain SC5314 / ATCC MYA-2876) GN=FAA4 PE=4 SV=1	Regular	600.347	0	77833.4	32	9	66	17.67	73601	40289	17725			Green
252	CDR1_CANAL	Q5ANA3	Pleiotropic ABC efflux transporter of multiple drugs CDR1 OS=Candida albicans (strain SC5314 / ATCC MYA-2876) GN=CDR1 PE=1 SV=2	Regular	600.177	0	171296	76	16	105	12.39	265885	124156	76331			Green
3859	A0A1D8PT04_CANAL	A0A1D8PT04	Mitochondrial 2-oxodicarboxylate carrier OS=Candida albicans (strain SC5314 / ATCC MYA-2876) GN=CAALFM_CR05480WA PE=3 SV=1	Regular	600.165	0	32237.5	17	7	24	29.02	179032	76451	44743			Green
3238	Q59QN6_CANAL	Q59QN6	Formate dehydrogenase OS=Candida albicans (strain SC5314 / ATCC MYA-2876) GN=FDH1 PE=3 SV=1	Regular	599.687	0	41915.7	29	8	31	33.77	112206	78375	31361			Green
5418	Q5A646_CANAL	Q5A646	Mrp8p OS=Candida albicans (strain SC5314 / ATCC MYA-2876) GN=MRP8 PE=4 SV=1	Regular	582.322	0	23398.5	9	3	19	13.17	16169	39888	3843			Green
885	RT10_CANAL	Q5ADT9	37S ribosomal protein S10_ mitochondrial OS=Candida albicans (strain SC5314 / ATCC MYA-2876) GN=RSM10 PE=3 SV=1	Regular	579.941	0	27400.7	12	6	18	17.52	44784	15289	14302			Green
5326	Q5AHZ2_CANAL	Q5AHZ2	Dolichyl-diphosphooligosaccharide-protein glycotransferase OS=Candida albicans (strain SC5314 / ATCC MYA-2876) GN=orf19.3060 PE=4 SV=1	Regular	579.876	0	31018.8	13	3	18	11.64	26495	26495	4187			Green
3452	A0A1D8PKV4_CANAL	A0A1D8PKV4	Fum12p OS=Candida albicans (strain SC5314 / ATCC MYA-2876) GN=FUM12 PE=3 SV=1	Regular	578.693	0	55559.3	35	7	36	17.06	131365	102900	35508			Green
2866	A0A1D8PH55_CANAL	A0A1D8PH55	4-aminobutyrate transaminase OS=Candida albicans (strain SC5314 / ATCC MYA-2876) GN=UGA1 PE=3 SV=1	Regular	575.42	0	52890.1	25	7	37	16.35	79552	59249	7851			Green
5832	Q5A6K5_CANAL	Q5A6K5	Mitochondrial 54S ribosomal protein YmL32 OS=Candida albicans (strain SC5314 / ATCC MYA-2876) GN=CAALFM_CR04580WA PE=4 SV=1	Regular	571.238	0	23915.8	14	5	21	25.12	33133	21378	10683			Green
3815	Q59SS4_CANAL	Q59SS4	Phb1p OS=Candida albicans (strain SC5314 / ATCC MYA-2876) GN=PHB1 PE=4 SV=1	Regular	570.198	0	30839.4	9	3	27	13.07	66032	96052.5	15799			Green
4816	Q5AGZ7_CANAL	Q5AGZ7	Ribosomal 60S subunit protein L5 OS=Candida albicans (strain SC5314 / ATCC MYA-2876) GN=RPL5 PE=3 SV=1	Regular	569.345	0	34503	14	4	23	18.79	46419	39804	11035			Green
2101	A0A1D8PQF9_CANAL	A0A1D8PQF9	Uncharacterized protein OS=Candida albicans (strain SC5314 / ATCC MYA-2876) GN=orf19.2150 PE=4 SV=1	Regular	569.225	0	34400.4	15	2	27	10.94	44666	65335.5	13467			Green
1295	A0A1D8PTR7_CANAL	A0A1D8PTR7	Tropomyosin OS=Candida albicans (strain SC5314 / ATCC MYA-2876) GN=TPM2 PE=4 SV=1	Regular	567.399	0	18968.9	12	4	23	27.33	40348	25684	8361			Green
55	VATB_CANAL	Q59PT0	V-type proton ATPase subunit B OS=Candida albicans (strain SC5314 / ATCC MYA-2876) GN=VMA2 PE=3 SV=1	Regular	559.899	0	57280.8	36	13	48	31.84	227521	54090	76735			Green
703	MBF1_CANAL	Q5A940	Multiprotein-bridging factor 1 OS=Candida albicans (strain SC5314 / ATCC MYA-2876) GN=MBF1 PE=3 SV=1	Regular	556.779	0	16291.7	18	4	19	31.79	51008	33012	4973			Green
2671	A0A1D8PF68_CANAL	A0A1D8PF68	S-adenosylmethionine synthase OS=Candida albicans (strain SC5314 / ATCC MYA-2876) GN=SAM2 PE=3 SV=1	Regular	553.499	0	42474.2	23	7	39	21.3	74798	50380	15710			Green
1603	A0A1D8PFG4_CANAL	A0A1D8PFG4	60S ribosomal protein L27 OS=Candida albicans (strain SC5314 / ATCC MYA-2876) GN=RPL27A PE=3 SV=1	Regular	550.682	0	15514.3	11	5	8	38.24	34953	26578.5	3648			Green
3887	A0A1D8PNG9_CANAL	A0A1D8PNG9	Threonine synthase OS=Candida albicans (strain SC5314 / ATCC MYA-2876) GN=THR4 PE=4 SV=1	Regular	548.926	0	57746.3	25	4	49	9.02	52477	51286	16433			Green
4343	Q59TB4_CANAL	Q59TB4	Uncharacterized protein OS=Candida albicans (strain SC5314 / ATCC MYA-2876) GN=orf19.4517 PE=4 SV=1	Regular	548.032	0	46541	24	6	35	18.05	55669	45408	16741			Green
5976	Q59WT0_CANAL	Q59WT0	Actin-related protein 2/3 complex subunit 3 OS=Candida albicans (strain SC5314 / ATCC MYA-2876) GN=ARC18 PE=3 SV=1	Regular	545.581	0	21232.2	12	2	14	15.38	81114	121671	15162			Green
4242	A0A1D8PT83_CANAL	A0A1D8PT83	Uncharacterized protein OS=Candida albicans (strain SC5314 / ATCC MYA-2876) GN=CAALFM_CR06510WA PE=4 SV=1	Regular	535.024	0	18643.1	18	3	14	25	41450	41450	9352			Green
5387	Q5A5V4_CANAL	Q5A5V4	Uncharacterized protein OS=Candida albicans (strain SC5314 / ATCC MYA-2876) GN=orf19.5296 PE=4 SV=1	Regular	530.212	0	25119	10	3	23	19.55	20054	20054	4840			Green
192	CATA_CANAL	O13289	Peroxisomal catalase OS=Candida albicans (strain SC5314 / ATCC MYA-2876) GN=CAT1 PE=2 SV=5	Regular	527.24	0	54977.5	29	8	41	23.09	78368	60871	23803			Green
1431	A0A1D8PDA4_CANAL	A0A1D8PDA4	Fma1p OS=Candida albicans (strain SC5314 / ATCC MYA-2876) GN=FMA1 PE=3 SV=1	Regular	521.898	0	27459.3	17	7	23	30.04	56408	19571	7842			Green
2012	A0A1D8PQQ3_CANAL	A0A1D8PQQ3	Alpha-1_4 glucan phosphorylase OS=Candida albicans (strain SC5314 / ATCC MYA-2876) GN=GPH1 PE=3 SV=1	Regular	521.329	0	103085	59	15	73	30.56	105172	56295	31505			Green
2978	A0A1D8PS45_CANAL	A0A1D8PS45	Adh5p OS=Candida albicans (strain SC5314 / ATCC MYA-2876) GN=ADH5 PE=3 SV=1	Regular	513.162	0	36273.1	24	4	24	23.81	51610	42213	15106			Green
3042	Q59SM8_CANAL	Q59SM8	Trifunctional formate-tetrahydrofolate ligase/methenyltetrahydrofolate cyclohydrolase/methylenetetrahydrofolate dehydrogenase OS=Candida albicans (strain SC5314 / ATCC MYA-2876) GN=MIS11 PE=3 SV=1	Regular	509.166	0	102806	54	14	86	16.91	149097	77593	43794			Green
1099	A0A1D8PJA6_CANAL	A0A1D8PJA6	Uncharacterized protein OS=Candida albicans (strain SC5314 / ATCC MYA-2876) GN=orf19.1682 PE=4 SV=1	Regular	509.061	0	43349.6	30	9	36	32.12	42273	27587	9461			Green
5424	Q59QT4_CANAL	Q59QT4	Mitochondrial 54S ribosomal protein YmL20 OS=Candida albicans (strain SC5314 / ATCC MYA-2876) GN=orf19.2639 PE=4 SV=1	Regular	508.376	0	20611.1	21	5	15	18.5	83145	52886	14202			Green
324	DUG1_CANAL	Q5AKA5	Cys-Gly metallodipeptidase DUG1 OS=Candida albicans (strain SC5314 / ATCC MYA-2876) GN=DUG1 PE=1 SV=1	Regular	495.913	0	53846.3	25	5	47	14.43	263884	32856	135772			Green
4216	A0A1D8PT03_CANAL	A0A1D8PT03	Flavodoxin-like fold family protein OS=Candida albicans (strain SC5314 / ATCC MYA-2876) GN=YCP4 PE=4 SV=1	Regular	490.276	0	29897.3	7	2	19	10.07	21624	54210	9491			Green
5719	Q5A5Q8_CANAL	Q5A5Q8	40S ribosomal protein S4 OS=Candida albicans (strain SC5314 / ATCC MYA-2876) GN=RPS4A PE=3 SV=1	Regular	489.562	0	29364.2	15	4	25	14.12	39030	35301	7846			Green
3820	Q5AGZ0_CANAL	Q5AGZ0	Iron-sulfur cluster assembly protein OS=Candida albicans (strain SC5314 / ATCC MYA-2876) GN=ISU1 PE=3 SV=1	Regular	484.288	0	20129.9	14	5	18	48.66	24432	20662	5118			Green
5063	Q59LZ5_CANAL	Q59LZ5	Protein channel OS=Candida albicans (strain SC5314 / ATCC MYA-2876) GN=TOM70 PE=4 SV=1	Regular	481.909	0	70022.6	16	8	51	19.24	64237	39962	14000			Green
2541	A0A1D8PLB7_CANAL	A0A1D8PLB7	Acetolactate synthase regulatory subunit OS=Candida albicans (strain SC5314 / ATCC MYA-2876) GN=ILV6 PE=4 SV=1	Regular	477.306	0	33322.9	13	4	21	18.21	23332	28308	4348			Green
1972	A0A1D8PHR5_CANAL	A0A1D8PHR5	Pst1p OS=Candida albicans (strain SC5314 / ATCC MYA-2876) GN=PST1 PE=4 SV=1	Regular	474.781	0	21311.2	9	2	7	17.68	29883	44824.5	5018			Green
683	MED10_CANAL	Q5A3K2	Mediator of RNA polymerase II transcription subunit 10 OS=Candida albicans (strain SC5314 / ATCC MYA-2876) GN=NUT2 PE=3 SV=1	Regular	470.492	0	18700.9	8	3	14	24.71	35335	35040	6268			Green
5627	Q5A2B8_CANAL	Q5A2B8	Uncharacterized protein OS=Candida albicans (strain SC5314 / ATCC MYA-2876) GN=orf19.423 PE=4 SV=1	Regular	468.059	0	21499.2	9	1	15	7.03	34132	102396	14585			Green
5856	Q59PA0_CANAL	Q59PA0	Cox11p OS=Candida albicans (strain SC5314 / ATCC MYA-2876) GN=COX11 PE=3 SV=1	Regular	463.459	0	31548.1	5	2	21	15.02	6094	9141	2040			Green
8	TIM14_CANAL	Q59SI2	Mitochondrial import inner membrane translocase subunit TIM14 OS=Candida albicans (strain SC5314 / ATCC MYA-2876) GN=PAM18 PE=3 SV=1	Regular	459.919	0	17297	6	1	17	5.73	16845	50535	1695			Green
5619	Q5A6M9_CANAL	Q5A6M9	SnoRNA-binding protein OS=Candida albicans (strain SC5314 / ATCC MYA-2876) GN=NHP2 PE=4 SV=1	Regular	456.564	0	17279.9	12	3	15	25.79	23954	23954	2777			Green
3934	A0A1D8PR11_CANAL	A0A1D8PR11	Uncharacterized protein OS=Candida albicans (strain SC5314 / ATCC MYA-2876) GN=orf19.6507 PE=4 SV=1	Regular	455.927	0	43270.1	13	6	37	17.05	73739	47461	12400			Green
4215	A0A1D8PKJ4_CANAL	A0A1D8PKJ4	Saccharopine dehydrogenase (NADP+_ L-glutamate-forming) OS=Candida albicans (strain SC5314 / ATCC MYA-2876) GN=LYS9 PE=4 SV=1	Regular	444.592	0	49501.8	25	12	42	25.9	84446	28571	16072			Green
3215	A0A1D8PUC5_CANAL	A0A1D8PUC5	Mitochondrial 54S ribosomal protein YmL25 OS=Candida albicans (strain SC5314 / ATCC MYA-2876) GN=CAALFM_CR10830CA PE=4 SV=1	Regular	437.557	0	18506.4	10	3	16	27.22	21180	27580.5	5484			Green
363	EI2BE_CANAL	P87163	Translation initiation factor eIF-2B subunit epsilon OS=Candida albicans (strain SC5314 / ATCC MYA-2876) GN=GCD6 PE=3 SV=3	Regular	435.67	0	82464.9	23	6	56	10.52	71290	77704.5	22592			Green
2827	A0A1D8PJK5_CANAL	A0A1D8PJK5	D-lactate dehydrogenase OS=Candida albicans (strain SC5314 / ATCC MYA-2876) GN=AIP2 PE=4 SV=1	Regular	434.115	0	58658.3	21	10	42	19.35	38322	18265	11868			Green
547	MNT1_CANAL	Q00310	Glycolipid 2-alpha-mannosyltransferase 1 OS=Candida albicans (strain SC5314 / ATCC MYA-2876) GN=MNT1 PE=3 SV=1	Regular	430.591	0	50460.3	18	5	46	14.62	33729	24238.5	9566			Green
5741	Q5A1M1_CANAL	Q5A1M1	Tfs1p OS=Candida albicans (strain SC5314 / ATCC MYA-2876) GN=TFS1 PE=4 SV=1	Regular	427.899	0	29346.2	18	3	21	19.31	73130	86617.5	22441			Green
4078	Q5AKV6_CANAL	Q5AKV6	Pdx1p OS=Candida albicans (strain SC5314 / ATCC MYA-2876) GN=PDX1 PE=4 SV=1	Regular	426.595	0	46059.1	16	8	29	29.26	65830	26425	25394			Green
5679	Q5A4W7_CANAL	Q5A4W7	Tetrafunctional fatty acid synthase subunit OS=Candida albicans (strain SC5314 / ATCC MYA-2876) GN=FAS1 PE=4 SV=1	Regular	414.558	0	228772	105	28	162	18.21	271580	88462	65458			Green
3514	A0A1D8PC43_CANAL	A0A1D8PC43	Diphosphomevalonate decarboxylase OS=Candida albicans (strain SC5314 / ATCC MYA-2876) GN=MVD PE=3 SV=1	Regular	412.357	0	39715.1	14	6	31	20.17	32816	24277.5	6068			Green
6035	Q59VN4_CANAL	Q59VN4	Histone H4 OS=Candida albicans (strain SC5314 / ATCC MYA-2876) GN=HHF1 PE=3 SV=1	Regular	406.529	0	11620.6	13	4	12	29.52	22864	18579	2685			Green
3213	Q5AG89_CANAL	Q5AG89	Thioredoxin reductase OS=Candida albicans (strain SC5314 / ATCC MYA-2876) GN=TRR1 PE=3 SV=1	Regular	399.954	0	34967.7	12	3	22	15.94	35919	85314	14414			Green
3625	A0A1D8PDR3_CANAL	A0A1D8PDR3	Uncharacterized protein OS=Candida albicans (strain SC5314 / ATCC MYA-2876) GN=orf19.2460 PE=4 SV=1	Regular	397.231	0	37210	15	3	21	14.81	46084	41827.5	10788			Green
694	MCR1_CANAL	Q59M70	NADH-cytochrome b5 reductase 2 OS=Candida albicans (strain SC5314 / ATCC MYA-2876) GN=MCR1 PE=3 SV=1	Regular	396.911	0	33574.5	23	8	33	31.89	71664	51978	20174			Green
4445	Q5A6R2_CANAL	Q5A6R2	Bifunctional phosphoribosylaminoimidazolecarboxamide formyltransferase/IMP cyclohydrolase OS=Candida albicans (strain SC5314 / ATCC MYA-2876) GN=ADE17 PE=3 SV=1	Regular	390.677	0	65168	19	5	46	11.49	64593	50436	14884			Green
4461	A0A1D8PLB5_CANAL	A0A1D8PLB5	Erg251p OS=Candida albicans (strain SC5314 / ATCC MYA-2876) GN=ERG251 PE=3 SV=1	Regular	388.284	0	38130.8	9	1	16	4.05	20328	60984	5488			Green
371	EIF3J_CANAL	Q5ACM9	Eukaryotic translation initiation factor 3 subunit J OS=Candida albicans (strain SC5314 / ATCC MYA-2876) GN=HCR1 PE=3 SV=1	Regular	386.173	0	32046.6	19	7	30	24.91	73356	59896	8886			Green
5457	A0A1D8PFV6_CANAL	A0A1D8PFV6	Uncharacterized protein OS=Candida albicans (strain SC5314 / ATCC MYA-2876) GN=orf19.7244 PE=4 SV=1	Regular	384.759	0	25818.1	6	2	24	16.02	19938	49614	1420			Green
620	IMDH_CANAL	Q59Q46	Inosine-5'-monophosphate dehydrogenase OS=Candida albicans (strain SC5314 / ATCC MYA-2876) GN=IMH3 PE=1 SV=2	Regular	378.992	0	56581.5	38	10	43	28.21	42432	21396	13089			Green
4714	A0A1D8PRM7_CANAL	A0A1D8PRM7	Phosphoenolpyruvate carboxykinase OS=Candida albicans (strain SC5314 / ATCC MYA-2876) GN=PCK1 PE=3 SV=1	Regular	378.932	0	61605.8	34	13	41	35.26	97506	68252	94659			Green
4464	A0A1D8PUC4_CANAL	A0A1D8PUC4	Derlin OS=Candida albicans (strain SC5314 / ATCC MYA-2876) GN=CAALFM_CR10810CA PE=3 SV=1	Regular	376.732	0	37502.8	10	3	18	11.78	35990	35990	6153			Green
5484	A0A1D8PFT9_CANAL	A0A1D8PFT9	Rab family GTPase OS=Candida albicans (strain SC5314 / ATCC MYA-2876) GN=YPT52 PE=4 SV=1	Regular	374.083	0	24581.3	10	3	20	18.55	11225	13518	4185			Green
2280	A0A1D8PK65_CANAL	A0A1D8PK65	Trifunctional fatty acid synthase subunit OS=Candida albicans (strain SC5314 / ATCC MYA-2876) GN=FAS2 PE=3 SV=1	Regular	371.385	0	208067	79	22	169	13.96	210827	85770	60777			Green
1933	A0A1D8PPW9_CANAL	A0A1D8PPW9	Aminomethyltransferase OS=Candida albicans (strain SC5314 / ATCC MYA-2876) GN=GCV1 PE=3 SV=1	Regular	363.921	0	43938.9	19	5	35	14.21	55060	44299.5	18926			Green
31	TRM61_CANAL	Q5A416	tRNA (adenine(58)-N(1))-methyltransferase catalytic subunit TRM61 OS=Candida albicans (strain SC5314 / ATCC MYA-2876) GN=TRM61 PE=3 SV=1	Regular	358.163	0	38286.3	23	6	35	22.99	61340	23285	9763			Green
3521	A0A1D8PPZ9_CANAL	A0A1D8PPZ9	L-methionine (R)-S-oxide reductase OS=Candida albicans (strain SC5314 / ATCC MYA-2876) GN=orf19.5553 PE=4 SV=1	Regular	355.678	0	19591	8	1	17	5.14	10499	31497	3886			Green
642	KAD2_CANAL	Q5A4Q1	Adenylate kinase OS=Candida albicans (strain SC5314 / ATCC MYA-2876) GN=ADK1 PE=3 SV=2	Regular	351.913	0	27808.1	23	6	30	30.52	52331	42725	7673			Green
3897	A0A1D8PN56_CANAL	A0A1D8PN56	Uncharacterized protein OS=Candida albicans (strain SC5314 / ATCC MYA-2876) GN=orf19.4131 PE=4 SV=1	Regular	351.539	0	97415.1	32	9	63	12.08	86973	37902	28787			Green
5433	Q5AIA6_CANAL	Q5AIA6	Pyridoxine biosynthesis protein OS=Candida albicans (strain SC5314 / ATCC MYA-2876) GN=SNZ1 PE=3 SV=1	Regular	350.453	0	32178.4	37	7	25	21.58	96999	56013	25321			Green
446	GLYC_CANAL	O13426	Serine hydroxymethyltransferase_ cytosolic OS=Candida albicans (strain SC5314 / ATCC MYA-2876) GN=SHM2 PE=1 SV=4	Regular	343.022	0	52266.5	38	9	48	22.77	95033	73561	26372			Green
1958	A0A1D8PQP7_CANAL	A0A1D8PQP7	Cyb5p OS=Candida albicans (strain SC5314 / ATCC MYA-2876) GN=CYB5 PE=3 SV=1	Regular	342.031	0	14031.5	42	5	7	28.57	183740	58641	84193			Green
561	PABP_CANAL	Q5AI15	Polyadenylate-binding protein_ cytoplasmic and nuclear OS=Candida albicans (strain SC5314 / ATCC MYA-2876) GN=PAB1 PE=3 SV=1	Regular	341.021	0	70703.1	27	9	52	14.31	55015	45541	12859			Green
878	RS22A_CANAL	Q96W54	40S ribosomal protein S22-A OS=Candida albicans (strain SC5314 / ATCC MYA-2876) GN=RPS22A PE=3 SV=3	Regular	337.003	0	14840.2	13	4	11	39.23	38707	37434	7893			Green
2612	A0A1D8PHH7_CANAL	A0A1D8PHH7	Isocitrate dehydrogenase [NADP] OS=Candida albicans (strain SC5314 / ATCC MYA-2876) GN=IDP1 PE=3 SV=1	Regular	336.509	0	48703.6	25	8	44	15.7	125049	46725	15673			Green
5700	Q59WJ7_CANAL	Q59WJ7	Uncharacterized protein OS=Candida albicans (strain SC5314 / ATCC MYA-2876) GN=orf19.2304 PE=4 SV=1	Regular	335.659	0	38553.5	15	7	36	20.76	37153	28806	9442			Green
5657	A0A1D8PKJ3_CANAL	A0A1D8PKJ3	E1 ubiquitin-activating protein OS=Candida albicans (strain SC5314 / ATCC MYA-2876) GN=UBA1 PE=3 SV=1	Regular	335.637	0	114898	38	16	85	23.6	233678	94744	43632			Green
3093	A0A1D8PS50_CANAL	A0A1D8PS50	Ras family GTPase OS=Candida albicans (strain SC5314 / ATCC MYA-2876) GN=RSR1 PE=4 SV=1	Regular	335.328	0	27860.2	15	4	27	18.15	17737	26694	3398			Green
4024	A0A1D8PTV7_CANAL	A0A1D8PTV7	Putative cystathionine beta-lyase OS=Candida albicans (strain SC5314 / ATCC MYA-2876) GN=CAALFM_CR09010CA PE=3 SV=1	Regular	332.583	0	42406.4	18	8	25	21.41	94693	38360	24730			Green
5208	Q5A5S6_CANAL	Q5A5S6	Malate dehydrogenase OS=Candida albicans (strain SC5314 / ATCC MYA-2876) GN=MDH1-3 PE=3 SV=1	Regular	330.861	0	35847.2	19	5	27	17.25	20530	9554	6942			Green
3033	Q5AHE9_CANAL	Q5AHE9	Yim1p OS=Candida albicans (strain SC5314 / ATCC MYA-2876) GN=YIM1 PE=4 SV=1	Regular	325.971	0	39801.6	20	7	31	16.57	56922	32042	14871			Green
5221	Q59XW4_CANAL	Q59XW4	Acetyl-coenzyme A synthetase OS=Candida albicans (strain SC5314 / ATCC MYA-2876) GN=ACS1 PE=3 SV=1	Regular	325.835	0	75311.6	14	3	56	6.07	34294	49365	13868			Green
2970	A0A1D8PH42_CANAL	A0A1D8PH42	Branched-chain-amino-acid aminotransferase OS=Candida albicans (strain SC5314 / ATCC MYA-2876) GN=BAT21 PE=3 SV=1	Regular	324.283	0	43977.3	10	2	32	7.63	16026	24039	4761			Green
3781	Q59T95_CANAL	Q59T95	Cystathionine beta-synthase OS=Candida albicans (strain SC5314 / ATCC MYA-2876) GN=CYS4 PE=3 SV=1	Regular	319.677	0	53886.6	16	8	44	22.38	44105	34926	7949			Green
406	FKBP3_CANAL	Q59VR3	FK506-binding protein 3 OS=Candida albicans (strain SC5314 / ATCC MYA-2876) GN=FPR3 PE=3 SV=1	Regular	319.178	0	47782	25	8	32	20.42	44238	31689	8806			Green
2967	A0A1D8PDZ3_CANAL	A0A1D8PDZ3	Uncharacterized protein OS=Candida albicans (strain SC5314 / ATCC MYA-2876) GN=orf19.6198.1 PE=4 SV=1	Regular	317.007	0	12028.6	9	4	12	31.07	91223	25215	25009			Green
3109	Q59KZ3_CANAL	Q59KZ3	Uridylate kinase OS=Candida albicans (strain SC5314 / ATCC MYA-2876) GN=URA6 PE=3 SV=1	Regular	306.057	0	30983.6	10	4	26	22.94	29874	28635	7109			Green
1218	Q5A8X6_CANAL	Q5A8X6	Succinate--CoA ligase [ADP-forming] subunit alpha_ mitochondrial OS=Candida albicans (strain SC5314 / ATCC MYA-2876) GN=LSC1 PE=3 SV=1	Regular	305.598	0	33786.9	12	4	19	9.29	56525	23989	10196			Green
5158	Q5A4L1_CANAL	Q5A4L1	Uncharacterized protein OS=Candida albicans (strain SC5314 / ATCC MYA-2876) GN=orf19.3430 PE=4 SV=1	Regular	302.939	0	40311	17	4	22	18.6	53053	49361	15600			Green
3538	A0A1D8PPS9_CANAL	A0A1D8PPS9	Clathrin heavy chain (Fragment) OS=Candida albicans (strain SC5314 / ATCC MYA-2876) GN=CHC1 PE=4 SV=1	Regular	300.331	0	189489	84	26	125	14.1	236011	52516	61864			Green
1314	A0A1D8PND7_CANAL	A0A1D8PND7	Uncharacterized protein OS=Candida albicans (strain SC5314 / ATCC MYA-2876) GN=orf19.4228 PE=4 SV=1	Regular	298.529	0	37595	7	3	33	14.98	20388	20388	4314			Green
1648	Q59Z50_CANAL	Q59Z50	Spermidine synthase OS=Candida albicans (strain SC5314 / ATCC MYA-2876) GN=SPE3 PE=3 SV=1	Regular	298.029	0	34127.9	6	2	30	10.77	11648	30363	2621			Green
1974	Q5AG96_CANAL	Q5AG96	Uncharacterized protein OS=Candida albicans (strain SC5314 / ATCC MYA-2876) GN=orf19.4283 PE=4 SV=1	Regular	297.813	0	37253.1	7	4	27	18.81	19451	23046	5322			Green
1666	A0A1D8PQD7_CANAL	A0A1D8PQD7	Pex11p OS=Candida albicans (strain SC5314 / ATCC MYA-2876) GN=PEX11 PE=4 SV=1	Regular	297.038	0	28398.2	21	7	25	21.63	58944	29674	14179			Green
4742	A0A1D8PU10_CANAL	A0A1D8PU10	Nuo1p OS=Candida albicans (strain SC5314 / ATCC MYA-2876) GN=NUO1 PE=4 SV=1	Regular	294.328	0	23972.3	12	4	17	23.53	30991	37632	5109			Green
4545	Q5A0Z9_CANAL	Q5A0Z9	Pyruvate dehydrogenase E1 component subunit alpha OS=Candida albicans (strain SC5314 / ATCC MYA-2876) GN=PDA1 PE=4 SV=1	Regular	291.938	0	44346.5	36	9	34	31.67	100055	36670	37808			Green
2290	A0A1D8PS16_CANAL	A0A1D8PS16	Phenylalanine--tRNA ligase subunit beta OS=Candida albicans (strain SC5314 / ATCC MYA-2876) GN=FRS1 PE=4 SV=1	Regular	291.71	0	67292.7	35	7	60	11.82	99125	64693	13041			Green
5465	Q5A3M0_CANAL	Q5A3M0	Uncharacterized protein OS=Candida albicans (strain SC5314 / ATCC MYA-2876) GN=orf19.5250 PE=4 SV=1	Regular	287.53	0	17986.6	16	3	14	37.65	31682	44466	9423			Green
2593	A0A1D8PU51_CANAL	A0A1D8PU51	Uncharacterized protein OS=Candida albicans (strain SC5314 / ATCC MYA-2876) GN=CAALFM_CR10140WA PE=3 SV=1	Regular	282.14	0	79982.3	31	12	62	18.33	69191	38258	17189			Green
572	PAM17_CANAL	Q5AEM8	Presequence translocated-associated motor subunit PAM17_ mitochondrial OS=Candida albicans (strain SC5314 / ATCC MYA-2876) GN=PAM17 PE=3 SV=3	Regular	281.221	0	21108.4	10	3	13	16.76	15793	39459	3978			Green
4411	Q5A9D9_CANAL	Q5A9D9	Homoisocitrate dehydrogenase OS=Candida albicans (strain SC5314 / ATCC MYA-2876) GN=LYS12 PE=4 SV=1	Regular	279.844	0	40896.6	19	5	37	12.5	55143	33199	10892			Green
2546	A0A1D8PHA2_CANAL	A0A1D8PHA2	Ubiquinol--cytochrome-c reductase subunit 8 OS=Candida albicans (strain SC5314 / ATCC MYA-2876) GN=QCR8 PE=4 SV=1	Regular	271.952	0	11111.7	5	3	13	50.53	38085	55278	4474			Green
2939	A0A1D8PDB0_CANAL	A0A1D8PDB0	Proteasome regulatory particle lid subunit OS=Candida albicans (strain SC5314 / ATCC MYA-2876) GN=orf19.1058 PE=4 SV=1	Regular	270.663	0	31615.4	13	5	30	14.08	39666	17268	11069			Green
1513	A0A1D8PEZ3_CANAL	A0A1D8PEZ3	Uncharacterized protein OS=Candida albicans (strain SC5314 / ATCC MYA-2876) GN=orf19.2328 PE=4 SV=1	Regular	268.862	0	31484.7	9	4	18	14.39	76270	78583.5	12878			Green
3392	A0A1D8PGU0_CANAL	A0A1D8PGU0	Hsp70 family chaperone OS=Candida albicans (strain SC5314 / ATCC MYA-2876) GN=LHS1 PE=3 SV=1	Regular	265.196	0	105149	24	10	80	14.7	48771	30097	15595			Green
1265	A0A1D8PI00_CANAL	A0A1D8PI00	NAD-specific glutamate dehydrogenase OS=Candida albicans (strain SC5314 / ATCC MYA-2876) GN=GDH2 PE=3 SV=1	Regular	263.53	0	120188	40	17	100	14.68	88091	30566	27734			Green
30	UGP1_CANAL	Q59KI0	UTP--glucose-1-phosphate uridylyltransferase OS=Candida albicans (strain SC5314 / ATCC MYA-2876) GN=UGP1 PE=1 SV=2	Regular	261.221	0	55723.5	21	6	40	17.4	43798	35356	23035			Green
588	PYRD_CANAL	Q874I4	Dihydroorotate dehydrogenase (quinone)_ mitochondrial OS=Candida albicans (strain SC5314 / ATCC MYA-2876) GN=URA9 PE=1 SV=1	Regular	259.863	0	48653.8	19	9	43	18.24	74430	29963	6168			Green
1194	A0A1D8PKX3_CANAL	A0A1D8PKX3	V-type proton ATPase subunit OS=Candida albicans (strain SC5314 / ATCC MYA-2876) GN=orf19.364 PE=3 SV=1	Regular	259.28	0	40474.7	16	7	27	11.21	70241	28533	20278			Green
5308	A0A1D8PJ26_CANAL	A0A1D8PJ26	Alpha-ketoglutarate dehydrogenase OS=Candida albicans (strain SC5314 / ATCC MYA-2876) GN=KGD1 PE=4 SV=1	Regular	255.797	0	112440	32	10	83	12.55	68678	45739	19879			Green
4249	Q59TC4_CANAL	Q59TC4	Lys22p OS=Candida albicans (strain SC5314 / ATCC MYA-2876) GN=LYS22 PE=3 SV=1	Regular	253.868	0	46719.9	19	7	38	20.14	90669	23173.5	14685			Green
4261	A0A1D8PTX2_CANAL	A0A1D8PTX2	Cu-binding protein OS=Candida albicans (strain SC5314 / ATCC MYA-2876) GN=SCO1 PE=4 SV=1	Regular	250.152	0	34009.8	15	4	35	14.95	26296	50748	13332			Green
5677	A0A1D8PHC9_CANAL	A0A1D8PHC9	Aspartate transaminase OS=Candida albicans (strain SC5314 / ATCC MYA-2876) GN=AAT1 PE=4 SV=1	Regular	248.727	0	49062.8	18	7	41	22.2	39239	17960	12267			Green
591	PURA_CANAL	P0CH96	Adenylosuccinate synthetase OS=Candida albicans (strain SC5314 / ATCC MYA-2876) GN=ADE12 PE=3 SV=1	Regular	247.049	0	48288	12	5	41	18.69	41733	54030	15015			Green
4569	A0A1D8PPB1_CANAL	A0A1D8PPB1	Ardp OS=Candida albicans (strain SC5314 / ATCC MYA-2876) GN=ARD PE=4 SV=1	Regular	240.692	0	30901.1	22	7	19	29.89	200268	37266	62598			Green
2745	A0A1D8PN45_CANAL	A0A1D8PN45	Dynamin-like GTPase OS=Candida albicans (strain SC5314 / ATCC MYA-2876) GN=VPS1 PE=3 SV=1	Regular	240.568	0	77115.6	36	12	72	15.01	71380	23139	20781			Green
4116	Q59WG3_CANAL	Q59WG3	AAA family ATPase OS=Candida albicans (strain SC5314 / ATCC MYA-2876) GN=CDC48 PE=3 SV=1	Regular	238.688	0	91276.2	35	13	71	19.98	175960	44431	25065			Green
3713	A0A1D8PET9_CANAL	A0A1D8PET9	Uncharacterized protein OS=Candida albicans (strain SC5314 / ATCC MYA-2876) GN=orf19.4901 PE=4 SV=1	Regular	237.456	0	39684.7	14	5	35	20.06	24785	21113	5362			Green
3311	Q59ZH8_CANAL	Q59ZH8	Translation termination factor eRF1 OS=Candida albicans (strain SC5314 / ATCC MYA-2876) GN=ERF1 PE=4 SV=1	Regular	234.793	0	49366.8	23	7	38	15.83	125847	34651	49265			Green
5267	Q5ADM5_CANAL	Q5ADM5	Aldo-keto reductase superfamily protein OS=Candida albicans (strain SC5314 / ATCC MYA-2876) GN=orf19.6816 PE=4 SV=1	Regular	232.416	0	32349.8	16	7	20	23.05	73739	36828	14442			Green
520	MIC60_CANAL	Q5A044	MICOS complex subunit MIC60 OS=Candida albicans (strain SC5314 / ATCC MYA-2876) GN=MIC60 PE=3 SV=2	Regular	230.577	0	62701.9	22	8	53	19.75	112723	46622	43146			Green
4615	Q5AMN0_CANAL	Q5AMN0	Proliferating cell nuclear antigen OS=Candida albicans (strain SC5314 / ATCC MYA-2876) GN=POL30 PE=3 SV=1	Regular	230.419	0	29262.3	18	3	22	17.37	38706	38706	13523			Green
4758	Q5ADY0_CANAL	Q5ADY0	Uncharacterized protein OS=Candida albicans (strain SC5314 / ATCC MYA-2876) GN=orf19.6712 PE=4 SV=1	Regular	227.041	0	75329.6	23	11	87	12.92	120903	148518	56811			Green
5518	Q5ADR4_CANAL	Q5ADR4	Uncharacterized protein OS=Candida albicans (strain SC5314 / ATCC MYA-2876) GN=orf19.6777 PE=4 SV=1	Regular	226.473	0	27094.8	9	4	23	21.98	18739	13819.5	7406			Green
1723	A0A1D8PQ42_CANAL	A0A1D8PQ42	Ayr2p OS=Candida albicans (strain SC5314 / ATCC MYA-2876) GN=AYR2 PE=3 SV=1	Regular	224.224	0	32918	7	4	29	14.81	10956	6915	3354			Green
5678	Q59PZ1_CANAL	Q59PZ1	Proteasome endopeptidase complex OS=Candida albicans (strain SC5314 / ATCC MYA-2876) GN=PUP2 PE=3 SV=1	Regular	222.908	0	27906.4	8	2	23	5.88	14177	37014	1396			Green
4905	Q5AGZ8_CANAL	Q5AGZ8	ATP-dependent 6-phosphofructokinase OS=Candida albicans (strain SC5314 / ATCC MYA-2876) GN=PFK2 PE=3 SV=1	Regular	219.345	0	104987	36	14	71	10.57	112389	53811	14393			Green
2126	A0A1D8PGS6_CANAL	A0A1D8PGS6	Trafficking protein particle complex subunit BET3 OS=Candida albicans (strain SC5314 / ATCC MYA-2876) GN=orf19.5817 PE=3 SV=1	Regular	216.238	0	22092.2	8	5	16	13.09	22738	19281	3775			Green
5354	A0A1D8PMH6_CANAL	A0A1D8PMH6	Tryptophan synthase OS=Candida albicans (strain SC5314 / ATCC MYA-2876) GN=TRP5 PE=3 SV=1	Regular	215.89	0	76529.6	25	6	56	12.82	51379	36473	17169			Green
2854	A0A1D8PF11_CANAL	A0A1D8PF11	Rpl82p OS=Candida albicans (strain SC5314 / ATCC MYA-2876) GN=RPL82 PE=4 SV=1	Regular	215.104	0	28315.1	12	2	27	6.54	37289	69330	11494			Green
2004	A0A1D8PM44_CANAL	A0A1D8PM44	Methylenetetrahydrofolate dehydrogenase (NAD(+)) OS=Candida albicans (strain SC5314 / ATCC MYA-2876) GN=orf19.3810 PE=4 SV=1	Regular	214.369	0	36307.6	9	4	27	9.6	18175	43455	3686			Green
5020	A0A1D8PRG5_CANAL	A0A1D8PRG5	Ribosomal protein P1B OS=Candida albicans (strain SC5314 / ATCC MYA-2876) GN=RPP1B PE=3 SV=1	Regular	213.881	0	10779.7	13	2	6	37.04	21453	42213	6801			Green
368	EIF3I_CANAL	Q5AI86	Eukaryotic translation initiation factor 3 subunit I OS=Candida albicans (strain SC5314 / ATCC MYA-2876) GN=TIF34 PE=3 SV=1	Regular	211.477	0	38345.7	14	5	29	10.86	40333	36990	5114			Green
851	RAS1_CANAL	Q59XU5	Ras-like protein 1 OS=Candida albicans (strain SC5314 / ATCC MYA-2876) GN=RAS1 PE=3 SV=2	Regular	210.908	0	32737.5	15	5	18	9.31	24380	19995	5561			Green
5813	A0A1D8PQ55_CANAL	A0A1D8PQ55	Uncharacterized protein OS=Candida albicans (strain SC5314 / ATCC MYA-2876) GN=orf19.5627 PE=4 SV=1	Regular	210.73	0	40798	15	6	23	17.66	42361	23946	31381			Green
5912	A0A1D8PFX8_CANAL	A0A1D8PFX8	Rab GDP dissociation inhibitor OS=Candida albicans (strain SC5314 / ATCC MYA-2876) GN=GDI1 PE=3 SV=1	Regular	208.434	0	50407.4	7	4	39	4.23	38541	31242	5432			Green
2167	Q59RQ6_CANAL	Q59RQ6	Dihydrolipoyl dehydrogenase OS=Candida albicans (strain SC5314 / ATCC MYA-2876) GN=LPD1 PE=3 SV=1	Regular	207.011	0	53085	22	8	40	16.7	68618	28166	9929			Green
742	NOP58_CANAL	Q59S06	Nucleolar protein 58 OS=Candida albicans (strain SC5314 / ATCC MYA-2876) GN=NOP58 PE=3 SV=2	Regular	201.509	0	57229.2	22	8	43	20.54	57408	31553	11919			Green
5774	Q5A0H6_CANAL	Q5A0H6	Uncharacterized protein OS=Candida albicans (strain SC5314 / ATCC MYA-2876) GN=orf19.5835 PE=4 SV=1	Regular	199.843	0	32424.3	13	7	22	6.07	38826	51372	5537			Green
6025	Q59YC4_CANAL	Q59YC4	Chaperonin-containing T-complex subunit OS=Candida albicans (strain SC5314 / ATCC MYA-2876) GN=CCT2 PE=3 SV=1	Regular	198.452	0	57035.2	16	6	42	11.22	21751	14536	5033			Green
4206	A0A1D8PNW6_CANAL	A0A1D8PNW6	Uncharacterized protein OS=Candida albicans (strain SC5314 / ATCC MYA-2876) GN=orf19.3900 PE=4 SV=1	Regular	198.409	0	61542.9	6	3	42	3.93	22782	25287	1274			Green
3284	Q5AI14_CANAL	Q5AI14	Trehalose-phosphatase OS=Candida albicans (strain SC5314 / ATCC MYA-2876) GN=TPS2 PE=1 SV=1	Regular	198.372	0	101035	25	11	83	12.16	159819	31465	12769			Green
5442	A0A1D8PQJ9_CANAL	A0A1D8PQJ9	Ubiquinone biosynthesis protein OS=Candida albicans (strain SC5314 / ATCC MYA-2876) GN=orf19.7092 PE=4 SV=1	Regular	197.771	0	29937.1	18	6	29	19.17	31851	34848	8667			Green
2993	A0A1D8PSA9_CANAL	A0A1D8PSA9	Phosphoglucomutase OS=Candida albicans (strain SC5314 / ATCC MYA-2876) GN=PGM2 PE=3 SV=1	Regular	197.498	0	62070.2	15	9	44	16.07	47184	35514	8767			Green
2529	Q5AFB3_CANAL	Q5AFB3	Tyrosine--tRNA ligase OS=Candida albicans (strain SC5314 / ATCC MYA-2876) GN=TYS1 PE=3 SV=1	Regular	196.109	0	45157	9	4	39	5.87	22178	30450	6954			Green
2552	A0A1D8PF79_CANAL	A0A1D8PF79	Glutamate decarboxylase OS=Candida albicans (strain SC5314 / ATCC MYA-2876) GN=GAD1 PE=3 SV=1	Regular	195.737	0	64170	20	7	52	15.85	132002	23056.5	30705			Green
352	EIF3B_CANAL	Q5AGV4	Eukaryotic translation initiation factor 3 subunit B OS=Candida albicans (strain SC5314 / ATCC MYA-2876) GN=PRT1 PE=3 SV=1	Regular	189.953	0	84422.8	30	13	76	21.52	128931	47509	31337			Green
181	BGL2_CANAL	Q5AMT2	Glucan 1_3-beta-glucosidase BGL2 OS=Candida albicans (strain SC5314 / ATCC MYA-2876) GN=BGL2 PE=1 SV=2	Regular	188.358	0	33897.7	13	5	19	13.64	57472	27480	31138			Green
1415	Q5A7L9_CANAL	Q5A7L9	Hgt19p OS=Candida albicans (strain SC5314 / ATCC MYA-2876) GN=HGT19 PE=3 SV=1	Regular	188.186	0	72240.3	26	5	47	7.62	67101	57696	23480			Green
2555	A0A1D8PI17_CANAL	A0A1D8PI17	Rnr22p OS=Candida albicans (strain SC5314 / ATCC MYA-2876) GN=RNR22 PE=4 SV=1	Regular	185.584	0	46020.2	14	6	38	15.74	23398	21183	2839			Green
5822	Q5A1Q0_CANAL	Q5A1Q0	Glucose-6-phosphate 1-epimerase OS=Candida albicans (strain SC5314 / ATCC MYA-2876) GN=orf19.1946 PE=4 SV=1	Regular	183.25	0	33913.3	14	5	27	20.07	17295	11904	2611			Green
1448	A0A1D8PHA0_CANAL	A0A1D8PHA0	Uncharacterized protein OS=Candida albicans (strain SC5314 / ATCC MYA-2876) GN=orf19.182 PE=4 SV=1	Regular	183.208	0	53056.4	19	7	41	10.62	64430	43297.5	22186			Green
4835	A0A1D8PTU3_CANAL	A0A1D8PTU3	Uncharacterized protein OS=Candida albicans (strain SC5314 / ATCC MYA-2876) GN=CAALFM_CR08990CA PE=4 SV=1	Regular	180.788	0	39080.6	4	3	34	7.14	10227	12708	3095			Green
5764	Q5AML3_CANAL	Q5AML3	Oxidoreductase OS=Candida albicans (strain SC5314 / ATCC MYA-2876) GN=orf19.4633 PE=4 SV=1	Regular	178.475	0	29255.5	9	2	28	10.45	14958	22437	3696			Green
4851	Q5AJ90_CANAL	Q5AJ90	Fox3p OS=Candida albicans (strain SC5314 / ATCC MYA-2876) GN=FOX3 PE=3 SV=1	Regular	173.334	0	44333.4	10	4	39	7.32	14532	18948	3540			Green
100	AIM21_CANAL	Q5AP87	Altered inheritance of mitochondria protein 21 OS=Candida albicans (strain SC5314 / ATCC MYA-2876) GN=AIM21 PE=3 SV=2	Regular	169.568	0	93189.9	18	5	81	4.01	30540	38139	8070			Green
2297	A0A1D8PS12_CANAL	A0A1D8PS12	Leucine--tRNA ligase OS=Candida albicans (strain SC5314 / ATCC MYA-2876) GN=CDC60 PE=4 SV=1	Regular	167.685	0	126096	52	19	118	13.13	167454	51018	31552			Green
3402	Q59NQ5_CANAL	Q59NQ5	Glutathione-disulfide reductase OS=Candida albicans (strain SC5314 / ATCC MYA-2876) GN=GLR1 PE=3 SV=1	Regular	167.252	0	56711.6	18	8	50	15.7	52754	23919	4694			Green
5506	A0A1D8PPR6_CANAL	A0A1D8PPR6	Mitochondrial 37S ribosomal protein YmS18 OS=Candida albicans (strain SC5314 / ATCC MYA-2876) GN=orf19.688 PE=4 SV=1	Regular	165.996	0	24554.4	8	3	22	4.65	30209	50514	3426			Green
5483	Q5A647_CANAL	Q5A647	Sec63 complex subunit OS=Candida albicans (strain SC5314 / ATCC MYA-2876) GN=orf19.3843 PE=4 SV=1	Regular	165.64	0	31433	7	4	44	13.06	30294	26496	2782			Green
3911	A0A1D8PGP3_CANAL	A0A1D8PGP3	Pdr17p OS=Candida albicans (strain SC5314 / ATCC MYA-2876) GN=PDR17 PE=4 SV=1	Regular	163.349	0	42432.1	10	4	42	9.07	32707	29508	7246			Green
5087	Q5AK53_CANAL	Q5AK53	ATP-dependent 6-phosphofructokinase OS=Candida albicans (strain SC5314 / ATCC MYA-2876) GN=PFK1 PE=3 SV=1	Regular	163.274	0	109256	36	13	79	12.97	117354	32261	35224			Green
3177	A0A1D8PI19_CANAL	A0A1D8PI19	Phm7p OS=Candida albicans (strain SC5314 / ATCC MYA-2876) GN=PHM7 PE=4 SV=1	Regular	162.536	0	104768	45	13	61	12.08	154072	47473	53656			Green
3271	A0A1D8PS38_CANAL	A0A1D8PS38	H(+)-transporting V1 sector ATPase subunit E OS=Candida albicans (strain SC5314 / ATCC MYA-2876) GN=VMA4 PE=3 SV=1	Regular	162.006	0	25387.3	14	4	25	19.91	45613	18475	7148			Green
1362	A0A1D8PJB1_CANAL	A0A1D8PJB1	Mitochondrial 37S ribosomal protein MRP1 OS=Candida albicans (strain SC5314 / ATCC MYA-2876) GN=orf19.1662 PE=4 SV=1	Regular	161.994	0	40014.6	12	5	21	12.54	22853	19212	5748			Green
1454	A0A1D8PSA4_CANAL	A0A1D8PSA4	E1 ubiquitin-activating protein OS=Candida albicans (strain SC5314 / ATCC MYA-2876) GN=CAALFM_CR02770CA PE=4 SV=1	Regular	160.587	0	43376.5	6	5	29	11.05	20428	15020	1979			Green
5515	Q59N40_CANAL	Q59N40	Aspartate aminotransferase OS=Candida albicans (strain SC5314 / ATCC MYA-2876) GN=AAT21 PE=4 SV=1	Regular	157.371	0	46152.5	14	4	35	11.78	20579	17437	4815			Green
3388	A0A1D8PE20_CANAL	A0A1D8PE20	Uncharacterized protein OS=Candida albicans (strain SC5314 / ATCC MYA-2876) GN=orf19.4423 PE=4 SV=1	Regular	155.236	0	119434	36	17	96	10.9	148597	19684.5	17337			Green
2471	A0A1D8PD38_CANAL	A0A1D8PD38	alpha-1_2-Mannosidase OS=Candida albicans (strain SC5314 / ATCC MYA-2876) GN=MNS1 PE=3 SV=1	Regular	150.286	0	70379.5	20	10	52	12.36	35027	20401	11440			Green
3373	A0A1D8PGJ9_CANAL	A0A1D8PGJ9	Uncharacterized protein OS=Candida albicans (strain SC5314 / ATCC MYA-2876) GN=orf19.1549 PE=4 SV=1	Regular	148.561	0	29271.6	7	3	36	18.15	22085	46350	2362			Green
1928	A0A1D8PD30_CANAL	A0A1D8PD30	Uncharacterized protein OS=Candida albicans (strain SC5314 / ATCC MYA-2876) GN=orf19.71 PE=4 SV=1	Regular	146.285	0	38859.1	6	4	15	11.71	7715	3150	2340			Green
6007	Q5A9E7_CANAL	Q5A9E7	Uncharacterized protein OS=Candida albicans (strain SC5314 / ATCC MYA-2876) GN=CAALFM_CR01350CA PE=4 SV=1	Regular	145.835	0	33252.3	14	8	30	29.01	42508	27967	7833			Green
1363	A0A1D8PLR7_CANAL	A0A1D8PLR7	NADPH--cytochrome P450 reductase OS=Candida albicans (strain SC5314 / ATCC MYA-2876) GN=NCP1 PE=3 SV=1	Regular	145.75	0	76863	21	10	60	7.65	41335	34767	13854			Green
552	OBPA_CANAL	Q9UW25	Oxysterol-binding protein-like protein OBPa OS=Candida albicans (strain SC5314 / ATCC MYA-2876) GN=OBPA PE=3 SV=1	Regular	145.137	0	49769	12	4	38	4.85	18713	30018	8170			Green
1604	A0A1D8PIW1_CANAL	A0A1D8PIW1	Etr1p OS=Candida albicans (strain SC5314 / ATCC MYA-2876) GN=ETR1 PE=4 SV=1	Regular	144.401	0	39992.1	25	13	38	36.54	72139	14098	23534			Green
915	SEY1_CANAL	Q9C0L9	Protein SEY1 OS=Candida albicans (strain SC5314 / ATCC MYA-2876) GN=SEY1 PE=1 SV=2	Regular	143.509	0	90523.8	9	6	67	6.58	17750	10263	3397			Green
3081	A0A1D8PRB3_CANAL	A0A1D8PRB3	Serine hydroxymethyltransferase OS=Candida albicans (strain SC5314 / ATCC MYA-2876) GN=SHM1 PE=3 SV=1	Regular	142.3	0	54481.1	12	3	47	5.88	26117	37584	7904			Green
4788	Q5A8I5_CANAL	Q5A8I5	Uncharacterized protein OS=Candida albicans (strain SC5314 / ATCC MYA-2876) GN=orf19.5763 PE=4 SV=1	Regular	140.479	0	28695	9	5	20	15.38	18388	8227	5950			Green
1963	A0A1D8PI22_CANAL	A0A1D8PI22	Uncharacterized protein OS=Candida albicans (strain SC5314 / ATCC MYA-2876) GN=orf19.2175 PE=4 SV=1	Regular	139.685	0	40016.7	12	6	26	14.44	47474	67266	14004			Green
5140	Q5A470_CANAL	Q5A470	Uncharacterized protein OS=Candida albicans (strain SC5314 / ATCC MYA-2876) GN=orf19.1239 PE=4 SV=1	Regular	137.322	0	35106.5	13	3	33	15.55	16697	20574	4114			Green
5437	A0A1D8PMV9_CANAL	A0A1D8PMV9	Threonine--tRNA ligase OS=Candida albicans (strain SC5314 / ATCC MYA-2876) GN=THS1 PE=3 SV=1	Regular	136.931	0	82269.7	26	11	67	6.52	67504	41755	19824			Green
3321	A0A1D8PNA8_CANAL	A0A1D8PNA8	Proteasome regulatory particle lid subunit OS=Candida albicans (strain SC5314 / ATCC MYA-2876) GN=RPN8 PE=4 SV=1	Regular	135.594	0	36726.7	19	6	31	19.09	67285	30501	20151			Green
5547	A0A1D8PEI2_CANAL	A0A1D8PEI2	Dihydroxyacetone kinase OS=Candida albicans (strain SC5314 / ATCC MYA-2876) GN=DAK2 PE=4 SV=1	Regular	132.695	0	65065.7	23	8	47	12.27	79301	23223	14465			Green
5145	A0A1D8PJ13_CANAL	A0A1D8PJ13	Bifunctional hydroxyacyl-CoA dehydrogenase/enoyl-CoA hydratase OS=Candida albicans (strain SC5314 / ATCC MYA-2876) GN=FOX2 PE=4 SV=1	Regular	132.374	0	99498	32	16	73	10.71	121699	20048	22534			Green
4904	Q5A1E8_CANAL	Q5A1E8	Succinate dehydrogenase [ubiquinone] flavoprotein subunit_ mitochondrial OS=Candida albicans (strain SC5314 / ATCC MYA-2876) GN=SDH12 PE=3 SV=1	Regular	131.448	0	70974.4	14	6	62	5.15	23190	22450.5	4143			Green
2187	A0A1D8PNN8_CANAL	A0A1D8PNN8	Cam1-1p OS=Candida albicans (strain SC5314 / ATCC MYA-2876) GN=CAM1-1 PE=4 SV=1	Regular	131.256	0	47523.3	11	4	44	3.11	44691	29520	12805			Green
1228	A0A1D8PN05_CANAL	A0A1D8PN05	Nrd1 complex RNA-binding subunit OS=Candida albicans (strain SC5314 / ATCC MYA-2876) GN=orf19.581 PE=4 SV=1	Regular	130.756	0	75636.1	12	3	45	7.16	28080	16717.5	12486			Green
2917	A0A1D8PHY7_CANAL	A0A1D8PHY7	Uncharacterized protein OS=Candida albicans (strain SC5314 / ATCC MYA-2876) GN=orf19.1860.1 PE=4 SV=1	Regular	128.233	0	54028.4	7	4	43	4.08	13319	18372	6152			Green
3995	A0A1D8PJG4_CANAL	A0A1D8PJG4	RSC chromatin remodeling complex ATPase subunit OS=Candida albicans (strain SC5314 / ATCC MYA-2876) GN=orf19.239 PE=4 SV=1	Regular	126.085	0	150092	35	16	114	4.22	133260	35091	34038			Green
2132	A0A1D8PTQ2_CANAL	A0A1D8PTQ2	Decapping enzyme complex catalytic subunit OS=Candida albicans (strain SC5314 / ATCC MYA-2876) GN=DCP2 PE=4 SV=1	Regular	123.604	0	102482	26	11	77	4.85	147675	93051	53432			Green
4038	A0A1D8PRQ1_CANAL	A0A1D8PRQ1	Phosphoribosylaminoimidazolesuccinocarboxamide synthase OS=Candida albicans (strain SC5314 / ATCC MYA-2876) GN=ADE1 PE=3 SV=1	Regular	122.474	0	32980.6	14	6	32	16.84	77575	21399	10206			Green
2981	A0A1D8PI71_CANAL	A0A1D8PI71	Bifunctional farnesyl-diphosphate farnesyltransferase/squalene synthase OS=Candida albicans (strain SC5314 / ATCC MYA-2876) GN=ERG9 PE=4 SV=1	Regular	122.014	0	51743.6	14	5	43	6.47	59569	53596	13491			Green
1882	A0A1D8PP21_CANAL	A0A1D8PP21	Methionine--tRNA ligase OS=Candida albicans (strain SC5314 / ATCC MYA-2876) GN=MES1 PE=3 SV=1	Regular	118.802	0	85534.9	29	12	78	12.7	75082	23529	18018			Green
2013	A0A1D8PE67_CANAL	A0A1D8PE67	Bifunctional aminoimidazole ribotide synthase/glycinamide ribotide synthase OS=Candida albicans (strain SC5314 / ATCC MYA-2876) GN=ADE5_7 PE=3 SV=1	Regular	118.614	0	86174.2	17	8	62	9.48	37585	17680	10146			Green
465	HEM3_CANAL	O94048	Porphobilinogen deaminase OS=Candida albicans (strain SC5314 / ATCC MYA-2876) GN=HEM3 PE=3 SV=1	Regular	118.122	0	38268.8	8	5	38	10	21121	12168	3167			Green
2198	A0A1D8PMP1_CANAL	A0A1D8PMP1	Glycerol-3-phosphate dehydrogenase OS=Candida albicans (strain SC5314 / ATCC MYA-2876) GN=GUT2 PE=3 SV=1	Regular	113.259	0	72802.2	8	3	63	3.54	13262	13914	1111			Green
2139	Q5AHZ4_CANAL	Q5AHZ4	Ubiquinone biosynthesis monooxygenase COQ6_ mitochondrial OS=Candida albicans (strain SC5314 / ATCC MYA-2876) GN=COQ6 PE=3 SV=1	Regular	111.991	0.21	53448	17	10	32	8.33	32197	6603	9371			Green
5142	Q59YH1_CANAL	Q59YH1	Uncharacterized protein OS=Candida albicans (strain SC5314 / ATCC MYA-2876) GN=orf19.1355 PE=4 SV=1	Regular	111.571	0.21	38732.9	9	4	29	10.09	9627	5385	1844			Green
2822	A0A1D8PU61_CANAL	A0A1D8PU61	S-(hydroxymethyl)glutathione dehydrogenase OS=Candida albicans (strain SC5314 / ATCC MYA-2876) GN=FDH3 PE=3 SV=1	Regular	110.279	0.21	41499.1	10	3	26	5.25	22109	31000.5	5199			Green
2265	A0A1D8PHU6_CANAL	A0A1D8PHU6	Putative phosphoric monoester hydrolase OS=Candida albicans (strain SC5314 / ATCC MYA-2876) GN=orf19.2269 PE=4 SV=1	Regular	110.099	0.21	27905.5	10	3	28	15.51	6725	8802	2285			Green
81	ACS2_CANAL	Q8NJN3	Acetyl-coenzyme A synthetase 2 OS=Candida albicans (strain SC5314 / ATCC MYA-2876) GN=ACS2 PE=3 SV=3	Regular	107.67	0.41	74288.9	20	8	58	8.94	44273	25971	11587			Green
4275	Q59YD1_CANAL	Q59YD1	Cu/Pi carrier OS=Candida albicans (strain SC5314 / ATCC MYA-2876) GN=orf19.1395 PE=3 SV=1	Regular	104.505	0.41	36578.9	13	4	23	9.17	35649	35880	10758			Green
1873	A0A1D8PSY1_CANAL	A0A1D8PSY1	Glutamine synthetase OS=Candida albicans (strain SC5314 / ATCC MYA-2876) GN=GLN1 PE=3 SV=1	Regular	103.578	0.61	42150.2	12	7	29	5.9	28761	16276.5	5264			Green
2367	A0A1D8PSM6_CANAL	A0A1D8PSM6	Protein-transporting protein OS=Candida albicans (strain SC5314 / ATCC MYA-2876) GN=CAALFM_CR04080CA PE=4 SV=1	Regular	102.139	0.61	76757.1	13	6	56	6.98	37812	24395	8535			Green
2413	A0A1D8PE84_CANAL	A0A1D8PE84	Cdr4p OS=Candida albicans (strain SC5314 / ATCC MYA-2876) GN=CDR4 PE=3 SV=1	Regular	101.446	0.61	170740	26	13	102	4.3	61180	27335	17635			Green
3053	A0A1D8PGE3_CANAL	A0A1D8PGE3	Rad23p OS=Candida albicans (strain SC5314 / ATCC MYA-2876) GN=RAD23 PE=4 SV=1	Regular	100.932	0.61	43916	10	4	25	8.41	80636	21171	16384			Green
52	VATA_CANAL	Q5AJB1	V-type proton ATPase catalytic subunit A OS=Candida albicans (strain SC5314 / ATCC MYA-2876) GN=TFP1 PE=1 SV=2	Regular	97.6709	0.81	67949.7	18	8	59	3.73	70411	29727	9599			Green
3961	A0A1D8PTD1_CANAL	A0A1D8PTD1	Bifunctional carbamoylphosphate synthetase/aspartate transcarbamylase OS=Candida albicans (strain SC5314 / ATCC MYA-2876) GN=URA2 PE=3 SV=1	Regular	96.4359	1	245959	52	27	186	7.31	184553	29288	36335			Green
92	ALS2_CANAL	P0CU38	Agglutinin-like protein 2 OS=Candida albicans (strain SC5314 / ATCC MYA-2876) GN=ALS2 PE=2 SV=1	Regular	94.8647	1.2	268279	35	4	75	2.53	127297	74538	35570			Green
266	CLU_CANAL	Q59MA9	Clustered mitochondria protein homolog OS=Candida albicans (strain SC5314 / ATCC MYA-2876) GN=CLU1 PE=3 SV=2	Regular	93.0836	1.2	156404	38	14	151	5.5	295430	150541	129222			Green
3754	A0A1D8PIA4_CANAL	A0A1D8PIA4	Uncharacterized protein OS=Candida albicans (strain SC5314 / ATCC MYA-2876) GN=orf19.210 PE=4 SV=1	Regular	90.5384	1.58	51876.4	10	5	41	4.14	127955	5229	48183			Green
5640	Q5AAN6_CANAL	Q5AAN6	Uncharacterized protein OS=Candida albicans (strain SC5314 / ATCC MYA-2876) GN=orf19.6275 PE=4 SV=1	Regular	85.0478	1.95	64420.6	11	2	35	3.01	75327	138870	16876			Green
1774	A0A1D8PTP9_CANAL	A0A1D8PTP9	Chaperone ATPase OS=Candida albicans (strain SC5314 / ATCC MYA-2876) GN=HSP104 PE=1 SV=1	Regular	83.3745	2.33	100261	20	6	93	8.57	33703	13981.5	11597			Green
5421	Q5AJB7_CANAL	Q5AJB7	Cullin OS=Candida albicans (strain SC5314 / ATCC MYA-2876) GN=CDC53 PE=3 SV=1	Regular	83.1432	2.32	87484.4	17	9	76	1.2	25621	22287	47508			Green
959	SYA_CANAL	Q5A8K2-2	Isoform Cytoplasmic of Alanine--tRNA ligase OS=Candida albicans (strain SC5314 / ATCC MYA-2876) GN=ALA1	Regular	81.4182	2.31	107605	13	8	93	4.58	25960	13552.5	12868			Green
5085	Q5AED0_CANAL	Q5AED0	Uncharacterized protein OS=Candida albicans (strain SC5314 / ATCC MYA-2876) GN=orf19.338 PE=4 SV=1	Regular	81.4097	2.31	121734	28	15	99	11.46	176232	79155	33691			Green
5025	A0A1D8PTW6_CANAL	A0A1D8PTW6	Hydroxymethylglutaryl-CoA synthase OS=Candida albicans (strain SC5314 / ATCC MYA-2876) GN=ERG13 PE=3 SV=1	Regular	78.9173	2.3	49983.4	8	4	32	5.54	17702	19966.5	3652			Green
811	PMT2_CANAL	Q5ADM9	Dolichyl-phosphate-mannose--protein mannosyltransferase 2 OS=Candida albicans (strain SC5314 / ATCC MYA-2876) GN=PMT2 PE=1 SV=1	Regular	77.1391	2.47	88885.7	20	8	60	6.37	44924	19959	8427			Green
716	MTAP_CANAL	Q59ST1	S-methyl-5'-thioadenosine phosphorylase OS=Candida albicans (strain SC5314 / ATCC MYA-2876) GN=MEU1 PE=3 SV=1	Regular	75.9518	2.46	37789.5	7	1	29	3.2	8914	26742	4446			Green
3459	A0A1D8PE41_CANAL	A0A1D8PE41	Ist2p OS=Candida albicans (strain SC5314 / ATCC MYA-2876) GN=IST2 PE=4 SV=1	Regular	74.8436	2.63	107267	10	4	76	5.35	26285	24085	3043			Green
4258	Q5A500_CANAL	Q5A500	Adenylyl-sulfate kinase OS=Candida albicans (strain SC5314 / ATCC MYA-2876) GN=MET14 PE=3 SV=1	Regular	74.4467	2.99	22707.6	5	7	24	17.5	31325	3123	7348			Green
3045	A0A1D8PCX0_CANAL	A0A1D8PCX0	Uncharacterized protein OS=Candida albicans (strain SC5314 / ATCC MYA-2876) GN=orf19.3003 PE=4 SV=1	Regular	73.8124	2.98	158837	40	14	114	5.15	92331	31674	15634			Green
2890	Q5A8Y5_CANAL	Q5A8Y5	DNA-directed RNA polymerase subunit beta OS=Candida albicans (strain SC5314 / ATCC MYA-2876) GN=orf19.3349 PE=3 SV=1	Regular	71.8015	3.14	140879	17	9	125	3.81	114128	24073	25879			Green
2911	A0A1D8PEK0_CANAL	A0A1D8PEK0	Uncharacterized protein OS=Candida albicans (strain SC5314 / ATCC MYA-2876) GN=orf19.4795 PE=4 SV=1	Regular	67.025	3.64	135565	17	11	111	4.72	78457	18275	20357			Green
5873	A0A1D8PRL4_CANAL	A0A1D8PRL4	Mis12p OS=Candida albicans (strain SC5314 / ATCC MYA-2876) GN=MIS12 PE=3 SV=1	Regular	66.5923	3.62	111952	39	16	88	5.95	140758	14935	30540			Green
2435	A0A1D8PJN3_CANAL	A0A1D8PJN3	Phospholipid-transporting ATPase OS=Candida albicans (strain SC5314 / ATCC MYA-2876) GN=orf19.323 PE=3 SV=1	Regular	66.4787	3.61	170295	23	13	123	3.79	71770	43068	8888			Green
PROTEINS EXTRACTED WITH SDS_SECTION_5
protein.key	protein.Entry	protein.Accession	protein.Description	protein.dataBaseType	protein.score	protein.falsePositiveRate	protein.avgMass	protein.MatchedProducts	protein.matchedPeptides	protein.digestPeps	protein.seqCover(%)	protein.MatchedPeptideIntenSum	protein.top3MatchedPeptideIntenSum	protein.MatchedProductIntenSum	protein.fmolOnColumn	protein.ngramOnColumn	protein.AutoCurate	protein.Key_ForHomologs
4380	Q5ALV5_CANAL	Q5ALV5	Cytochrome c oxidase subunit IV OS=Candida albicans (strain SC5314 / ATCC MYA-2876) GN=COX4 PE=4 SV=1	Regular	46323.4	0	17460	201	12	16	67.52	1857394	879531	1372897			Green
2959	A0A1D8PTS0_CANAL	A0A1D8PTS0	Ribosomal protein P2A OS=Candida albicans (strain SC5314 / ATCC MYA-2876) GN=RPP2A PE=3 SV=1	Regular	43842.1	0	10857.9	147	7	5	98.15	633100	257228	344220			Green
6034	A0A1D8PNC7_CANAL	A0A1D8PNC7	Hsp12p OS=Candida albicans (strain SC5314 / ATCC MYA-2876) GN=HSP12 PE=4 SV=1	Regular	40376.3	0	13324.6	142	8	12	64.57	526814	322335	374961			Green
2743	A0A1D8PFU8_CANAL	A0A1D8PFU8	Uncharacterized protein OS=Candida albicans (strain SC5314 / ATCC MYA-2876) GN=orf19.7215.3 PE=3 SV=1	Regular	40048.4	0	11496.3	108	8	8	78.3	746572	605169	365433			Green
3711	A0A1D8PM41_CANAL	A0A1D8PM41	Ribosomal 60S subunit protein L22B OS=Candida albicans (strain SC5314 / ATCC MYA-2876) GN=orf19.1409.1 PE=4 SV=1	Regular	39642	0	14088.9	158	10	9	71.77	1036118	767530	573710			Green
3204	Q5ADQ6_CANAL	Q5ADQ6	40S ribosomal protein S12 OS=Candida albicans (strain SC5314 / ATCC MYA-2876) GN=RPS12 PE=3 SV=1	Regular	39540.3	0	15983	203	15	13	85.31	1159966	774031	746200			Green
4487	A0A1D8PMW6_CANAL	A0A1D8PMW6	Cofilin OS=Candida albicans (strain SC5314 / ATCC MYA-2876) GN=COF1 PE=3 SV=1	Regular	36363	0	15908.7	176	12	10	79.43	1242094	700411	627923			Green
3665	A0A1D8PDT3_CANAL	A0A1D8PDT3	Ribosomal 40S subunit protein S14B OS=Candida albicans (strain SC5314 / ATCC MYA-2876) GN=RPS14B PE=3 SV=1	Regular	35489.2	0	14083.1	136	10	12	64.39	602130	378064	285934			Green
568	PDC1_CANAL	P83779	Pyruvate decarboxylase OS=Candida albicans (strain SC5314 / ATCC MYA-2876) GN=PDC11 PE=1 SV=2	Regular	32544.3	0	62783.4	632	39	40	57.85	4785446	1180379	3206855			Green
1157	Q5ADM7_CANAL	Q5ADM7	Glyceraldehyde-3-phosphate dehydrogenase OS=Candida albicans (strain SC5314 / ATCC MYA-2876) GN=TDH3 PE=3 SV=1	Regular	31663.8	0	35947	637	35	29	75.52	3881694	918019	2412773			Green
114	ALF_CANAL	Q9URB4	Fructose-bisphosphate aldolase OS=Candida albicans (strain SC5314 / ATCC MYA-2876) GN=FBA1 PE=1 SV=2	Regular	31628	0	39386.5	409	26	31	73.82	2489674	761748	1039511			Green
805	PMGY_CANAL	P82612	Phosphoglycerate mutase OS=Candida albicans (strain SC5314 / ATCC MYA-2876) GN=GPM1 PE=1 SV=3	Regular	31303.2	0	27454.2	198	10	22	46.37	901592	467321	486603			Green
831	PPIA_CANAL	P22011	Peptidyl-prolyl cis-trans isomerase OS=Candida albicans (strain SC5314 / ATCC MYA-2876) GN=CYP1 PE=3 SV=1	Regular	30172	0	17689	290	14	16	55.56	2153203	822344	1150840			Green
2847	A0A1D8PHH4_CANAL	A0A1D8PHH4	Ribosomal 60S subunit protein L33A OS=Candida albicans (strain SC5314 / ATCC MYA-2876) GN=orf19.6882.1 PE=4 SV=1	Regular	25314.1	0	12114.2	62	5	10	33.64	752244	689749	362276			Green
86	1433_CANAL	O42766	14-3-3 protein homolog OS=Candida albicans (strain SC5314 / ATCC MYA-2876) GN=BMH1 PE=3 SV=2	Regular	25266.5	0	29594.1	191	14	26	60.98	830477	521476	431749			Green
381	ENO1_CANAL	P30575	Enolase 1 OS=Candida albicans (strain SC5314 / ATCC MYA-2876) GN=ENO1 PE=2 SV=1	Regular	24859.3	0	47231.6	523	37	30	67.27	2552865	498388	1711075			Green
2947	A0A1D8PMF8_CANAL	A0A1D8PMF8	Calmodulin OS=Candida albicans (strain SC5314 / ATCC MYA-2876) GN=CMD1 PE=4 SV=1	Regular	24178.8	0	16478.3	132	10	16	53.69	454180	273158	202392			Green
2880	A0A1D8PHF5_CANAL	A0A1D8PHF5	Ribosomal 60S subunit protein L31B OS=Candida albicans (strain SC5314 / ATCC MYA-2876) GN=orf19.3572.3 PE=4 SV=1	Regular	22517.9	0	12967.1	138	8	16	54.46	880565	504200	633292			Green
53	VDAC_CANAL	P83781	Mitochondrial outer membrane protein porin OS=Candida albicans (strain SC5314 / ATCC MYA-2876) GN=POR1 PE=1 SV=2	Regular	22371.3	0	29766.7	329	25	23	69.5	2084134	845620	851891			Green
3699	A0A1D8PK22_CANAL	A0A1D8PK22	Ribosomal 40S subunit protein S15 OS=Candida albicans (strain SC5314 / ATCC MYA-2876) GN=RPS15 PE=3 SV=1	Regular	22035.7	0	15995.8	190	10	11	42.25	1037098	327284	565633			Green
5636	Q5APK5_CANAL	Q5APK5	Cytochrome c oxidase subunit Va OS=Candida albicans (strain SC5314 / ATCC MYA-2876) GN=COX5 PE=4 SV=1	Regular	21028.6	0	18694.3	161	15	15	68.48	688589	266086	361449			Green
448	H2A1_CANAL	Q59SU5	Histone H2A.1 OS=Candida albicans (strain SC5314 / ATCC MYA-2876) GN=HTA1 PE=3 SV=3	Regular	20349.2	0	14009.2	54	3	9	29.55	310942	221050	162583			Green
1360	A0A1D8PQQ5_CANAL	A0A1D8PQQ5	Ribosomal 40S subunit protein S18B OS=Candida albicans (strain SC5314 / ATCC MYA-2876) GN=RPS18 PE=3 SV=1	Regular	19492.7	0	17046.8	204	18	18	71.72	871260	346226	459244			Green
471	H2B1_CANAL	P48989	Histone H2B.1 OS=Candida albicans (strain SC5314 / ATCC MYA-2876) GN=HTB1 PE=3 SV=3	Regular	19363.4	0	14090.3	146	11	18	40	694047	261430	376905			Green
1638	A0A1D8PKZ9_CANAL	A0A1D8PKZ9	ATP synthase subunit beta OS=Candida albicans (strain SC5314 / ATCC MYA-2876) GN=ATP2 PE=3 SV=1	Regular	19290.5	0	53999.5	306	20	42	48.21	1244948	442100	633790			Green
3044	A0A1D8PM75_CANAL	A0A1D8PM75	Ribosomal 60S subunit protein L30 OS=Candida albicans (strain SC5314 / ATCC MYA-2876) GN=RPL30 PE=4 SV=1	Regular	19270.3	0	11562.4	105	6	8	57.55	472918	314432	322286			Green
3337	A0A1D8PP43_CANAL	A0A1D8PP43	Adh1p OS=Candida albicans (strain SC5314 / ATCC MYA-2876) GN=ADH1 PE=3 SV=1	Regular	19107.3	0	37308.6	347	24	30	69.14	1458598	348525	745312			Green
4652	Q5AG68_CANAL	Q5AG68	Nucleoside diphosphate kinase OS=Candida albicans (strain SC5314 / ATCC MYA-2876) GN=YNK1 PE=3 SV=1	Regular	19093.5	0	16947.5	154	9	13	53.64	1143441	524840	675925			Green
4996	Q5ANH5_CANAL	Q5ANH5	Ribosomal protein P2B OS=Candida albicans (strain SC5314 / ATCC MYA-2876) GN=RPP2B PE=3 SV=1	Regular	19014.5	0	11177.2	111	7	11	65.77	755746	552670	539658			Green
5661	A0A1D8PUD2_CANAL	A0A1D8PUD2	F1F0 ATP synthase subunit delta OS=Candida albicans (strain SC5314 / ATCC MYA-2876) GN=ATP16 PE=3 SV=1	Regular	18087.7	0	17582	112	7	11	31.06	721255	390911	328647			Green
[truncated: 508 more rows]
