# Supplementary material for: The Candida albicans ENO1 gene encodes a transglutaminase involved in growth, cell division, morphogenesis, and osmotic protection
Source: J Biol Chem. 2018 Jan 31;293(12):4304–23. doi: 10.1074/jbc.M117.810440 (PMC5868267; doi:10.1074/jbc.M117.810440)
Supplement: Supporting Information [file 10.1074_M117.810440_jbc.M117.810440-15.xls]

## Sheet: Table S3
The SDS-PAGE gel fragment containing the 14C-Lysine labeled proteins that were extracted with zymolyase, was cut and analyzed by tandem mass spectrometry
protein.key	protein.Entry	protein.Accession	protein.Description	protein.dataBaseType	protein.score	protein.falsePositiveRate	protein.avgMass	protein.MatchedProducts	protein.matchedPeptides	protein.digestPeps	protein.seqCover(%)	protein.MatchedPeptideIntenSum	protein.top3MatchedPeptideIntenSum	protein.MatchedProductIntenSum	protein.fmolOnColumn	protein.ngramOnColumn	protein.AutoCurate	protein.Key_ForHomologs
260	CHI2_CANAL	P40953	Chitinase 2 OS=Candida albicans (strain SC5314 / ATCC MYA-2876) GN=CHT2 PE=1 SV=2	Regular	4646.26	0	61556	207	7	25	16.98	832072	396352	741624			Green
381	ENO1_CANAL	P30575	Enolase 1 OS=Candida albicans (strain SC5314 / ATCC MYA-2876) GN=ENO1 PE=2 SV=1	Regular	3386.8	0	47231.6	155	13	30	40.45	364258	132294	145653			Green
1157	Q5ADM7_CANAL	Q5ADM7	Glyceraldehyde-3-phosphate dehydrogenase OS=Candida albicans (strain SC5314 / ATCC MYA-2876) GN=TDH3 PE=3 SV=1	Regular	3147.46	0	35947	138	18	29	66.57	431941	170387	194520			Green
122	ALS1_CANAL	Q5A8T4	Agglutinin-like protein 1 OS=Candida albicans (strain SC5314 / ATCC MYA-2876) GN=ALS1 PE=1 SV=1	Regular	2265.99	0	133484	160	10	39	10.24	678027	469268	538830			Green
796	PGA4_CANAL	Q5AJY5	1_3-beta-glucanosyltransferase PGA4 OS=Candida albicans (strain SC5314 / ATCC MYA-2876) GN=PGA4 PE=1 SV=1	Regular	2218.25	0	49452.4	112	9	26	32.37	332407	143053	199156			Green
3337	A0A1D8PP43_CANAL	A0A1D8PP43	Adh1p OS=Candida albicans (strain SC5314 / ATCC MYA-2876) GN=ADH1 PE=3 SV=1	Regular	2158.11	0	37308.6	152	13	30	50.57	397871	119127	148284			Green
568	PDC1_CANAL	P83779	Pyruvate decarboxylase OS=Candida albicans (strain SC5314 / ATCC MYA-2876) GN=PDC11 PE=1 SV=2	Regular	1205.56	0	62783.4	138	18	40	49.91	417275	124657	144087			Green
210	CCW14_CANAL	Q5AFN8	Covalently-linked cell wall protein 14 OS=Candida albicans (strain SC5314 / ATCC MYA-2876) GN=SSR1 PE=1 SV=1	Regular	952.064	0	23006.7	45	3	17	12.82	182064	168760	137647			Green
351	EF1A1_CANAL	P0CY35	Elongation factor 1-alpha 1 OS=Candida albicans (strain SC5314 / ATCC MYA-2876) GN=TEF1 PE=3 SV=1	Regular	849.109	0	50468	71	10	38	25.11	229117	106381	94265			Green
92	ALS2_CANAL	P0CU38	Agglutinin-like protein 2 OS=Candida albicans (strain SC5314 / ATCC MYA-2876) GN=ALS2 PE=2 SV=1	Regular	769.268	0	268279	177	12	75	5.73	576723	269786	380372			Green
3807	Q5A516_CANAL	Q5A516	ADP/ATP carrier protein OS=Candida albicans (strain SC5314 / ATCC MYA-2876) GN=PET9 PE=3 SV=1	Regular	677.671	0	32926.1	49	7	30	25.91	111443	62271	22678			Green
819	PHR2_CANAL	O13318	pH-responsive protein 2 OS=Candida albicans (strain SC5314 / ATCC MYA-2876) GN=PHR2 PE=2 SV=2	Regular	630.642	0	59514.1	29	4	42	8.09	192458	47421	97836			Green
652	KPYK_CANAL	P46614	Pyruvate kinase OS=Candida albicans (strain SC5314 / ATCC MYA-2876) GN=CDC19 PE=1 SV=3	Regular	506.188	0	55786.8	64	10	40	28.57	132808	70478	43906			Green
53	VDAC_CANAL	P83781	Mitochondrial outer membrane protein porin OS=Candida albicans (strain SC5314 / ATCC MYA-2876) GN=POR1 PE=1 SV=2	Regular	459.92	0	29766.7	33	7	23	31.91	94866	63203	29312			Green
2959	A0A1D8PTS0_CANAL	A0A1D8PTS0	Ribosomal protein P2A OS=Candida albicans (strain SC5314 / ATCC MYA-2876) GN=RPP2A PE=3 SV=1	Regular	452.079	0	10857.9	16	2	5	26.85	28312	29673	6554			Green
1129	A0A1D8PPS1_CANAL	A0A1D8PPS1	Ribosomal 60S subunit protein L25 OS=Candida albicans (strain SC5314 / ATCC MYA-2876) GN=RPL25 PE=3 SV=1	Regular	436.146	0	15842.6	14	2	12	18.31	23823	35734.5	5886			Green
2392	A0A1D8PCW6_CANAL	A0A1D8PCW6	Ribosomal 40S subunit protein S16A OS=Candida albicans (strain SC5314 / ATCC MYA-2876) GN=RPS16A PE=3 SV=1	Regular	434.463	0	15739.4	15	2	13	19.01	18242	27363	5764			Green
805	PMGY_CANAL	P82612	Phosphoglycerate mutase OS=Candida albicans (strain SC5314 / ATCC MYA-2876) GN=GPM1 PE=1 SV=3	Regular	394.221	0	27454.2	11	3	22	19.35	28331	28331	5798			Green
416	GBLP_CANAL	P83774	Guanine nucleotide-binding protein subunit beta-like protein OS=Candida albicans (strain SC5314 / ATCC MYA-2876) GN=ASC1 PE=1 SV=2	Regular	356.47	0	34726.1	26	4	23	15.77	53699	44028	17197			Green
1763	A0A1D8PPE0_CANAL	A0A1D8PPE0	Ribosomal 40S subunit protein S13 OS=Candida albicans (strain SC5314 / ATCC MYA-2876) GN=RPS13 PE=3 SV=1	Regular	321.645	0	16945.8	12	1	15	7.95	26317	78951	8017			Green
3044	A0A1D8PM75_CANAL	A0A1D8PM75	Ribosomal 60S subunit protein L30 OS=Candida albicans (strain SC5314 / ATCC MYA-2876) GN=RPL30 PE=4 SV=1	Regular	318.854	0	11562.4	16	4	8	56.6	28314	25714	4496			Green
3856	Q5AJ93_CANAL	Q5AJ93	Ribosomal 40S subunit protein S7A OS=Candida albicans (strain SC5314 / ATCC MYA-2876) GN=RPS7A PE=4 SV=1	Regular	294.561	0	21246.8	16	4	23	25.27	28630	25020	6106			Green
114	ALF_CANAL	Q9URB4	Fructose-bisphosphate aldolase OS=Candida albicans (strain SC5314 / ATCC MYA-2876) GN=FBA1 PE=1 SV=2	Regular	291.935	0	39386.5	35	7	31	22.28	93821	53062	26740			Green
3908	A0A1D8PG81_CANAL	A0A1D8PG81	Hgt7p OS=Candida albicans (strain SC5314 / ATCC MYA-2876) GN=HGT7 PE=3 SV=1	Regular	274.511	0	61219	24	4	28	8.42	58480	53008	19063			Green
761	PGK_CANAL	P46273	Phosphoglycerate kinase OS=Candida albicans (strain SC5314 / ATCC MYA-2876) GN=PGK1 PE=3 SV=1	Regular	267.1	0	45294	41	10	43	27.34	170255	62007	55204			Green
966	SOD5_CANAL	Q5AD07	Cell surface Cu-only superoxide dismutase 5 OS=Candida albicans (strain SC5314 / ATCC MYA-2876) GN=SOD5 PE=1 SV=1	Regular	261.052	0	23703.4	10	1	12	5.7	23455	70365	8743			Green
5296	Q5A397_CANAL	Q5A397	Hsp70 family ATPase OS=Candida albicans (strain SC5314 / ATCC MYA-2876) GN=SSB1 PE=3 SV=1	Regular	259.004	0	66620.3	37	8	46	18.11	75468	43820	20281			Green
3750	A0A1D8PJ01_CANAL	A0A1D8PJ01	Plasma membrane ATPase OS=Candida albicans (strain SC5314 / ATCC MYA-2876) GN=PMA1 PE=3 SV=1	Regular	234.058	0	98222.6	57	10	59	14.75	166437	61817	50192			Green
37	TSA1_CANAL	Q9Y7F0	Peroxiredoxin TSA1-A OS=Candida albicans (strain SC5314 / ATCC MYA-2876) GN=TSA1 PE=2 SV=1	Regular	228.647	0	21974	19	4	20	25.51	23926	21952	5661			Green
286	CRH11_CANAL	Q5AFA2	Extracellular glycosidase CRH11 OS=Candida albicans (strain SC5314 / ATCC MYA-2876) GN=CRH11 PE=1 SV=1	Regular	213.241	0	46846.9	13	3	25	9.05	17950	17950	4086			Green
82	ADH2_CANAL	O94038	Alcohol dehydrogenase 2 OS=Candida albicans (strain SC5314 / ATCC MYA-2876) GN=ADH2 PE=3 SV=1	Regular	202.271	0	37206.4	24	5	31	16.38	41314	30614	7503			Green
3699	A0A1D8PK22_CANAL	A0A1D8PK22	Ribosomal 40S subunit protein S15 OS=Candida albicans (strain SC5314 / ATCC MYA-2876) GN=RPS15 PE=3 SV=1	Regular	200.529	0	15995.8	10	2	11	8.45	10878	29457	2656			Green
501	HSP90_CANAL	P46598	Heat shock protein 90 homolog OS=Candida albicans (strain SC5314 / ATCC MYA-2876) GN=HSP90 PE=3 SV=1	Regular	183.774	0	80823.6	21	4	72	7.21	92338	35733	24593			Green
1102	A0A1D8PK61_CANAL	A0A1D8PK61	Ribosomal 40S subunit protein S19A OS=Candida albicans (strain SC5314 / ATCC MYA-2876) GN=RPS19A PE=4 SV=1	Regular	173.677	0	16129.2	6	2	19	13.79	12906	18144	1653			Green
2466	A0A1D8PDC4_CANAL	A0A1D8PDC4	ATP synthase subunit alpha OS=Candida albicans (strain SC5314 / ATCC MYA-2876) GN=ATP1 PE=3 SV=1	Regular	170.74	0	59098.7	15	4	49	9.34	23890	19605	4003			Green
111	ALS4_CANAL	A0A1D8PQB9	Agglutinin-like protein 4 OS=Candida albicans (strain SC5314 / ATCC MYA-2876) GN=ALS4 PE=1 SV=1	Regular	166.792	0	221515	38	4	54	2.24	117080	163773	75364			Green
486	HSP71_CANAL	P41797	Heat shock protein SSA1 OS=Candida albicans (strain SC5314 / ATCC MYA-2876) GN=SSA1 PE=1 SV=2	Regular	130.333	0	70495.2	25	7	54	14.18	92618	35671	24945			Green
