# Supplementary material for: The Candida albicans ENO1 gene encodes a transglutaminase involved in growth, cell division, morphogenesis, and osmotic protection
Source: J Biol Chem. 2018 Jan 31;293(12):4304–23. doi: 10.1074/jbc.M117.810440 (PMC5868267; doi:10.1074/jbc.M117.810440)
Supplement: Supporting Information [file 10.1074_M117.810440_jbc.M117.810440-16.xls]

## Sheet: Table S4
The SDS-PAGE gel fragment containing the 14C-Lysine labeled proteins that were extracted with chitinase, was cut and analyzed by tandem mass spectrometry
protein.key	protein.Entry	protein.Accession	protein.Description	protein.dataBaseType	protein.score	protein.falsePositiveRate	protein.avgMass	protein.MatchedProducts	protein.matchedPeptides	protein.digestPeps	protein.seqCover(%)	protein.MatchedPeptideIntenSum	protein.top3MatchedPeptideIntenSum	protein.MatchedProductIntenSum	protein.fmolOnColumn	protein.ngramOnColumn	protein.AutoCurate	protein.Key_ForHomologs
732	NHP6_CANAL	Q9UVL1	Non-histone chromosomal protein 6 OS=Candida albicans (strain SC5314 / ATCC MYA-2876) GN=NHP6 PE=3 SV=1	Regular	4009.57	0	10508.9	49	4	12	42.39	151047	129348	58400			Green
381	ENO1_CANAL	P30575	Enolase 1 OS=Candida albicans (strain SC5314 / ATCC MYA-2876) GN=ENO1 PE=2 SV=1	Regular	2769.61	0	47231.6	142	13	30	40.45	368550	149125	137791			Green
1157	Q5ADM7_CANAL	Q5ADM7	Glyceraldehyde-3-phosphate dehydrogenase OS=Candida albicans (strain SC5314 / ATCC MYA-2876) GN=TDH3 PE=3 SV=1	Regular	2705.06	0	35947	106	16	29	71.64	360402	148760	133294			Green
568	PDC1_CANAL	P83779	Pyruvate decarboxylase OS=Candida albicans (strain SC5314 / ATCC MYA-2876) GN=PDC11 PE=1 SV=2	Regular	1708.27	0	62783.4	154	19	40	47.27	554662	129494	214625			Green
3337	A0A1D8PP43_CANAL	A0A1D8PP43	Adh1p OS=Candida albicans (strain SC5314 / ATCC MYA-2876) GN=ADH1 PE=3 SV=1	Regular	1566.2	0	37308.6	117	13	30	50.57	303027	114808	97606			Green
351	EF1A1_CANAL	P0CY35	Elongation factor 1-alpha 1 OS=Candida albicans (strain SC5314 / ATCC MYA-2876) GN=TEF1 PE=3 SV=1	Regular	1099.55	0	50468	95	14	38	37.99	290388	143415	91223			Green
122	ALS1_CANAL	Q5A8T4	Agglutinin-like protein 1 OS=Candida albicans (strain SC5314 / ATCC MYA-2876) GN=ALS1 PE=1 SV=1	Regular	965.387	0	133484	96	10	39	13.89	513855	385335	397795			Green
2880	A0A1D8PHF5_CANAL	A0A1D8PHF5	Ribosomal 60S subunit protein L31B OS=Candida albicans (strain SC5314 / ATCC MYA-2876) GN=orf19.3572.3 PE=4 SV=1	Regular	806.679	0	12967.1	10	1	16	12.5	13535	40605	3779			Green
652	KPYK_CANAL	P46614	Pyruvate kinase OS=Candida albicans (strain SC5314 / ATCC MYA-2876) GN=CDC19 PE=1 SV=3	Regular	706.081	0	55786.8	71	13	40	43.25	184501	104948	66481			Green
260	CHI2_CANAL	P40953	Chitinase 2 OS=Candida albicans (strain SC5314 / ATCC MYA-2876) GN=CHT2 PE=1 SV=2	Regular	558.89	0	61556	25	3	25	8.75	116388	115621	65870			Green
805	PMGY_CANAL	P82612	Phosphoglycerate mutase OS=Candida albicans (strain SC5314 / ATCC MYA-2876) GN=GPM1 PE=1 SV=3	Regular	539.482	0	27454.2	26	6	22	33.06	62312	44082	14393			Green
53	VDAC_CANAL	P83781	Mitochondrial outer membrane protein porin OS=Candida albicans (strain SC5314 / ATCC MYA-2876) GN=POR1 PE=1 SV=2	Regular	471.199	0	29766.7	36	7	23	34.75	74647	53452	17960			Green
3395	Q5A7K0_CANAL	Q5A7K0	40S ribosomal protein S24 OS=Candida albicans (strain SC5314 / ATCC MYA-2876) GN=RPS24 PE=3 SV=1	Regular	444.117	0	15512.9	15	2	18	19.26	24999	53784	8292			Green
5626	Q59U89_CANAL	Q59U89	Uncharacterized protein OS=Candida albicans (strain SC5314 / ATCC MYA-2876) GN=orf19.1862 PE=4 SV=1	Regular	341.085	0	13138.8	16	5	7	52.07	92411	30794	31014			Green
1763	A0A1D8PPE0_CANAL	A0A1D8PPE0	Ribosomal 40S subunit protein S13 OS=Candida albicans (strain SC5314 / ATCC MYA-2876) GN=RPS13 PE=3 SV=1	Regular	325.471	0	16945.8	12	2	15	19.21	28592	42888	1975			Green
3044	A0A1D8PM75_CANAL	A0A1D8PM75	Ribosomal 60S subunit protein L30 OS=Candida albicans (strain SC5314 / ATCC MYA-2876) GN=RPL30 PE=4 SV=1	Regular	316.12	0	11562.4	9	3	8	35.85	20185	28912.5	1852			Green
2392	A0A1D8PCW6_CANAL	A0A1D8PCW6	Ribosomal 40S subunit protein S16A OS=Candida albicans (strain SC5314 / ATCC MYA-2876) GN=RPS16A PE=3 SV=1	Regular	310.106	0	15739.4	8	1	13	10.56	22191	66573	7763			Green
36	TSA1B_CANAL	P0CU34	Peroxiredoxin TSA1-B OS=Candida albicans (strain SC5314 / ATCC MYA-2876) GN=TSA1B PE=2 SV=1	Regular	243.038	0	21974	16	4	20	33.67	26751	25886	6314			Green
3807	Q5A516_CANAL	Q5A516	ADP/ATP carrier protein OS=Candida albicans (strain SC5314 / ATCC MYA-2876) GN=PET9 PE=3 SV=1	Regular	237.395	0	32926.1	24	4	30	15.95	47927	41949	10800			Green
3856	Q5AJ93_CANAL	Q5AJ93	Ribosomal 40S subunit protein S7A OS=Candida albicans (strain SC5314 / ATCC MYA-2876) GN=RPS7A PE=4 SV=1	Regular	218.341	0	21246.8	9	2	23	15.59	14185	21277.5	4307			Green
4380	Q5ALV5_CANAL	Q5ALV5	Cytochrome c oxidase subunit IV OS=Candida albicans (strain SC5314 / ATCC MYA-2876) GN=COX4 PE=4 SV=1	Regular	210.503	0	17460	10	3	16	31.21	11982	11982	5042			Green
114	ALF_CANAL	Q9URB4	Fructose-bisphosphate aldolase OS=Candida albicans (strain SC5314 / ATCC MYA-2876) GN=FBA1 PE=1 SV=2	Regular	204.308	0	39386.5	35	9	31	47.35	81825	40748	18782			Green
4532	Q5AEN2_CANAL	Q5AEN2	Ribosomal 60S subunit protein L9B OS=Candida albicans (strain SC5314 / ATCC MYA-2876) GN=RPL9B PE=4 SV=1	Regular	189.948	0	21775.2	10	2	18	17.28	27594	49272	5066			Green
5921	Q5AJF7_CANAL	Q5AJF7	Ribosomal 60S subunit protein L12A OS=Candida albicans (strain SC5314 / ATCC MYA-2876) GN=RPL12 PE=3 SV=1	Regular	184.863	0	17819.6	11	4	17	27.27	31769	10390.5	4647			Green
3750	A0A1D8PJ01_CANAL	A0A1D8PJ01	Plasma membrane ATPase OS=Candida albicans (strain SC5314 / ATCC MYA-2876) GN=PMA1 PE=3 SV=1	Regular	184.555	0	98222.6	47	11	59	20.56	218600	45657	72966			Green
796	PGA4_CANAL	Q5AJY5	1_3-beta-glucanosyltransferase PGA4 OS=Candida albicans (strain SC5314 / ATCC MYA-2876) GN=PGA4 PE=1 SV=1	Regular	179.05	0	49452.4	14	3	26	8.87	18869	18869	4247			Green
486	HSP71_CANAL	P41797	Heat shock protein SSA1 OS=Candida albicans (strain SC5314 / ATCC MYA-2876) GN=SSA1 PE=1 SV=2	Regular	165.802	0	70495.2	37	12	54	24.54	148687	61975	52562			Green
2842	A0A1D8PI76_CANAL	A0A1D8PI76	Protein YOP1 OS=Candida albicans (strain SC5314 / ATCC MYA-2876) GN=orf19.2168.3 PE=3 SV=1	Regular	156.884	3.45	19333.2	14	2	9	15.61	18445	23967	4676			Green
92	ALS2_CANAL	P0CU38	Agglutinin-like protein 2 OS=Candida albicans (strain SC5314 / ATCC MYA-2876) GN=ALS2 PE=2 SV=1	Regular	149.914	3.33	268279	85	12	75	6.64	242727	124367	76408			Green
3908	A0A1D8PG81_CANAL	A0A1D8PG81	Hgt7p OS=Candida albicans (strain SC5314 / ATCC MYA-2876) GN=HGT7 PE=3 SV=1	Regular	148.445	3.23	61219	24	4	28	8.42	45759	41320	7728			Green
5636	Q5APK5_CANAL	Q5APK5	Cytochrome c oxidase subunit Va OS=Candida albicans (strain SC5314 / ATCC MYA-2876) GN=COX5 PE=4 SV=1	Regular	144.877	3.13	18694.3	11	3	15	22.42	12695	12695	4190			Green
5296	Q5A397_CANAL	Q5A397	Hsp70 family ATPase OS=Candida albicans (strain SC5314 / ATCC MYA-2876) GN=SSB1 PE=3 SV=1	Regular	138.276	3.03	66620.3	26	9	46	21.37	123606	29137	29186			Green
761	PGK_CANAL	P46273	Phosphoglycerate kinase OS=Candida albicans (strain SC5314 / ATCC MYA-2876) GN=PGK1 PE=3 SV=1	Regular	137.944	2.94	45294	18	5	43	9.59	29826	36978	8937			Green
82	ADH2_CANAL	O94038	Alcohol dehydrogenase 2 OS=Candida albicans (strain SC5314 / ATCC MYA-2876) GN=ADH2 PE=3 SV=1	Regular	133.148	2.86	37206.4	23	5	31	16.38	50856	36673	9796			Green
5501	A0A1D8PQS0_CANAL	A0A1D8PQS0	60S acidic ribosomal protein P0 OS=Candida albicans (strain SC5314 / ATCC MYA-2876) GN=RPP0 PE=3 SV=1	Regular	127.136	2.78	33272.8	17	4	22	11.54	24477	19168	4109			Green
4513	A0A1D8PLC9_CANAL	A0A1D8PLC9	60S ribosomal protein L20 OS=Candida albicans (strain SC5314 / ATCC MYA-2876) GN=RPL20B PE=3 SV=1	Regular	122.497	2.7	20337.8	21	5	17	34.3	63397	11428.5	24053			Green
3207	Q5ALV6_CANAL	Q5ALV6	40S ribosomal protein S26 OS=Candida albicans (strain SC5314 / ATCC MYA-2876) GN=RPS26A PE=3 SV=1	Regular	114.938	2.63	13856.1	8	1	11	12.61	7270	21810	1899			Green
1638	A0A1D8PKZ9_CANAL	A0A1D8PKZ9	ATP synthase subunit beta OS=Candida albicans (strain SC5314 / ATCC MYA-2876) GN=ATP2 PE=3 SV=1	Regular	114.13	2.56	53999.5	15	5	42	16.27	111187	15381	44299			Green
2775	A0A1D8PFL9_CANAL	A0A1D8PFL9	Ribosomal 60S subunit protein L14B OS=Candida albicans (strain SC5314 / ATCC MYA-2876) GN=RPL14 PE=4 SV=1	Regular	112.625	2.5	14721.5	9	2	18	19.08	11770	17655	1901			Green
111	ALS4_CANAL	A0A1D8PQB9	Agglutinin-like protein 4 OS=Candida albicans (strain SC5314 / ATCC MYA-2876) GN=ALS4 PE=1 SV=1	Regular	104.441	2.44	221515	18	1	54	0.71	77444	232332	46610			Green
4029	Q5A017_CANAL	Q5A017	Transaldolase OS=Candida albicans (strain SC5314 / ATCC MYA-2876) GN=TAL1 PE=3 SV=1	Regular	87.4834	2.38	35843.6	17	5	35	18.58	22526	17375	3285			Green
