# Supplementary material for: The Candida albicans ENO1 gene encodes a transglutaminase involved in growth, cell division, morphogenesis, and osmotic protection
Source: J Biol Chem. 2018 Jan 31;293(12):4304–23. doi: 10.1074/jbc.M117.810440 (PMC5868267; doi:10.1074/jbc.M117.810440)
Supplement: Supporting Information [file 10.1074_M117.810440_jbc.M117.810440-17.xls]

## Sheet: Supplementary table 6.xls
Table S5: PROTEINS IDENTIFIED IN THE FLUORESCENT BANDS INDICATED IN FIGURE 6, C AND D
B1: ERB001 BAND
B2: ERB002 BAND
B3: ERB003 BAND
20140618_69488Karla_Candida, Samples report created on 03/24/2017
Experiment: 20140618_69488Karla_Candida
	Peak List Generator: unknown
		Version: unknown
		Charge States Calculated: unknown
		Deisotoped: unknown
		Textual Annotation: unknown
	Database Set: 2 Databases
		Database Name: the Candida_albicans_20140618 database
			Version: unknown
			Taxonomy: All Entries
			Number of Proteins: 63586
		Database Name: the IPI_bovine_20120712 database
			Version: unknown
			Taxonomy: All Entries
			Number of Proteins: 30403
		Does database contain common contaminants?: unknown
	Search Engine Set: 1 Search Engine
		Search Engine: Mascot
			Version: 2.4.1
			Samples: All Samples
			Fragment Tolerance: 0.80 Da (Monoisotopic)
			Parent Tolerance: 10.0 PPM (Monoisotopic) (B1.RAW (F006975), B2.RAW (F006974), B3.RAW (F006973)), 15 PPM (Monoisotopic) (BSA.RAW (F006964))
			Fixed Modifications: +57 on C (Carbamidomethyl)
			Variable Modifications: -17 on n (Gln->pyro-Glu), +1 on NQ (Deamidated), +16 on M (Oxidation)
			Database: the Candida_albicans_20140618 database (unknown version, 63586 entries) (B1.RAW (F006975), B2.RAW (F006974), B3.RAW (F006973)), the IPI_bovine_20120712 database (unknown version, 30403 entries) (BSA.RAW (F006964))
			Digestion Enzyme: Trypsin (B1.RAW (F006975), B2.RAW (F006974), B3.RAW (F006973)), Trypsin (BSA.RAW (F006964))
			Max Missed Cleavages: 2 (B1.RAW (F006975), B2.RAW (F006974), B3.RAW (F006973)), 2 (BSA.RAW (F006964))
			Probability Model:
				B1.RAW (F006975): Peptide Prophet with Delta Mass Correction (No decoys found) [all charge states]:B1 CORRESPONDS TO ERB001
				B2.RAW (F006974): Peptide Prophet with Delta Mass Correction (No decoys found) [all charge states]:B2 CORRESPONDS TO ERB002
				B3.RAW (F006973): Peptide Prophet with Delta Mass Correction (No decoys found) [all charge states]:B3 CORRESPONDS TO ERB003
				BSA.RAW (F006964): Peptide Prophet with Delta Mass Correction (No decoys found) [all charge states]
	Scaffold: Version: Scaffold_4.4.1.1
		Modification Metadata Set: 1541 modifications
			Source: C:\Program Files\Scaffold 4\parameters\unimod.xml
			Comment:
		Protein Grouping Strategy: Experiment-wide grouping with protein cluster analysis
		Peptide Thresholds: 95.0% minimum
		Protein Thresholds: 80.0% minimum and 5 peptides minimum
		Peptide FDR: 0.2% (Prophet)
		Protein FDR: 0.0% (Prophet)
		GO Annotation Source(s):
20140618_69488Karla_Candida	Displaying:Quantitative Value,Protein Identification Probability							Uncategorized Sample	Uncategorized Sample	Uncategorized Sample	Uncategorized Sample	Uncategorized Sample	Uncategorized Sample	Uncategorized Sample	Uncategorized Sample
#	Visible?	Starred?	Identified Proteins (17/18)	Accession Number	Molecular Weight	Protein Grouping Ambiguity	Taxonomy	B1	B2	B3	bsa	B1	B2	B3	bsa
1	TRUE	Orange and Blue	enolase [Candida albicans]	gi|170861 (+10)	47 kDa		unknown	0	158.73	46.438	0	0	1	1	0
2.1	TRUE	Empty	hypothetical protein CaO19.4716 [Candida albicans SC5314]	gi|46431493 (+1)	50 kDa	TRUE	unknown	181.27	0	0	0	1	0	0	0
2.2	TRUE	Empty	NADP-specific glutamate dehydrogenase, putative [Candida dubliniensis CD36]	gi|223643550	50 kDa	TRUE	unknown	158.89	0	0	0	1	0	0	0
3	TRUE	Empty	RecName: Full=Phosphoglycerate mutase; Short=PGAM; AltName: Full=BPG-dependent PGAM; AltName: Full=MPGM; AltName: Full=Phosphoglyceromutase	gi|229463024 (+5)	27 kDa		unknown	0	0.84432	62.884	0	0	0.98	1	0
4	TRUE	Blue	RecName: Full=Adenosylhomocysteinase; Short=AdoHcyase; AltName: Full=S-adenosyl-L-homocysteine hydrolase	gi|229462755 (+5)	49 kDa		unknown	0	9.2875	9.6745	0	0	1	1	0
5	TRUE	Empty	RecName: Full=Aminopeptidase 2; Flags: Precursor	gi|226722635 (+6)	104 kDa		unknown	0	0	9.6745	0	0	0.23	1	0
6	TRUE	Empty	pyruvate decarboxylase [Candida albicans WO-1]	gi|238881237 (+6)	62 kDa		unknown	0	2.533	7.7396	0	0	1	1	0
7	TRUE	Empty	unnamed protein product [Candida albicans SC5314]	gi|227286025 (+6)	38 kDa		unknown	0	4.2216	6.7721	0	0	1	1	0
8.1	TRUE	Empty	S-adenosylmethionine synthetase [Candida albicans WO-1]	gi|238878455 (+6)	42 kDa	TRUE	unknown	0	2.533	4.8372	0	0	1	1	0
8.2	TRUE	Blue	S-adenosylmethionine synthetase, putative [Candida dubliniensis CD36]	gi|223641054	42 kDa	TRUE	unknown	0	0	0	0	0	0.04	1	0
9	TRUE	Empty	dihydroxyacetone kinase [Candida albicans WO-1]	gi|238878667 (+5)	65 kDa		unknown	0	0	7.7396	0	0	0	1	0
10	TRUE	Empty	6-phosphogluconate dehydrogenase [Candida albicans]	gi|2309076 (+6)	57 kDa		unknown	2.238	0	5.8047	0	0.97	0	1	0
11	TRUE	Empty	L-ornithine transaminase, putative [Candida dubliniensis CD36]	gi|223643036 (+5)	47 kDa		unknown	0	0.84432	6.7721	0	0	0.98	1	0
12	TRUE	Empty	dihydrolipoyl dehydrogenase, mitochondrial precursor [Candida albicans WO-1]	gi|238880151 (+5)	53 kDa		unknown	0	6.7545	0	0	0	1	0	0
13	TRUE	Empty	NAD(P)H-dependent D-xylose reductase I,II, putative [Candida dubliniensis CD36]	gi|223643914 (+5)	37 kDa		unknown	0	0	5.8047	0	0	0	1	0
14	TRUE	Empty	transaldolase [Candida albicans WO-1]	gi|238879833 (+4)	36 kDa		unknown	0	0	5.8047	0	0	0	1	0
15	TRUE	Empty	RecName: Full=5-methyltetrahydropteroyltriglutamate--homocysteine methyltransferase; AltName: Full=Cobalamin-independent methionine synthase; AltName: Full=Methionine synthase, vitamin-B12 independent isozyme	gi|224471839 (+5)	86 kDa		unknown	0	0	4.8372	0	0	0	1	0
END OF FILE
