# Supplementary material for: The Candida albicans ENO1 gene encodes a transglutaminase involved in growth, cell division, morphogenesis, and osmotic protection
Source: J Biol Chem. 2018 Jan 31;293(12):4304–23. doi: 10.1074/jbc.M117.810440 (PMC5868267; doi:10.1074/jbc.M117.810440)
Supplement: Supporting Information [file 10.1074_M117.810440_jbc.M117.810440-18.xls]

## Sheet: Table S7.txt
Table S6: PEPTIDES IDENTIFIED IN THE FLUORESCENT BANDS INDICATED IN FIGURE 6, C AND D
B1: ERB001 BAND
B2: ERB002 BAND
B3: ERB003 BAND
20140618_69488Karla_Candida, Spectrum report created on 03/24/2017										Table S3
Experiment: 20140618_69488Karla_Candida
	Peak List Generator: unknown
		Version: unknown
		Charge States Calculated: unknown
		Deisotoped: unknown
		Textual Annotation: unknown
	Database Set: 2 Databases
		Database Name: the Candida_albicans_20140618 database
			Version: unknown
			Taxonomy: All Entries
			Number of Proteins: 63586
		Database Name: the IPI_bovine_20120712 database
			Version: unknown
			Taxonomy: All Entries
			Number of Proteins: 30403
		Does database contain common contaminants?: unknown
	Search Engine Set: 1 Search Engine
		Search Engine: Mascot
			Version: 2.4.1
			Samples: All Samples
			Fragment Tolerance: 0.80 Da (Monoisotopic)
			Parent Tolerance: 10.0 PPM (Monoisotopic) (B1.RAW (F006975), B2.RAW (F006974), B3.RAW (F006973)), 15 PPM (Monoisotopic) (BSA.RAW (F006964))
			Fixed Modifications: +57 on C (Carbamidomethyl)
			Variable Modifications: -17 on n (Gln->pyro-Glu), +1 on NQ (Deamidated), +16 on M (Oxidation)
			Database: the Candida_albicans_20140618 database (unknown version, 63586 entries) (B1.RAW (F006975), B2.RAW (F006974), B3.RAW (F006973)), the IPI_bovine_20120712 database (unknown version, 30403 entries) (BSA.RAW (F006964))
			Digestion Enzyme: Trypsin (B1.RAW (F006975), B2.RAW (F006974), B3.RAW (F006973)), Trypsin (BSA.RAW (F006964))
			Max Missed Cleavages: 2 (B1.RAW (F006975), B2.RAW (F006974), B3.RAW (F006973)), 2 (BSA.RAW (F006964))
			Probability Model:
				B1.RAW (F006975): Peptide Prophet with Delta Mass Correction (No decoys found) [all charge states]:B1 CORRESPONDS TO ERB001
				B2.RAW (F006974): Peptide Prophet with Delta Mass Correction (No decoys found) [all charge states]::B2 CORRESPONDS TO ERB002
				B3.RAW (F006973): Peptide Prophet with Delta Mass Correction (No decoys found) [all charge states]:B3 CORRESPONDS TO ERB003
				BSA.RAW (F006964): Peptide Prophet with Delta Mass Correction (No decoys found) [all charge states]
	Scaffold: Version: Scaffold_4.4.1.1
		Modification Metadata Set: 1541 modifications
			Source: C:\Program Files\Scaffold 4\parameters\unimod.xml
			Comment:
		Protein Grouping Strategy: Experiment-wide grouping with protein cluster analysis
		Peptide Thresholds: 95.0% minimum
		Protein Thresholds: 80.0% minimum and 5 peptides minimum
		Peptide FDR: 0.2% (Prophet)
		Protein FDR: 0.0% (Prophet)
		GO Annotation Source(s):
Experiment name	Biological sample category	Biological sample name	MS/MS sample name	Protein name	Protein accession numbers	Database sources	Protein molecular weight (Da)	Protein identification probability	Exclusive unique peptide count	Exclusive unique spectrum count	Total spectrum count	Percentage of total spectra	Percentage sequence coverage	Manual validation	Assigned	Spectrum name	Peptide sequence	Previous amino acid	Next amino acid	Peptide identification probability	Mascot Ion score	Mascot Identity score	Mascot Delta Ion Score	Number of enzymatic termini	Fixed modifications identified by spectrum	Variable modifications identified by spectrum	Observed m/z	Actual peptide mass (AMU)	Calculated +1H Peptide Mass (AMU)	Spectrum charge	Actual minus calculated peptide mass (AMU)	Actual minus calculated peptide mass (PPM)	Total Ion Current	Peptide start index	Peptide stop index	Exclusive	Other Proteins
20140618_69488Karla_Candida	Uncategorized Sample	B1	B1.RAW (F006975)	hypothetical protein CaO19.4716 [Candida albicans SC5314]	gi|46431493,gi|68491798	Candida_albicans_20140618.fasta	49577.5	1	7	8	81	0.179	0.862	possibly correct	TRUE	B1.1620.1620.3.dta	AANcGGVAVSGLEMAQnSQR	K	V	0.961	31.8	28.9	1.4	2		c4: Carbamidomethyl (+57.02), n17: Deamidated (+0.98)	674.316	2019.93	2020.92	3	0.0164	8.117	10265.1	372	391	FALSE	gi|223643550
20140618_69488Karla_Candida	Uncategorized Sample	B1	B1.RAW (F006975)	hypothetical protein CaO19.4716 [Candida albicans SC5314]	gi|46431493,gi|68491798	Candida_albicans_20140618.fasta	49577.5	1	7	8	81	0.179	0.862	possibly correct	TRUE	B1.1635.1635.3.dta	AANcGGVAVSGLEMAQNSQR	K	V	0.997	52.3	29.3	46.6	2		c4: Carbamidomethyl (+57.02)	673.987	2018.94	2019.93	3	0.01294	6.406	50385.9	372	391	FALSE	gi|223643550
20140618_69488Karla_Candida	Uncategorized Sample	B1	B1.RAW (F006975)	hypothetical protein CaO19.4716 [Candida albicans SC5314]	gi|46431493,gi|68491798	Candida_albicans_20140618.fasta	49577.5	1	7	8	81	0.179	0.862	possibly correct	TRUE	B1.1496.1496.2.dta	AANcGGVAVSGLEmAQnSQR	K	V	0.997	90.4	28.7	14.9	2		c4: Carbamidomethyl (+57.02), m14: Oxidation (+15.99), n17: Deamidated (+0.98)	1018.97	2035.92	2036.91	2	0.01607	7.888	28400.5	372	391	FALSE	gi|223643550
20140618_69488Karla_Candida	Uncategorized Sample	B1	B1.RAW (F006975)	hypothetical protein CaO19.4716 [Candida albicans SC5314]	gi|46431493,gi|68491798	Candida_albicans_20140618.fasta	49577.5	1	7	8	81	0.179	0.862	possibly correct	TRUE	B1.1604.1604.2.dta	AANcGGVAVSGLEmAQNSQR	K	V	0.997	94.6	29.5	87.9	2		c4: Carbamidomethyl (+57.02), m14: Oxidation (+15.99)	1018.47	2034.93	2035.93	2	0.01376	6.76	19356.4	372	391	FALSE	gi|223643550
20140618_69488Karla_Candida	Uncategorized Sample	B1	B1.RAW (F006975)	hypothetical protein CaO19.4716 [Candida albicans SC5314]	gi|46431493,gi|68491798	Candida_albicans_20140618.fasta	49577.5	1	7	8	81	0.179	0.862	possibly correct	TRUE	B1.1678.1678.2.dta	AANcGGVAVSGLEMAQNSQR	K	V	0.997	105	29.2	96.9	2		c4: Carbamidomethyl (+57.02)	1010.48	2018.94	2019.93	2	0.01197	5.925	45328.3	372	391	FALSE	gi|223643550
20140618_69488Karla_Candida	Uncategorized Sample	B1	B1.RAW (F006975)	hypothetical protein CaO19.4716 [Candida albicans SC5314]	gi|46431493,gi|68491798	Candida_albicans_20140618.fasta	49577.5	1	7	8	81	0.179	0.862	possibly correct	TRUE	B1.1605.1605.2.dta	AANcGGVAVSGLEMAQnSQR	K	V	0.997	106	28.6	22.9	2		c4: Carbamidomethyl (+57.02), n17: Deamidated (+0.98)	1010.97	2019.92	2020.92	2	0.01196	5.919	70817.1	372	391	FALSE	gi|223643550
20140618_69488Karla_Candida	Uncategorized Sample	B1	B1.RAW (F006975)	hypothetical protein CaO19.4716 [Candida albicans SC5314]	gi|46431493,gi|68491798	Candida_albicans_20140618.fasta	49577.5	1	7	8	81	0.179	0.862	possibly correct	TRUE	B1.1531.1531.2.dta	AANcGGVAVSGLEmAQNSQR	K	V	0.997	112	29.5	103	2		c4: Carbamidomethyl (+57.02), m14: Oxidation (+15.99)	1018.48	2034.94	2035.93	2	0.01437	7.06	177134	372	391	FALSE	gi|223643550
20140618_69488Karla_Candida	Uncategorized Sample	B1	B1.RAW (F006975)	hypothetical protein CaO19.4716 [Candida albicans SC5314]	gi|46431493,gi|68491798	Candida_albicans_20140618.fasta	49577.5	1	7	8	81	0.179	0.862	possibly correct	TRUE	B1.1633.1633.2.dta	AANcGGVAVSGLEMAQNSQR	K	V	0.997	125	29.3	115	2		c4: Carbamidomethyl (+57.02)	1010.48	2018.94	2019.93	2	0.01307	6.47	590550	372	391	FALSE	gi|223643550
20140618_69488Karla_Candida	Uncategorized Sample	B1	B1.RAW (F006975)	hypothetical protein CaO19.4716 [Candida albicans SC5314]	gi|46431493,gi|68491798	Candida_albicans_20140618.fasta	49577.5	1	7	8	81	0.179	0.862	possibly correct	TRUE	B1.1079.1079.2.dta	ATnGKETFKGK	K	R	0.982	29.9	28.3	21	2		n3: Deamidated (+0.98)	591.317	1180.62	1181.62	2	0.01025	8.673	7679.88	211	221	FALSE	gi|223643550
20140618_69488Karla_Candida	Uncategorized Sample	B1	B1.RAW (F006975)	hypothetical protein CaO19.4716 [Candida albicans SC5314]	gi|46431493,gi|68491798	Candida_albicans_20140618.fasta	49577.5	1	7	8	81	0.179	0.862	possibly correct	TRUE	B1.1650.1650.2.dta	DSnGVWYAPGK	R	A	0.997	44.4	27.5	36.8	2		n3: Deamidated (+0.98)	597.779	1193.54	1194.54	2	0.007798	6.528	96124.8	361	371	FALSE	gi|223643550
20140618_69488Karla_Candida	Uncategorized Sample	B1	B1.RAW (F006975)	hypothetical protein CaO19.4716 [Candida albicans SC5314]	gi|46431493,gi|68491798	Candida_albicans_20140618.fasta	49577.5	1	7	8	81	0.179	0.862	possibly correct	TRUE	B1.1688.1688.2.dta	EAIEVFEANR	K	D	0.997	51.9	29.3	41	2			589.3	1176.59	1177.58	2	0.008684	7.374	121008	351	360	FALSE	gi|223643550
20140618_69488Karla_Candida	Uncategorized Sample	B1	B1.RAW (F006975)	hypothetical protein CaO19.4716 [Candida albicans SC5314]	gi|46431493,gi|68491798	Candida_albicans_20140618.fasta	49577.5	1	7	8	81	0.179	0.862	possibly correct	TRUE	B1.1835.1835.3.dta	EAIEVFEANRDSnGVWYAPGK	K	A	0.997	57.2	31	4.18	2		n13: Deamidated (+0.98)	785.047	2352.12	2353.11	3	0.01651	7.015	80309	351	371	FALSE	gi|223643550
20140618_69488Karla_Candida	Uncategorized Sample	B1	B1.RAW (F006975)	hypothetical protein CaO19.4716 [Candida albicans SC5314]	gi|46431493,gi|68491798	Candida_albicans_20140618.fasta	49577.5	1	7	8	81	0.179	0.862	possibly correct	TRUE	B1.1842.1842.2.dta	EAIEVFEANRDSnGVWYAPGK	K	A	0.997	52.7	31	15.5	2		n13: Deamidated (+0.98)	1177.07	2352.12	2353.11	2	0.01549	6.582	698298	351	371	FALSE	gi|223643550
20140618_69488Karla_Candida	Uncategorized Sample	B1	B1.RAW (F006975)	hypothetical protein CaO19.4716 [Candida albicans SC5314]	gi|46431493,gi|68491798	Candida_albicans_20140618.fasta	49577.5	1	7	8	81	0.179	0.862	possibly correct	TRUE	B1.1877.1877.2.dta	EVGFLFGAYK	R	Q	0.997	40.5	29.8	30.8	2			565.801	1129.59	1130.59	2	0.006754	5.974	141216	160	169	FALSE	gi|223643550
20140618_69488Karla_Candida	Uncategorized Sample	B1	B1.RAW (F006975)	hypothetical protein CaO19.4716 [Candida albicans SC5314]	gi|46431493,gi|68491798	Candida_albicans_20140618.fasta	49577.5	1	7	8	81	0.179	0.862	possibly correct	TRUE	B1.1834.1834.2.dta	FHPTVNLSILK	R	F	0.997	33.3	25	33.3	2			634.876	1267.74	1268.74	2	0.007824	6.167	118681	82	92	FALSE	gi|223643550
20140618_69488Karla_Candida	Uncategorized Sample	B1	B1.RAW (F006975)	hypothetical protein CaO19.4716 [Candida albicans SC5314]	gi|46431493,gi|68491798	Candida_albicans_20140618.fasta	49577.5	1	7	8	81	0.179	0.862	possibly correct	TRUE	B1.1286.1286.2.dta	FIAEGSNmGSTK	K	E	0.997	44.4	27.8	36.8	2		m8: Oxidation (+15.99)	629.298	1256.58	1257.58	2	0.01134	9.016	6175.81	339	350	FALSE	gi|223643550
20140618_69488Karla_Candida	Uncategorized Sample	B1	B1.RAW (F006975)	hypothetical protein CaO19.4716 [Candida albicans SC5314]	gi|46431493,gi|68491798	Candida_albicans_20140618.fasta	49577.5	1	7	8	81	0.179	0.862	possibly correct	TRUE	B1.1497.1497.2.dta	FIAEGSNmGSTK	K	E	0.997	45	27.8	37.9	2		m8: Oxidation (+15.99)	629.298	1256.58	1257.58	2	0.01085	8.627	9515.83	339	350	FALSE	gi|223643550
20140618_69488Karla_Candida	Uncategorized Sample	B1	B1.RAW (F006975)	hypothetical protein CaO19.4716 [Candida albicans SC5314]	gi|46431493,gi|68491798	Candida_albicans_20140618.fasta	49577.5	1	7	8	81	0.179	0.862	possibly correct	TRUE	B1.1464.1464.2.dta	FIAEGSNMGSTK	K	E	0.997	48	28.3	38.2	2			621.3	1240.59	1241.58	2	0.009304	7.494	15834.7	339	350	FALSE	gi|223643550
20140618_69488Karla_Candida	Uncategorized Sample	B1	B1.RAW (F006975)	hypothetical protein CaO19.4716 [Candida albicans SC5314]	gi|46431493,gi|68491798	Candida_albicans_20140618.fasta	49577.5	1	7	8	81	0.179	0.862	possibly correct	TRUE	B1.1408.1408.2.dta	FIAEGSNmGSTK	K	E	0.997	64.6	27.8	56.6	2		m8: Oxidation (+15.99)	629.298	1256.58	1257.58	2	0.01134	9.016	13461.7	339	350	FALSE	gi|223643550
20140618_69488Karla_Candida	Uncategorized Sample	B1	B1.RAW (F006975)	hypothetical protein CaO19.4716 [Candida albicans SC5314]	gi|46431493,gi|68491798	Candida_albicans_20140618.fasta	49577.5	1	7	8	81	0.179	0.862	possibly correct	TRUE	B1.1244.1244.2.dta	FIAEGSnmGSTK	K	E	0.997	73.2	26.7	63.5	2		n7: Deamidated (+0.98), m8: Oxidation (+15.99)	629.79	1257.56	1258.56	2	0.009873	7.845	3908.19	339	350	FALSE	gi|223643550
20140618_69488Karla_Candida	Uncategorized Sample	B1	B1.RAW (F006975)	hypothetical protein CaO19.4716 [Candida albicans SC5314]	gi|46431493,gi|68491798	Candida_albicans_20140618.fasta	49577.5	1	7	8	81	0.179	0.862	possibly correct	TRUE	B1.1367.1367.2.dta	FIAEGSNmGSTK	K	E	0.997	75.9	27.8	66.8	2		m8: Oxidation (+15.99)	629.298	1256.58	1257.58	2	0.01085	8.627	19109	339	350	FALSE	gi|223643550
20140618_69488Karla_Candida	Uncategorized Sample	B1	B1.RAW (F006975)	hypothetical protein CaO19.4716 [Candida albicans SC5314]	gi|46431493,gi|68491798	Candida_albicans_20140618.fasta	49577.5	1	7	8	81	0.179	0.862	possibly correct	TRUE	B1.1327.1327.2.dta	FIAEGSNmGSTK	K	E	0.997	76.1	27.5	68.8	2		m8: Oxidation (+15.99)	629.298	1256.58	1257.58	2	0.009759	7.76	120954	339	350	FALSE	gi|223643550
20140618_69488Karla_Candida	Uncategorized Sample	B1	B1.RAW (F006975)	hypothetical protein CaO19.4716 [Candida albicans SC5314]	gi|46431493,gi|68491798	Candida_albicans_20140618.fasta	49577.5	1	7	8	81	0.179	0.862	possibly correct	TRUE	B1.1499.1499.2.dta	FIAEGSNMGSTK	K	E	0.997	84.9	28.2	73.2	2			621.299	1240.58	1241.58	2	0.008454	6.809	181895	339	350	FALSE	gi|223643550
20140618_69488Karla_Candida	Uncategorized Sample	B1	B1.RAW (F006975)	hypothetical protein CaO19.4716 [Candida albicans SC5314]	gi|46431493,gi|68491798	Candida_albicans_20140618.fasta	49577.5	1	7	8	81	0.179	0.862	possibly correct	TRUE	B1.1897.1897.2.dta	FLGFEQIFK	K	N	0.997	55.2	28.6	31.7	2			564.812	1127.61	1128.61	2	0.006944	6.153	84467.8	93	101	FALSE	gi|223643550
20140618_69488Karla_Candida	Uncategorized Sample	B1	B1.RAW (F006975)	hypothetical protein CaO19.4716 [Candida albicans SC5314]	gi|46431493,gi|68491798	Candida_albicans_20140618.fasta	49577.5	1	7	8	81	0.179	0.862	possibly correct	TRUE	B1.1744.1744.2.dta	GANIAGFIK	K	V	0.997	52.2	27.1	33.6	2			445.761	889.508	890.51	2	0.005454	6.125	226921	436	444	FALSE	gi|223643550
20140618_69488Karla_Candida	Uncategorized Sample	B1	B1.RAW (F006975)	hypothetical protein CaO19.4716 [Candida albicans SC5314]	gi|46431493,gi|68491798	Candida_albicans_20140618.fasta	49577.5	1	7	8	81	0.179	0.862	possibly correct	TRUE	B1.1866.1866.2.dta	GLTWGGSLIRPEATGYGcVYYVEK	K	M	0.997	40.8	31.8	40.8	2		c18: Carbamidomethyl (+57.02)	1338.67	2675.32	2676.31	2	0.01477	5.518	129172	183	206	FALSE	gi|223643550
20140618_69488Karla_Candida	Uncategorized Sample	B1	B1.RAW (F006975)	hypothetical protein CaO19.4716 [Candida albicans SC5314]	gi|46431493,gi|68491798	Candida_albicans_20140618.fasta	49577.5	1	7	8	81	0.179	0.862	possibly correct	TRUE	B1.1802.1802.2.dta	GSIISKnGITADQVYAIAAAK	K	L	0.997	84.8	27.9	19.8	2		n7: Deamidated (+0.98)	1046.57	2091.13	2092.13	2	0.01275	6.093	87057.6	254	274	FALSE	gi|223643550
20140618_69488Karla_Candida	Uncategorized Sample	B1	B1.RAW (F006975)	hypothetical protein CaO19.4716 [Candida albicans SC5314]	gi|46431493,gi|68491798	Candida_albicans_20140618.fasta	49577.5	1	7	8	81	0.179	0.862	possibly correct	TRUE	B1.1727.1727.2.dta	KVIPVVSIPER	K	I	0.997	54.9	25	54.9	2			618.892	1235.77	1236.77	2	0.008744	7.07	45243.2	34	44	TRUE
20140618_69488Karla_Candida	Uncategorized Sample	B1	B1.RAW (F006975)	hypothetical protein CaO19.4716 [Candida albicans SC5314]	gi|46431493,gi|68491798	Candida_albicans_20140618.fasta	49577.5	1	7	8	81	0.179	0.862	possibly correct	TRUE	B1.1677.1677.2.dta	KVIPVVSIPER	K	I	0.997	57.9	25	57.9	2			618.891	1235.77	1236.77	2	0.007164	5.793	138193	34	44	TRUE
20140618_69488Karla_Candida	Uncategorized Sample	B1	B1.RAW (F006975)	hypothetical protein CaO19.4716 [Candida albicans SC5314]	gi|46431493,gi|68491798	Candida_albicans_20140618.fasta	49577.5	1	7	8	81	0.179	0.862	possibly correct	TRUE	B1.1791.1791.2.dta	LKEIMYTcFENcYK	K	T	0.997	73.7	28	73.7	2		c8: Carbamidomethyl (+57.02), c12: Carbamidomethyl (+57.02)	949.934	1897.85	1898.85	2	0.01123	5.916	106937	403	416	TRUE
20140618_69488Karla_Candida	Uncategorized Sample	B1	B1.RAW (F006975)	hypothetical protein CaO19.4716 [Candida albicans SC5314]	gi|46431493,gi|68491798	Candida_albicans_20140618.fasta	49577.5	1	7	8	81	0.179	0.862	possibly correct	TRUE	B1.1730.1730.2.dta	LKEImYTcFENcYK	K	T	0.997	78.5	27.4	74	2		m5: Oxidation (+15.99), c8: Carbamidomethyl (+57.02), c12: Carbamidomethyl (+57.02)	957.932	1913.85	1914.84	2	0.01364	7.122	28684.9	403	416	TRUE
20140618_69488Karla_Candida	Uncategorized Sample	B1	B1.RAW (F006975)	hypothetical protein CaO19.4716 [Candida albicans SC5314]	gi|46431493,gi|68491798	Candida_albicans_20140618.fasta	49577.5	1	7	8	81	0.179	0.862	possibly correct	TRUE	B1.1388.1388.2.dta	MIEKATnGKETFK	K	G	0.997	39.9	29.9	30.1	2		n7: Deamidated (+0.98)	749.392	1496.77	1497.76	2	0.01433	9.566	9514.15	207	219	FALSE	gi|223643550
20140618_69488Karla_Candida	Uncategorized Sample	B1	B1.RAW (F006975)	hypothetical protein CaO19.4716 [Candida albicans SC5314]	gi|46431493,gi|68491798	Candida_albicans_20140618.fasta	49577.5	1	7	8	81	0.179	0.862	possibly correct	TRUE	B1.1435.1435.2.dta	MIEKATnGKETFK	K	G	0.997	47.9	29.1	37.1	2		n7: Deamidated (+0.98)	749.391	1496.77	1497.76	2	0.01262	8.425	19243.8	207	219	FALSE	gi|223643550
20140618_69488Karla_Candida	Uncategorized Sample	B1	B1.RAW (F006975)	hypothetical protein CaO19.4716 [Candida albicans SC5314]	gi|46431493,gi|68491798	Candida_albicans_20140618.fasta	49577.5	1	7	8	81	0.179	0.862	possibly correct	TRUE	B1.1509.1509.2.dta	nALTGLSmGGGK	K	G	0.997	49.2	29.3	34.3	2		n1: Deamidated (+0.98), m8: Oxidation (+15.99)	561.78	1121.54	1122.55	2	0.005873	5.232	18786.5	102	113	FALSE	gi|223643550
20140618_69488Karla_Candida	Uncategorized Sample	B1	B1.RAW (F006975)	hypothetical protein CaO19.4716 [Candida albicans SC5314]	gi|46431493,gi|68491798	Candida_albicans_20140618.fasta	49577.5	1	7	8	81	0.179	0.862	possibly correct	TRUE	B1.1666.1666.2.dta	NALTGLSMGGGK	K	G	0.997	58.4	29.8	48.8	2			553.29	1104.57	1105.57	2	0.005064	4.58	181850	102	113	FALSE	gi|223643550
20140618_69488Karla_Candida	Uncategorized Sample	B1	B1.RAW (F006975)	hypothetical protein CaO19.4716 [Candida albicans SC5314]	gi|46431493,gi|68491798	Candida_albicans_20140618.fasta	49577.5	1	7	8	81	0.179	0.862	possibly correct	TRUE	B1.1539.1539.2.dta	NALTGLSmGGGK	K	G	0.997	69.3	29.7	65.5	2		m8: Oxidation (+15.99)	561.289	1120.56	1121.56	2	0.008079	7.203	107310	102	113	FALSE	gi|223643550
20140618_69488Karla_Candida	Uncategorized Sample	B1	B1.RAW (F006975)	hypothetical protein CaO19.4716 [Candida albicans SC5314]	gi|46431493,gi|68491798	Candida_albicans_20140618.fasta	49577.5	1	7	8	81	0.179	0.862	possibly correct	TRUE	B1.1581.1581.2.dta	NALTGLSmGGGK	K	G	0.997	71.5	30.1	66.2	2		m8: Oxidation (+15.99)	561.288	1120.56	1121.56	2	0.006489	5.786	9377.64	102	113	FALSE	gi|223643550
20140618_69488Karla_Candida	Uncategorized Sample	B1	B1.RAW (F006975)	hypothetical protein CaO19.4716 [Candida albicans SC5314]	gi|46431493,gi|68491798	Candida_albicans_20140618.fasta	49577.5	1	7	8	81	0.179	0.862	possibly correct	TRUE	B1.1699.1699.2.dta	NALTGLSMGGGKGGSDFNPK	K	N	0.997	77.2	30.9	70.3	2			954.474	1906.93	1907.93	2	0.01139	5.972	205433	102	121	FALSE	gi|223643550
20140618_69488Karla_Candida	Uncategorized Sample	B1	B1.RAW (F006975)	hypothetical protein CaO19.4716 [Candida albicans SC5314]	gi|46431493,gi|68491798	Candida_albicans_20140618.fasta	49577.5	1	7	8	81	0.179	0.862	possibly correct	TRUE	B1.1612.1612.2.dta	NALTGLSmGGGKGGSDFNPK	K	N	0.997	89.7	31.4	82.9	2		m8: Oxidation (+15.99)	962.471	1922.93	1923.92	2	0.01246	6.476	71568.7	102	121	FALSE	gi|223643550
20140618_69488Karla_Candida	Uncategorized Sample	B1	B1.RAW (F006975)	hypothetical protein CaO19.4716 [Candida albicans SC5314]	gi|46431493,gi|68491798	Candida_albicans_20140618.fasta	49577.5	1	7	8	81	0.179	0.862	possibly correct	TRUE	B1.1772.1772.2.dta	NENGLPSLLK	K	G	0.997	42.2	26.9	36.3	2			542.807	1083.6	1084.6	2	0.006764	6.236	76549.9	426	435	FALSE	gi|223643550
20140618_69488Karla_Candida	Uncategorized Sample	B1	B1.RAW (F006975)	hypothetical protein CaO19.4716 [Candida albicans SC5314]	gi|46431493,gi|68491798	Candida_albicans_20140618.fasta	49577.5	1	7	8	81	0.179	0.862	possibly correct	TRUE	B1.1787.1787.2.dta	NEnGLPSLLK	K	G	0.997	44.4	27.6	7.26	2		n3: Deamidated (+0.98)	543.298	1084.58	1085.58	2	0.004078	3.757	204463	426	435	FALSE	gi|223643550
20140618_69488Karla_Candida	Uncategorized Sample	B1	B1.RAW (F006975)	hypothetical protein CaO19.4716 [Candida albicans SC5314]	gi|46431493,gi|68491798	Candida_albicans_20140618.fasta	49577.5	1	7	8	81	0.179	0.862	possibly correct	TRUE	B1.1776.1776.2.dta	nGITADQVYAIAAAK	K	L	0.997	77.9	30.9	14	2		n1: Deamidated (+0.98)	753.9	1505.79	1506.78	2	0.01245	8.261	1651720	260	274	FALSE	gi|223643550
20140618_69488Karla_Candida	Uncategorized Sample	B1	B1.RAW (F006975)	hypothetical protein CaO19.4716 [Candida albicans SC5314]	gi|46431493,gi|68491798	Candida_albicans_20140618.fasta	49577.5	1	7	8	81	0.179	0.862	possibly correct	TRUE	B1.1763.1763.2.dta	NGITADQVYAIAAAK	K	L	0.997	93.7	29.4	85.5	2			753.406	1504.8	1505.8	2	0.009154	6.079	475317	260	274	FALSE	gi|223643550
20140618_69488Karla_Candida	Uncategorized Sample	B1	B1.RAW (F006975)	hypothetical protein CaO19.4716 [Candida albicans SC5314]	gi|46431493,gi|68491798	Candida_albicans_20140618.fasta	49577.5	1	7	8	81	0.179	0.862	possibly correct	TRUE	B1.1783.1783.2.dta	NNWAGVLTGK	R	G	0.997	39.6	29.3	33.9	2			530.286	1058.56	1059.56	2	0.007234	6.827	262838	173	182	FALSE	gi|223643550
20140618_69488Karla_Candida	Uncategorized Sample	B1	B1.RAW (F006975)	hypothetical protein CaO19.4716 [Candida albicans SC5314]	gi|46431493,gi|68491798	Candida_albicans_20140618.fasta	49577.5	1	7	8	81	0.179	0.862	possibly correct	TRUE	B1.1740.1740.2.dta	RVAISGSGNVAQYAALK	K	V	0.997	49.4	28	43.3	2			852.979	1703.94	1704.94	2	0.01097	6.437	10272.1	222	238	FALSE	gi|223643550
20140618_69488Karla_Candida	Uncategorized Sample	B1	B1.RAW (F006975)	hypothetical protein CaO19.4716 [Candida albicans SC5314]	gi|46431493,gi|68491798	Candida_albicans_20140618.fasta	49577.5	1	7	8	81	0.179	0.862	possibly correct	TRUE	B1.1667.1667.2.dta	RVAISGSGNVAQYAALK	K	V	0.997	67.8	28.6	61.9	2			852.978	1703.94	1704.94	2	0.008774	5.146	61110.6	222	238	FALSE	gi|223643550
20140618_69488Karla_Candida	Uncategorized Sample	B1	B1.RAW (F006975)	hypothetical protein CaO19.4716 [Candida albicans SC5314]	gi|46431493,gi|68491798	Candida_albicans_20140618.fasta	49577.5	1	7	8	81	0.179	0.862	possibly correct	TRUE	B1.1339.1339.2.dta	TAQKYSIEK	K	N	0.997	34.6	27.8	34.4	2			534.294	1066.57	1067.57	2	0.008344	7.816	20159.6	417	425	FALSE	gi|223643550
20140618_69488Karla_Candida	Uncategorized Sample	B1	B1.RAW (F006975)	hypothetical protein CaO19.4716 [Candida albicans SC5314]	gi|46431493,gi|68491798	Candida_albicans_20140618.fasta	49577.5	1	7	8	81	0.179	0.862	possibly correct	TRUE	B1.1766.1766.2.dta	TAQKYSIEKNEnGLPSLLK	K	G	0.997	79.1	28.8	2.53	2		n12: Deamidated (+0.98)	1067.58	2133.15	2134.14	2	0.01411	6.611	259986	417	435	FALSE	gi|223643550
20140618_69488Karla_Candida	Uncategorized Sample	B1	B1.RAW (F006975)	hypothetical protein CaO19.4716 [Candida albicans SC5314]	gi|46431493,gi|68491798	Candida_albicans_20140618.fasta	49577.5	1	7	8	81	0.179	0.862	possibly correct	TRUE	B1.1811.1811.2.dta	VADAmFDQGDVF	K	-	0.997	35.8	25	35.8	2		m5: Oxidation (+15.99)	665.789	1329.56	1330.56	2	0.008199	6.162	27191.5	445	456	FALSE	gi|223643550
20140618_69488Karla_Candida	Uncategorized Sample	B1	B1.RAW (F006975)	hypothetical protein CaO19.4716 [Candida albicans SC5314]	gi|46431493,gi|68491798	Candida_albicans_20140618.fasta	49577.5	1	7	8	81	0.179	0.862	possibly correct	TRUE	B1.1875.1875.2.dta	VADAMFDQGDVF	K	-	0.997	46.3	25	46.3	2			657.791	1313.57	1314.57	2	0.007874	5.99	10052.1	445	456	FALSE	gi|223643550
20140618_69488Karla_Candida	Uncategorized Sample	B1	B1.RAW (F006975)	hypothetical protein CaO19.4716 [Candida albicans SC5314]	gi|46431493,gi|68491798	Candida_albicans_20140618.fasta	49577.5	1	7	8	81	0.179	0.862	possibly correct	TRUE	B1.1807.1807.2.dta	VAISGSGNVAQYAALK	R	V	0.997	87.4	29.1	76.8	2			774.928	1547.84	1548.84	2	0.009904	6.394	24884.6	223	238	FALSE	gi|223643550
20140618_69488Karla_Candida	Uncategorized Sample	B1	B1.RAW (F006975)	hypothetical protein CaO19.4716 [Candida albicans SC5314]	gi|46431493,gi|68491798	Candida_albicans_20140618.fasta	49577.5	1	7	8	81	0.179	0.862	possibly correct	TRUE	B1.1749.1749.2.dta	VAISGSGNVAQYAALK	R	V	0.997	92.2	28.6	86.3	2			774.927	1547.84	1548.84	2	0.009534	6.156	15410.2	223	238	FALSE	gi|223643550
20140618_69488Karla_Candida	Uncategorized Sample	B1	B1.RAW (F006975)	hypothetical protein CaO19.4716 [Candida albicans SC5314]	gi|46431493,gi|68491798	Candida_albicans_20140618.fasta	49577.5	1	7	8	81	0.179	0.862	possibly correct	TRUE	B1.1701.1701.2.dta	VAISGSGNVAQYAALK	R	V	0.997	93.9	29.1	87.4	2			774.928	1547.84	1548.84	2	0.01002	6.472	88365.4	223	238	FALSE	gi|223643550
20140618_69488Karla_Candida	Uncategorized Sample	B1	B1.RAW (F006975)	hypothetical protein CaO19.4716 [Candida albicans SC5314]	gi|46431493,gi|68491798	Candida_albicans_20140618.fasta	49577.5	1	7	8	81	0.179	0.862	possibly correct	TRUE	B1.1822.1822.2.dta	VAISGSGNVAQYAALK	R	V	0.997	96.3	29.1	89.2	2			774.928	1547.84	1548.84	2	0.01002	6.472	68222.4	223	238	FALSE	gi|223643550
20140618_69488Karla_Candida	Uncategorized Sample	B1	B1.RAW (F006975)	hypothetical protein CaO19.4716 [Candida albicans SC5314]	gi|46431493,gi|68491798	Candida_albicans_20140618.fasta	49577.5	1	7	8	81	0.179	0.862	possibly correct	TRUE	B1.1657.1657.2.dta	VAISGSGNVAQYAALK	R	V	0.997	109	29.1	103	2			774.928	1547.84	1548.84	2	0.01063	6.866	104604	223	238	FALSE	gi|223643550
20140618_69488Karla_Candida	Uncategorized Sample	B1	B1.RAW (F006975)	hypothetical protein CaO19.4716 [Candida albicans SC5314]	gi|46431493,gi|68491798	Candida_albicans_20140618.fasta	49577.5	1	7	8	81	0.179	0.862	possibly correct	TRUE	B1.1719.1719.2.dta	VGQVDVALPSATQNEVSGEEAK	K	A	0.997	43.9	30.9	39.5	2			1114.56	2227.11	2228.1	2	0.01762	7.91	27445.1	309	330	FALSE	gi|223643550
20140618_69488Karla_Candida	Uncategorized Sample	B1	B1.RAW (F006975)	hypothetical protein CaO19.4716 [Candida albicans SC5314]	gi|46431493,gi|68491798	Candida_albicans_20140618.fasta	49577.5	1	7	8	81	0.179	0.862	possibly correct	TRUE	B1.1668.1668.2.dta	VGQVDVALPSATQNEVSGEEAK	K	A	0.997	94	31.1	84.7	2			1114.56	2227.11	2228.1	2	0.01079	4.844	75278.6	309	330	FALSE	gi|223643550
20140618_69488Karla_Candida	Uncategorized Sample	B1	B1.RAW (F006975)	hypothetical protein CaO19.4716 [Candida albicans SC5314]	gi|46431493,gi|68491798	Candida_albicans_20140618.fasta	49577.5	1	7	8	81	0.179	0.862	possibly correct	TRUE	B1.1762.1762.2.dta	VGQVDVALPSATQNEVSGEEAK	K	A	0.997	98	30.9	89.8	2			1114.56	2227.11	2228.1	2	0.01323	5.94	27975.8	309	330	FALSE	gi|223643550
20140618_69488Karla_Candida	Uncategorized Sample	B1	B1.RAW (F006975)	hypothetical protein CaO19.4716 [Candida albicans SC5314]	gi|46431493,gi|68491798	Candida_albicans_20140618.fasta	49577.5	1	7	8	81	0.179	0.862	possibly correct	TRUE	B1.1622.1622.2.dta	VGQVDVALPSATQNEVSGEEAK	K	A	0.997	104	30.9	96.5	2			1114.56	2227.11	2228.1	2	0.01372	6.159	2364500	309	330	FALSE	gi|223643550
20140618_69488Karla_Candida	Uncategorized Sample	B1	B1.RAW (F006975)	hypothetical protein CaO19.4716 [Candida albicans SC5314]	gi|46431493,gi|68491798	Candida_albicans_20140618.fasta	49577.5	1	7	8	81	0.179	0.862	possibly correct	TRUE	B1.1756.1756.3.dta	VGQVDVALPSATQNEVSGEEAKALVDAGcK	K	F	0.997	60	31.5	55.4	2		c29: Carbamidomethyl (+57.02)	1014.85	3041.51	3042.51	3	0.01598	5.252	178052	309	338	FALSE	gi|223643550
20140618_69488Karla_Candida	Uncategorized Sample	B1	B1.RAW (F006975)	hypothetical protein CaO19.4716 [Candida albicans SC5314]	gi|46431493,gi|68491798	Candida_albicans_20140618.fasta	49577.5	1	7	8	81	0.179	0.862	possibly correct	TRUE	B1.1844.1844.2.dta	VIELGGTVVSLSDSK	K	G	0.997	100	29.1	95.5	2			752.421	1502.83	1503.83	2	0.008604	5.721	5605.45	239	253	TRUE
20140618_69488Karla_Candida	Uncategorized Sample	B1	B1.RAW (F006975)	hypothetical protein CaO19.4716 [Candida albicans SC5314]	gi|46431493,gi|68491798	Candida_albicans_20140618.fasta	49577.5	1	7	8	81	0.179	0.862	possibly correct	TRUE	B1.1798.1798.2.dta	VIELGGTVVSLSDSK	K	G	0.997	101	29	94.8	2			752.421	1502.83	1503.83	2	0.008484	5.642	879652	239	253	TRUE
20140618_69488Karla_Candida	Uncategorized Sample	B1	B1.RAW (F006975)	hypothetical protein CaO19.4716 [Candida albicans SC5314]	gi|46431493,gi|68491798	Candida_albicans_20140618.fasta	49577.5	1	7	8	81	0.179	0.862	possibly correct	TRUE	B1.1821.1821.2.dta	VIELGGTVVSLSDSKGSIISK	K	N	0.997	79.8	25	79.3	2			1045.1	2088.18	2089.18	2	0.01269	6.076	279372	239	259	TRUE
20140618_69488Karla_Candida	Uncategorized Sample	B1	B1.RAW (F006975)	hypothetical protein CaO19.4716 [Candida albicans SC5314]	gi|46431493,gi|68491798	Candida_albicans_20140618.fasta	49577.5	1	7	8	81	0.179	0.862	possibly correct	TRUE	B1.1723.1723.2.dta	VIPVVSIPER	K	I	0.997	36.7	25	32.2	2			554.844	1107.67	1108.67	2	0.008164	7.364	174580	35	44	TRUE
20140618_69488Karla_Candida	Uncategorized Sample	B1	B1.RAW (F006975)	hypothetical protein CaO19.4716 [Candida albicans SC5314]	gi|46431493,gi|68491798	Candida_albicans_20140618.fasta	49577.5	1	7	8	81	0.179	0.862	possibly correct	TRUE	B1.1765.1765.2.dta	VIPVVSIPER	K	I	0.997	46.6	25	39	2			554.843	1107.67	1108.67	2	0.006574	5.93	433156	35	44	TRUE
20140618_69488Karla_Candida	Uncategorized Sample	B1	B1.RAW (F006975)	hypothetical protein CaO19.4716 [Candida albicans SC5314]	gi|46431493,gi|68491798	Candida_albicans_20140618.fasta	49577.5	1	7	8	81	0.179	0.862	correct	TRUE	B1.1903.1903.3.dta	VLPHEPEFQQAYDELVSAVEDSTLFKEEPQYK	M	K	0.997	76.9	31.5	63.5	1			1255.95	3764.83	3765.82	3	0.02162	5.74	319572	2	33	TRUE
20140618_69488Karla_Candida	Uncategorized Sample	B1	B1.RAW (F006975)	hypothetical protein CaO19.4716 [Candida albicans SC5314]	gi|46431493,gi|68491798	Candida_albicans_20140618.fasta	49577.5	1	7	8	81	0.179	0.862	possibly correct	TRUE	B1.1888.1888.3.dta	VLPHEPEFQQAYDELVSAVEDSTLFKEEPQYKK	M	V	0.997	80.1	31	68.5	1			1298.65	3892.93	3893.91	3	0.02428	6.234	276969	2	34	TRUE
20140618_69488Karla_Candida	Uncategorized Sample	B1	B1.RAW (F006975)	hypothetical protein CaO19.4716 [Candida albicans SC5314]	gi|46431493,gi|68491798	Candida_albicans_20140618.fasta	49577.5	1	7	8	81	0.179	0.862	possibly correct	TRUE	B1.1558.1558.2.dta	VQWTNEEVDAK	R	L	0.997	58.3	29.3	51.4	2			659.822	1317.63	1318.63	2	0.009194	6.972	107347	392	402	FALSE	gi|223643550
20140618_69488Karla_Candida	Uncategorized Sample	B1	B1.RAW (F006975)	hypothetical protein CaO19.4716 [Candida albicans SC5314]	gi|46431493,gi|68491798	Candida_albicans_20140618.fasta	49577.5	1	7	8	81	0.179	0.862	possibly correct	TRUE	B1.1516.1516.2.dta	VQWTNEEVDAK	R	L	0.997	57.6	29.6	50.8	2			659.822	1317.63	1318.63	2	0.008584	6.51	38388.6	392	402	FALSE	gi|223643550
20140618_69488Karla_Candida	Uncategorized Sample	B1	B1.RAW (F006975)	hypothetical protein CaO19.4716 [Candida albicans SC5314]	gi|46431493,gi|68491798	Candida_albicans_20140618.fasta	49577.5	1	7	8	81	0.179	0.862	possibly correct	TRUE	B1.1647.1647.2.dta	VQWTNEEVDAKLK	R	E	0.997	63	30.9	49.8	2			780.412	1558.81	1559.81	2	0.01076	6.901	70257.2	392	404	FALSE	gi|223643550
20140618_69488Karla_Candida	Uncategorized Sample	B1	B1.RAW (F006975)	hypothetical protein CaO19.4716 [Candida albicans SC5314]	gi|46431493,gi|68491798	Candida_albicans_20140618.fasta	49577.5	1	7	8	81	0.179	0.862	possibly correct	TRUE	B1.1600.1600.2.dta	VQYNSALGPYK	R	G	0.997	48	27.9	31.6	2			620.326	1238.64	1239.64	2	0.008584	6.925	282311	67	77	FALSE	gi|223643550
20140618_69488Karla_Candida	Uncategorized Sample	B1	B1.RAW (F006975)	hypothetical protein CaO19.4716 [Candida albicans SC5314]	gi|46431493,gi|68491798	Candida_albicans_20140618.fasta	49577.5	1	7	8	81	0.179	0.862	possibly correct	TRUE	B1.1655.1655.2.dta	VQYNSALGPYKGGLR	R	F	0.997	61.3	29.6	53	2			811.941	1621.87	1622.87	2	0.009884	6.09	803260	67	81	FALSE	gi|223643550
20140618_69488Karla_Candida	Uncategorized Sample	B1	B1.RAW (F006975)	hypothetical protein CaO19.4716 [Candida albicans SC5314]	gi|46431493,gi|68491798	Candida_albicans_20140618.fasta	49577.5	1	7	8	81	0.179	0.862	possibly correct	TRUE	B1.1721.1721.2.dta	VTWENDKGEIEVnNGFR	R	V	0.997	62.5	30.3	1.37	2		n13: Deamidated (+0.98)	1004.48	2006.95	2007.94	2	0.01949	9.705	811709	50	66	FALSE	gi|223643550
20140618_69488Karla_Candida	Uncategorized Sample	B1	B1.RAW (F006975)	hypothetical protein CaO19.4716 [Candida albicans SC5314]	gi|46431493,gi|68491798	Candida_albicans_20140618.fasta	49577.5	1	7	8	81	0.179	0.862	possibly correct	TRUE	B1.1711.1711.2.dta	VTWENDKGEIEVNNGFR	R	V	0.997	63.3	30.9	55.1	2			1003.99	2005.96	2006.96	2	0.01473	7.341	578228	50	66	FALSE	gi|223643550
20140618_69488Karla_Candida	Uncategorized Sample	B1	B1.RAW (F006975)	hypothetical protein CaO19.4716 [Candida albicans SC5314]	gi|46431493,gi|68491798	Candida_albicans_20140618.fasta	49577.5	1	7	8	81	0.179	0.862	possibly correct	TRUE	B1.1755.1755.2.dta	VTWENDKGEIEVNnGFR	R	V	0.997	72.3	30.3	9.35	2		n14: Deamidated (+0.98)	1004.48	2006.95	2007.94	2	0.01327	6.608	110026	50	66	FALSE	gi|223643550
20140618_69488Karla_Candida	Uncategorized Sample	B1	B1.RAW (F006975)	hypothetical protein CaO19.4716 [Candida albicans SC5314]	gi|46431493,gi|68491798	Candida_albicans_20140618.fasta	49577.5	1	7	8	81	0.179	0.862	possibly correct	TRUE	B1.1784.1784.2.dta	YIGPDTDVPAGDIGVGGR	R	E	0.997	67.5	30.9	57.3	2			879.941	1757.87	1758.87	2	0.009394	5.341	30917.9	142	159	FALSE	gi|223643550
20140618_69488Karla_Candida	Uncategorized Sample	B1	B1.RAW (F006975)	hypothetical protein CaO19.4716 [Candida albicans SC5314]	gi|46431493,gi|68491798	Candida_albicans_20140618.fasta	49577.5	1	7	8	81	0.179	0.862	possibly correct	TRUE	B1.1700.1700.2.dta	YIGPDTDVPAGDIGVGGR	R	E	0.997	74.1	30.7	64.6	2			879.942	1757.87	1758.87	2	0.01	5.688	138677	142	159	FALSE	gi|223643550
20140618_69488Karla_Candida	Uncategorized Sample	B1	B1.RAW (F006975)	hypothetical protein CaO19.4716 [Candida albicans SC5314]	gi|46431493,gi|68491798	Candida_albicans_20140618.fasta	49577.5	1	7	8	81	0.179	0.862	possibly correct	TRUE	B1.1656.1656.2.dta	YIGPDTDVPAGDIGVGGR	R	E	0.997	76.3	30.7	66.3	2			879.942	1757.87	1758.87	2	0.01036	5.892	592890	142	159	FALSE	gi|223643550
20140618_69488Karla_Candida	Uncategorized Sample	B1	B1.RAW (F006975)	hypothetical protein CaO19.4716 [Candida albicans SC5314]	gi|46431493,gi|68491798	Candida_albicans_20140618.fasta	49577.5	1	7	8	81	0.179	0.862	possibly correct	TRUE	B1.1858.1858.2.dta	YSIEKNEnGLPSLLK	K	G	0.994	40.6	29.9	2.47	2		n8: Deamidated (+0.98)	853.457	1704.9	1705.9	2	0.006288	3.686	81428.1	421	435	FALSE	gi|223643550
20140618_69488Karla_Candida	Uncategorized Sample	B1	B1.RAW (F006975)	hypothetical protein CaO19.4716 [Candida albicans SC5314]	gi|46431493,gi|68491798	Candida_albicans_20140618.fasta	49577.5	1	7	8	81	0.179	0.862	possibly correct	TRUE	B1.1789.1789.2.dta	YSIEKNENGLPSLLK	K	G	0.997	71.9	29.7	57.1	2			852.967	1703.92	1704.92	2	0.009354	5.486	170956	421	435	FALSE	gi|223643550
20140618_69488Karla_Candida	Uncategorized Sample	B1	B1.RAW (F006975)	hypothetical protein CaO19.4716 [Candida albicans SC5314]	gi|46431493,gi|68491798	Candida_albicans_20140618.fasta	49577.5	1	7	8	81	0.179	0.862	possibly correct	TRUE	B1.1809.1809.2.dta	YSIEKNEnGLPSLLK	K	G	0.997	75.7	29.6	13.9	2		n8: Deamidated (+0.98)	853.46	1704.91	1705.9	2	0.01142	6.693	918204	421	435	FALSE	gi|223643550
20140618_69488Karla_Candida	Uncategorized Sample	B1	B1.RAW (F006975)	6-phosphogluconate dehydrogenase [Candida albicans]	gi|2309076,gi|298549351,gi|3334110,gi|46444184,gi|46444309,gi|68467359,gi|68467588	Candida_albicans_20140618.fasta	56926.7	0.973	1	1	1	0.00221	0.0329	possibly correct	TRUE	B1.1512.1512.2.dta	ALKGPQVTGESPITDKK	K	Q	0.997	48.7	27.3	48.4	2			885	1767.99	1768.98	2	0.01283	7.255	8472.74	328	344	TRUE
20140618_69488Karla_Candida	Uncategorized Sample	B1	B1.RAW (F006975)	NADP-specific glutamate dehydrogenase, putative [Candida dubliniensis CD36]	gi|223643550	Candida_albicans_20140618.fasta	49574.6	1	1	1	71	0.157	0.774	possibly correct	TRUE	B1.1620.1620.3.dta	AANcGGVAVSGLEMAQnSQR	K	V	0.961	31.8	28.9	1.4	2		c4: Carbamidomethyl (+57.02), n17: Deamidated (+0.98)	674.316	2019.93	2020.92	3	0.0164	8.117	10265.1	372	391	FALSE	gi|68491798,gi|46431493
20140618_69488Karla_Candida	Uncategorized Sample	B1	B1.RAW (F006975)	NADP-specific glutamate dehydrogenase, putative [Candida dubliniensis CD36]	gi|223643550	Candida_albicans_20140618.fasta	49574.6	1	1	1	71	0.157	0.774	possibly correct	TRUE	B1.1635.1635.3.dta	AANcGGVAVSGLEMAQNSQR	K	V	0.997	52.3	29.3	46.6	2		c4: Carbamidomethyl (+57.02)	673.987	2018.94	2019.93	3	0.01294	6.406	50385.9	372	391	FALSE	gi|68491798,gi|46431493
20140618_69488Karla_Candida	Uncategorized Sample	B1	B1.RAW (F006975)	NADP-specific glutamate dehydrogenase, putative [Candida dubliniensis CD36]	gi|223643550	Candida_albicans_20140618.fasta	49574.6	1	1	1	71	0.157	0.774	possibly correct	TRUE	B1.1496.1496.2.dta	AANcGGVAVSGLEmAQnSQR	K	V	0.997	90.4	28.7	14.9	2		c4: Carbamidomethyl (+57.02), m14: Oxidation (+15.99), n17: Deamidated (+0.98)	1018.97	2035.92	2036.91	2	0.01607	7.888	28400.5	372	391	FALSE	gi|68491798,gi|46431493
20140618_69488Karla_Candida	Uncategorized Sample	B1	B1.RAW (F006975)	NADP-specific glutamate dehydrogenase, putative [Candida dubliniensis CD36]	gi|223643550	Candida_albicans_20140618.fasta	49574.6	1	1	1	71	0.157	0.774	possibly correct	TRUE	B1.1604.1604.2.dta	AANcGGVAVSGLEmAQNSQR	K	V	0.997	94.6	29.5	87.9	2		c4: Carbamidomethyl (+57.02), m14: Oxidation (+15.99)	1018.47	2034.93	2035.93	2	0.01376	6.76	19356.4	372	391	FALSE	gi|68491798,gi|46431493
20140618_69488Karla_Candida	Uncategorized Sample	B1	B1.RAW (F006975)	NADP-specific glutamate dehydrogenase, putative [Candida dubliniensis CD36]	gi|223643550	Candida_albicans_20140618.fasta	49574.6	1	1	1	71	0.157	0.774	possibly correct	TRUE	B1.1678.1678.2.dta	AANcGGVAVSGLEMAQNSQR	K	V	0.997	105	29.2	96.9	2		c4: Carbamidomethyl (+57.02)	1010.48	2018.94	2019.93	2	0.01197	5.925	45328.3	372	391	FALSE	gi|68491798,gi|46431493
20140618_69488Karla_Candida	Uncategorized Sample	B1	B1.RAW (F006975)	NADP-specific glutamate dehydrogenase, putative [Candida dubliniensis CD36]	gi|223643550	Candida_albicans_20140618.fasta	49574.6	1	1	1	71	0.157	0.774	possibly correct	TRUE	B1.1605.1605.2.dta	AANcGGVAVSGLEMAQnSQR	K	V	0.997	106	28.6	22.9	2		c4: Carbamidomethyl (+57.02), n17: Deamidated (+0.98)	1010.97	2019.92	2020.92	2	0.01196	5.919	70817.1	372	391	FALSE	gi|68491798,gi|46431493
20140618_69488Karla_Candida	Uncategorized Sample	B1	B1.RAW (F006975)	NADP-specific glutamate dehydrogenase, putative [Candida dubliniensis CD36]	gi|223643550	Candida_albicans_20140618.fasta	49574.6	1	1	1	71	0.157	0.774	possibly correct	TRUE	B1.1531.1531.2.dta	AANcGGVAVSGLEmAQNSQR	K	V	0.997	112	29.5	103	2		c4: Carbamidomethyl (+57.02), m14: Oxidation (+15.99)	1018.48	2034.94	2035.93	2	0.01437	7.06	177134	372	391	FALSE	gi|68491798,gi|46431493
20140618_69488Karla_Candida	Uncategorized Sample	B1	B1.RAW (F006975)	NADP-specific glutamate dehydrogenase, putative [Candida dubliniensis CD36]	gi|223643550	Candida_albicans_20140618.fasta	49574.6	1	1	1	71	0.157	0.774	possibly correct	TRUE	B1.1633.1633.2.dta	AANcGGVAVSGLEMAQNSQR	K	V	0.997	125	29.3	115	2		c4: Carbamidomethyl (+57.02)	1010.48	2018.94	2019.93	2	0.01307	6.47	590550	372	391	FALSE	gi|68491798,gi|46431493
20140618_69488Karla_Candida	Uncategorized Sample	B1	B1.RAW (F006975)	NADP-specific glutamate dehydrogenase, putative [Candida dubliniensis CD36]	gi|223643550	Candida_albicans_20140618.fasta	49574.6	1	1	1	71	0.157	0.774	possibly correct	TRUE	B1.1079.1079.2.dta	ATnGKETFKGK	K	R	0.982	29.9	28.3	21	2		n3: Deamidated (+0.98)	591.317	1180.62	1181.62	2	0.01025	8.673	7679.88	211	221	FALSE	gi|68491798,gi|46431493
20140618_69488Karla_Candida	Uncategorized Sample	B1	B1.RAW (F006975)	NADP-specific glutamate dehydrogenase, putative [Candida dubliniensis CD36]	gi|223643550	Candida_albicans_20140618.fasta	49574.6	1	1	1	71	0.157	0.774	possibly correct	TRUE	B1.1650.1650.2.dta	DSnGVWYAPGK	R	A	0.997	44.4	27.5	36.8	2		n3: Deamidated (+0.98)	597.779	1193.54	1194.54	2	0.007798	6.528	96124.8	361	371	FALSE	gi|68491798,gi|46431493
20140618_69488Karla_Candida	Uncategorized Sample	B1	B1.RAW (F006975)	NADP-specific glutamate dehydrogenase, putative [Candida dubliniensis CD36]	gi|223643550	Candida_albicans_20140618.fasta	49574.6	1	1	1	71	0.157	0.774	possibly correct	TRUE	B1.1688.1688.2.dta	EAIEVFEANR	K	D	0.997	51.9	29.3	41	2			589.3	1176.59	1177.58	2	0.008684	7.374	121008	351	360	FALSE	gi|68491798,gi|46431493
20140618_69488Karla_Candida	Uncategorized Sample	B1	B1.RAW (F006975)	NADP-specific glutamate dehydrogenase, putative [Candida dubliniensis CD36]	gi|223643550	Candida_albicans_20140618.fasta	49574.6	1	1	1	71	0.157	0.774	possibly correct	TRUE	B1.1835.1835.3.dta	EAIEVFEANRDSnGVWYAPGK	K	A	0.997	57.2	31	4.18	2		n13: Deamidated (+0.98)	785.047	2352.12	2353.11	3	0.01651	7.015	80309	351	371	FALSE	gi|68491798,gi|46431493
20140618_69488Karla_Candida	Uncategorized Sample	B1	B1.RAW (F006975)	NADP-specific glutamate dehydrogenase, putative [Candida dubliniensis CD36]	gi|223643550	Candida_albicans_20140618.fasta	49574.6	1	1	1	71	0.157	0.774	possibly correct	TRUE	B1.1842.1842.2.dta	EAIEVFEANRDSnGVWYAPGK	K	A	0.997	52.7	31	15.5	2		n13: Deamidated (+0.98)	1177.07	2352.12	2353.11	2	0.01549	6.582	698298	351	371	FALSE	gi|68491798,gi|46431493
20140618_69488Karla_Candida	Uncategorized Sample	B1	B1.RAW (F006975)	NADP-specific glutamate dehydrogenase, putative [Candida dubliniensis CD36]	gi|223643550	Candida_albicans_20140618.fasta	49574.6	1	1	1	71	0.157	0.774	possibly correct	TRUE	B1.1877.1877.2.dta	EVGFLFGAYK	R	Q	0.997	40.5	29.8	30.8	2			565.801	1129.59	1130.59	2	0.006754	5.974	141216	160	169	FALSE	gi|68491798,gi|46431493
20140618_69488Karla_Candida	Uncategorized Sample	B1	B1.RAW (F006975)	NADP-specific glutamate dehydrogenase, putative [Candida dubliniensis CD36]	gi|223643550	Candida_albicans_20140618.fasta	49574.6	1	1	1	71	0.157	0.774	possibly correct	TRUE	B1.1834.1834.2.dta	FHPTVNLSILK	R	F	0.997	33.3	25	33.3	2			634.876	1267.74	1268.74	2	0.007824	6.167	118681	82	92	FALSE	gi|68491798,gi|46431493
20140618_69488Karla_Candida	Uncategorized Sample	B1	B1.RAW (F006975)	NADP-specific glutamate dehydrogenase, putative [Candida dubliniensis CD36]	gi|223643550	Candida_albicans_20140618.fasta	49574.6	1	1	1	71	0.157	0.774	possibly correct	TRUE	B1.1286.1286.2.dta	FIAEGSNmGSTK	K	E	0.997	44.4	27.8	36.8	2		m8: Oxidation (+15.99)	629.298	1256.58	1257.58	2	0.01134	9.016	6175.81	339	350	FALSE	gi|68491798,gi|46431493
20140618_69488Karla_Candida	Uncategorized Sample	B1	B1.RAW (F006975)	NADP-specific glutamate dehydrogenase, putative [Candida dubliniensis CD36]	gi|223643550	Candida_albicans_20140618.fasta	49574.6	1	1	1	71	0.157	0.774	possibly correct	TRUE	B1.1497.1497.2.dta	FIAEGSNmGSTK	K	E	0.997	45	27.8	37.9	2		m8: Oxidation (+15.99)	629.298	1256.58	1257.58	2	0.01085	8.627	9515.83	339	350	FALSE	gi|68491798,gi|46431493
20140618_69488Karla_Candida	Uncategorized Sample	B1	B1.RAW (F006975)	NADP-specific glutamate dehydrogenase, putative [Candida dubliniensis CD36]	gi|223643550	Candida_albicans_20140618.fasta	49574.6	1	1	1	71	0.157	0.774	possibly correct	TRUE	B1.1464.1464.2.dta	FIAEGSNMGSTK	K	E	0.997	48	28.3	38.2	2			621.3	1240.59	1241.58	2	0.009304	7.494	15834.7	339	350	FALSE	gi|68491798,gi|46431493
20140618_69488Karla_Candida	Uncategorized Sample	B1	B1.RAW (F006975)	NADP-specific glutamate dehydrogenase, putative [Candida dubliniensis CD36]	gi|223643550	Candida_albicans_20140618.fasta	49574.6	1	1	1	71	0.157	0.774	possibly correct	TRUE	B1.1408.1408.2.dta	FIAEGSNmGSTK	K	E	0.997	64.6	27.8	56.6	2		m8: Oxidation (+15.99)	629.298	1256.58	1257.58	2	0.01134	9.016	13461.7	339	350	FALSE	gi|68491798,gi|46431493
20140618_69488Karla_Candida	Uncategorized Sample	B1	B1.RAW (F006975)	NADP-specific glutamate dehydrogenase, putative [Candida dubliniensis CD36]	gi|223643550	Candida_albicans_20140618.fasta	49574.6	1	1	1	71	0.157	0.774	possibly correct	TRUE	B1.1244.1244.2.dta	FIAEGSnmGSTK	K	E	0.997	73.2	26.7	63.5	2		n7: Deamidated (+0.98), m8: Oxidation (+15.99)	629.79	1257.56	1258.56	2	0.009873	7.845	3908.19	339	350	FALSE	gi|68491798,gi|46431493
20140618_69488Karla_Candida	Uncategorized Sample	B1	B1.RAW (F006975)	NADP-specific glutamate dehydrogenase, putative [Candida dubliniensis CD36]	gi|223643550	Candida_albicans_20140618.fasta	49574.6	1	1	1	71	0.157	0.774	possibly correct	TRUE	B1.1367.1367.2.dta	FIAEGSNmGSTK	K	E	0.997	75.9	27.8	66.8	2		m8: Oxidation (+15.99)	629.298	1256.58	1257.58	2	0.01085	8.627	19109	339	350	FALSE	gi|68491798,gi|46431493
20140618_69488Karla_Candida	Uncategorized Sample	B1	B1.RAW (F006975)	NADP-specific glutamate dehydrogenase, putative [Candida dubliniensis CD36]	gi|223643550	Candida_albicans_20140618.fasta	49574.6	1	1	1	71	0.157	0.774	possibly correct	TRUE	B1.1327.1327.2.dta	FIAEGSNmGSTK	K	E	0.997	76.1	27.5	68.8	2		m8: Oxidation (+15.99)	629.298	1256.58	1257.58	2	0.009759	7.76	120954	339	350	FALSE	gi|68491798,gi|46431493
20140618_69488Karla_Candida	Uncategorized Sample	B1	B1.RAW (F006975)	NADP-specific glutamate dehydrogenase, putative [Candida dubliniensis CD36]	gi|223643550	Candida_albicans_20140618.fasta	49574.6	1	1	1	71	0.157	0.774	possibly correct	TRUE	B1.1499.1499.2.dta	FIAEGSNMGSTK	K	E	0.997	84.9	28.2	73.2	2			621.299	1240.58	1241.58	2	0.008454	6.809	181895	339	350	FALSE	gi|68491798,gi|46431493
20140618_69488Karla_Candida	Uncategorized Sample	B1	B1.RAW (F006975)	NADP-specific glutamate dehydrogenase, putative [Candida dubliniensis CD36]	gi|223643550	Candida_albicans_20140618.fasta	49574.6	1	1	1	71	0.157	0.774	possibly correct	TRUE	B1.1897.1897.2.dta	FLGFEQIFK	K	N	0.997	55.2	28.6	31.7	2			564.812	1127.61	1128.61	2	0.006944	6.153	84467.8	93	101	FALSE	gi|68491798,gi|46431493
20140618_69488Karla_Candida	Uncategorized Sample	B1	B1.RAW (F006975)	NADP-specific glutamate dehydrogenase, putative [Candida dubliniensis CD36]	gi|223643550	Candida_albicans_20140618.fasta	49574.6	1	1	1	71	0.157	0.774	possibly correct	TRUE	B1.1744.1744.2.dta	GANIAGFIK	K	V	0.997	52.2	27.1	33.6	2			445.761	889.508	890.51	2	0.005454	6.125	226921	436	444	FALSE	gi|68491798,gi|46431493
20140618_69488Karla_Candida	Uncategorized Sample	B1	B1.RAW (F006975)	NADP-specific glutamate dehydrogenase, putative [Candida dubliniensis CD36]	gi|223643550	Candida_albicans_20140618.fasta	49574.6	1	1	1	71	0.157	0.774	possibly correct	TRUE	B1.1866.1866.2.dta	GLTWGGSLIRPEATGYGcVYYVEK	K	M	0.997	40.8	31.8	40.8	2		c18: Carbamidomethyl (+57.02)	1338.67	2675.32	2676.31	2	0.01477	5.518	129172	183	206	FALSE	gi|68491798,gi|46431493
20140618_69488Karla_Candida	Uncategorized Sample	B1	B1.RAW (F006975)	NADP-specific glutamate dehydrogenase, putative [Candida dubliniensis CD36]	gi|223643550	Candida_albicans_20140618.fasta	49574.6	1	1	1	71	0.157	0.774	possibly correct	TRUE	B1.1802.1802.2.dta	GSIISKnGITADQVYAIAAAK	K	L	0.997	84.8	27.9	19.8	2		n7: Deamidated (+0.98)	1046.57	2091.13	2092.13	2	0.01275	6.093	87057.6	254	274	FALSE	gi|68491798,gi|46431493
20140618_69488Karla_Candida	Uncategorized Sample	B1	B1.RAW (F006975)	NADP-specific glutamate dehydrogenase, putative [Candida dubliniensis CD36]	gi|223643550	Candida_albicans_20140618.fasta	49574.6	1	1	1	71	0.157	0.774	possibly correct	TRUE	B1.1388.1388.2.dta	MIEKATnGKETFK	K	G	0.997	39.9	29.9	30.1	2		n7: Deamidated (+0.98)	749.392	1496.77	1497.76	2	0.01433	9.566	9514.15	207	219	FALSE	gi|68491798,gi|46431493
20140618_69488Karla_Candida	Uncategorized Sample	B1	B1.RAW (F006975)	NADP-specific glutamate dehydrogenase, putative [Candida dubliniensis CD36]	gi|223643550	Candida_albicans_20140618.fasta	49574.6	1	1	1	71	0.157	0.774	possibly correct	TRUE	B1.1435.1435.2.dta	MIEKATnGKETFK	K	G	0.997	47.9	29.1	37.1	2		n7: Deamidated (+0.98)	749.391	1496.77	1497.76	2	0.01262	8.425	19243.8	207	219	FALSE	gi|68491798,gi|46431493
20140618_69488Karla_Candida	Uncategorized Sample	B1	B1.RAW (F006975)	NADP-specific glutamate dehydrogenase, putative [Candida dubliniensis CD36]	gi|223643550	Candida_albicans_20140618.fasta	49574.6	1	1	1	71	0.157	0.774	possibly correct	TRUE	B1.1509.1509.2.dta	nALTGLSmGGGK	K	G	0.997	49.2	29.3	34.3	2		n1: Deamidated (+0.98), m8: Oxidation (+15.99)	561.78	1121.54	1122.55	2	0.005873	5.232	18786.5	102	113	FALSE	gi|68491798,gi|46431493
20140618_69488Karla_Candida	Uncategorized Sample	B1	B1.RAW (F006975)	NADP-specific glutamate dehydrogenase, putative [Candida dubliniensis CD36]	gi|223643550	Candida_albicans_20140618.fasta	49574.6	1	1	1	71	0.157	0.774	possibly correct	TRUE	B1.1666.1666.2.dta	NALTGLSMGGGK	K	G	0.997	58.4	29.8	48.8	2			553.29	1104.57	1105.57	2	0.005064	4.58	181850	102	113	FALSE	gi|68491798,gi|46431493
20140618_69488Karla_Candida	Uncategorized Sample	B1	B1.RAW (F006975)	NADP-specific glutamate dehydrogenase, putative [Candida dubliniensis CD36]	gi|223643550	Candida_albicans_20140618.fasta	49574.6	1	1	1	71	0.157	0.774	possibly correct	TRUE	B1.1539.1539.2.dta	NALTGLSmGGGK	K	G	0.997	69.3	29.7	65.5	2		m8: Oxidation (+15.99)	561.289	1120.56	1121.56	2	0.008079	7.203	107310	102	113	FALSE	gi|68491798,gi|46431493
20140618_69488Karla_Candida	Uncategorized Sample	B1	B1.RAW (F006975)	NADP-specific glutamate dehydrogenase, putative [Candida dubliniensis CD36]	gi|223643550	Candida_albicans_20140618.fasta	49574.6	1	1	1	71	0.157	0.774	possibly correct	TRUE	B1.1581.1581.2.dta	NALTGLSmGGGK	K	G	0.997	71.5	30.1	66.2	2		m8: Oxidation (+15.99)	561.288	1120.56	1121.56	2	0.006489	5.786	9377.64	102	113	FALSE	gi|68491798,gi|46431493
20140618_69488Karla_Candida	Uncategorized Sample	B1	B1.RAW (F006975)	NADP-specific glutamate dehydrogenase, putative [Candida dubliniensis CD36]	gi|223643550	Candida_albicans_20140618.fasta	49574.6	1	1	1	71	0.157	0.774	possibly correct	TRUE	B1.1699.1699.2.dta	NALTGLSMGGGKGGSDFNPK	K	N	0.997	77.2	30.9	70.3	2			954.474	1906.93	1907.93	2	0.01139	5.972	205433	102	121	FALSE	gi|68491798,gi|46431493
20140618_69488Karla_Candida	Uncategorized Sample	B1	B1.RAW (F006975)	NADP-specific glutamate dehydrogenase, putative [Candida dubliniensis CD36]	gi|223643550	Candida_albicans_20140618.fasta	49574.6	1	1	1	71	0.157	0.774	possibly correct	TRUE	B1.1612.1612.2.dta	NALTGLSmGGGKGGSDFNPK	K	N	0.997	89.7	31.4	82.9	2		m8: Oxidation (+15.99)	962.471	1922.93	1923.92	2	0.01246	6.476	71568.7	102	121	FALSE	gi|68491798,gi|46431493
20140618_69488Karla_Candida	Uncategorized Sample	B1	B1.RAW (F006975)	NADP-specific glutamate dehydrogenase, putative [Candida dubliniensis CD36]	gi|223643550	Candida_albicans_20140618.fasta	49574.6	1	1	1	71	0.157	0.774	possibly correct	TRUE	B1.1772.1772.2.dta	NENGLPSLLK	K	G	0.997	42.2	26.9	36.3	2			542.807	1083.6	1084.6	2	0.006764	6.236	76549.9	426	435	FALSE	gi|68491798,gi|46431493
20140618_69488Karla_Candida	Uncategorized Sample	B1	B1.RAW (F006975)	NADP-specific glutamate dehydrogenase, putative [Candida dubliniensis CD36]	gi|223643550	Candida_albicans_20140618.fasta	49574.6	1	1	1	71	0.157	0.774	possibly correct	TRUE	B1.1787.1787.2.dta	NEnGLPSLLK	K	G	0.997	44.4	27.6	7.26	2		n3: Deamidated (+0.98)	543.298	1084.58	1085.58	2	0.004078	3.757	204463	426	435	FALSE	gi|68491798,gi|46431493
20140618_69488Karla_Candida	Uncategorized Sample	B1	B1.RAW (F006975)	NADP-specific glutamate dehydrogenase, putative [Candida dubliniensis CD36]	gi|223643550	Candida_albicans_20140618.fasta	49574.6	1	1	1	71	0.157	0.774	possibly correct	TRUE	B1.1776.1776.2.dta	nGITADQVYAIAAAK	K	L	0.997	77.9	30.9	14	2		n1: Deamidated (+0.98)	753.9	1505.79	1506.78	2	0.01245	8.261	1651720	260	274	FALSE	gi|68491798,gi|46431493
20140618_69488Karla_Candida	Uncategorized Sample	B1	B1.RAW (F006975)	NADP-specific glutamate dehydrogenase, putative [Candida dubliniensis CD36]	gi|223643550	Candida_albicans_20140618.fasta	49574.6	1	1	1	71	0.157	0.774	possibly correct	TRUE	B1.1763.1763.2.dta	NGITADQVYAIAAAK	K	L	0.997	93.7	29.4	85.5	2			753.406	1504.8	1505.8	2	0.009154	6.079	475317	260	274	FALSE	gi|68491798,gi|46431493
20140618_69488Karla_Candida	Uncategorized Sample	B1	B1.RAW (F006975)	NADP-specific glutamate dehydrogenase, putative [Candida dubliniensis CD36]	gi|223643550	Candida_albicans_20140618.fasta	49574.6	1	1	1	71	0.157	0.774	possibly correct	TRUE	B1.1783.1783.2.dta	NNWAGVLTGK	R	G	0.997	39.6	29.3	33.9	2			530.286	1058.56	1059.56	2	0.007234	6.827	262838	173	182	FALSE	gi|68491798,gi|46431493
20140618_69488Karla_Candida	Uncategorized Sample	B1	B1.RAW (F006975)	NADP-specific glutamate dehydrogenase, putative [Candida dubliniensis CD36]	gi|223643550	Candida_albicans_20140618.fasta	49574.6	1	1	1	71	0.157	0.774	possibly correct	TRUE	B1.1740.1740.2.dta	RVAISGSGNVAQYAALK	K	V	0.997	49.4	28	43.3	2			852.979	1703.94	1704.94	2	0.01097	6.437	10272.1	222	238	FALSE	gi|68491798,gi|46431493
20140618_69488Karla_Candida	Uncategorized Sample	B1	B1.RAW (F006975)	NADP-specific glutamate dehydrogenase, putative [Candida dubliniensis CD36]	gi|223643550	Candida_albicans_20140618.fasta	49574.6	1	1	1	71	0.157	0.774	possibly correct	TRUE	B1.1667.1667.2.dta	RVAISGSGNVAQYAALK	K	V	0.997	67.8	28.6	61.9	2			852.978	1703.94	1704.94	2	0.008774	5.146	61110.6	222	238	FALSE	gi|68491798,gi|46431493
20140618_69488Karla_Candida	Uncategorized Sample	B1	B1.RAW (F006975)	NADP-specific glutamate dehydrogenase, putative [Candida dubliniensis CD36]	gi|223643550	Candida_albicans_20140618.fasta	49574.6	1	1	1	71	0.157	0.774	possibly correct	TRUE	B1.1915.1915.3.dta	SLEQIVADSVqLFSGDHSVEYLAGVRPWTK	K	V	0.997	111	30.8	7.31	2		q11: Deamidated (+0.98)	1111.57	3331.7	3332.68	3	0.02411	7.234	265802	279	308	TRUE
20140618_69488Karla_Candida	Uncategorized Sample	B1	B1.RAW (F006975)	NADP-specific glutamate dehydrogenase, putative [Candida dubliniensis CD36]	gi|223643550	Candida_albicans_20140618.fasta	49574.6	1	1	1	71	0.157	0.774	possibly correct	TRUE	B1.1339.1339.2.dta	TAQKYSIEK	K	N	0.997	34.6	27.8	34.4	2			534.294	1066.57	1067.57	2	0.008344	7.816	20159.6	417	425	FALSE	gi|68491798,gi|46431493
20140618_69488Karla_Candida	Uncategorized Sample	B1	B1.RAW (F006975)	NADP-specific glutamate dehydrogenase, putative [Candida dubliniensis CD36]	gi|223643550	Candida_albicans_20140618.fasta	49574.6	1	1	1	71	0.157	0.774	possibly correct	TRUE	B1.1766.1766.2.dta	TAQKYSIEKNEnGLPSLLK	K	G	0.997	79.1	28.8	2.53	2		n12: Deamidated (+0.98)	1067.58	2133.15	2134.14	2	0.01411	6.611	259986	417	435	FALSE	gi|68491798,gi|46431493
20140618_69488Karla_Candida	Uncategorized Sample	B1	B1.RAW (F006975)	NADP-specific glutamate dehydrogenase, putative [Candida dubliniensis CD36]	gi|223643550	Candida_albicans_20140618.fasta	49574.6	1	1	1	71	0.157	0.774	possibly correct	TRUE	B1.1811.1811.2.dta	VADAmFDQGDVF	K	-	0.997	35.8	25	35.8	2		m5: Oxidation (+15.99)	665.789	1329.56	1330.56	2	0.008199	6.162	27191.5	445	456	FALSE	gi|68491798,gi|46431493
20140618_69488Karla_Candida	Uncategorized Sample	B1	B1.RAW (F006975)	NADP-specific glutamate dehydrogenase, putative [Candida dubliniensis CD36]	gi|223643550	Candida_albicans_20140618.fasta	49574.6	1	1	1	71	0.157	0.774	possibly correct	TRUE	B1.1875.1875.2.dta	VADAMFDQGDVF	K	-	0.997	46.3	25	46.3	2			657.791	1313.57	1314.57	2	0.007874	5.99	10052.1	445	456	FALSE	gi|68491798,gi|46431493
20140618_69488Karla_Candida	Uncategorized Sample	B1	B1.RAW (F006975)	NADP-specific glutamate dehydrogenase, putative [Candida dubliniensis CD36]	gi|223643550	Candida_albicans_20140618.fasta	49574.6	1	1	1	71	0.157	0.774	possibly correct	TRUE	B1.1807.1807.2.dta	VAISGSGNVAQYAALK	R	V	0.997	87.4	29.1	76.8	2			774.928	1547.84	1548.84	2	0.009904	6.394	24884.6	223	238	FALSE	gi|68491798,gi|46431493
20140618_69488Karla_Candida	Uncategorized Sample	B1	B1.RAW (F006975)	NADP-specific glutamate dehydrogenase, putative [Candida dubliniensis CD36]	gi|223643550	Candida_albicans_20140618.fasta	49574.6	1	1	1	71	0.157	0.774	possibly correct	TRUE	B1.1749.1749.2.dta	VAISGSGNVAQYAALK	R	V	0.997	92.2	28.6	86.3	2			774.927	1547.84	1548.84	2	0.009534	6.156	15410.2	223	238	FALSE	gi|68491798,gi|46431493
20140618_69488Karla_Candida	Uncategorized Sample	B1	B1.RAW (F006975)	NADP-specific glutamate dehydrogenase, putative [Candida dubliniensis CD36]	gi|223643550	Candida_albicans_20140618.fasta	49574.6	1	1	1	71	0.157	0.774	possibly correct	TRUE	B1.1701.1701.2.dta	VAISGSGNVAQYAALK	R	V	0.997	93.9	29.1	87.4	2			774.928	1547.84	1548.84	2	0.01002	6.472	88365.4	223	238	FALSE	gi|68491798,gi|46431493
20140618_69488Karla_Candida	Uncategorized Sample	B1	B1.RAW (F006975)	NADP-specific glutamate dehydrogenase, putative [Candida dubliniensis CD36]	gi|223643550	Candida_albicans_20140618.fasta	49574.6	1	1	1	71	0.157	0.774	possibly correct	TRUE	B1.1822.1822.2.dta	VAISGSGNVAQYAALK	R	V	0.997	96.3	29.1	89.2	2			774.928	1547.84	1548.84	2	0.01002	6.472	68222.4	223	238	FALSE	gi|68491798,gi|46431493
20140618_69488Karla_Candida	Uncategorized Sample	B1	B1.RAW (F006975)	NADP-specific glutamate dehydrogenase, putative [Candida dubliniensis CD36]	gi|223643550	Candida_albicans_20140618.fasta	49574.6	1	1	1	71	0.157	0.774	possibly correct	TRUE	B1.1657.1657.2.dta	VAISGSGNVAQYAALK	R	V	0.997	109	29.1	103	2			774.928	1547.84	1548.84	2	0.01063	6.866	104604	223	238	FALSE	gi|68491798,gi|46431493
20140618_69488Karla_Candida	Uncategorized Sample	B1	B1.RAW (F006975)	NADP-specific glutamate dehydrogenase, putative [Candida dubliniensis CD36]	gi|223643550	Candida_albicans_20140618.fasta	49574.6	1	1	1	71	0.157	0.774	possibly correct	TRUE	B1.1719.1719.2.dta	VGQVDVALPSATQNEVSGEEAK	K	A	0.997	43.9	30.9	39.5	2			1114.56	2227.11	2228.1	2	0.01762	7.91	27445.1	309	330	FALSE	gi|68491798,gi|46431493
20140618_69488Karla_Candida	Uncategorized Sample	B1	B1.RAW (F006975)	NADP-specific glutamate dehydrogenase, putative [Candida dubliniensis CD36]	gi|223643550	Candida_albicans_20140618.fasta	49574.6	1	1	1	71	0.157	0.774	possibly correct	TRUE	B1.1668.1668.2.dta	VGQVDVALPSATQNEVSGEEAK	K	A	0.997	94	31.1	84.7	2			1114.56	2227.11	2228.1	2	0.01079	4.844	75278.6	309	330	FALSE	gi|68491798,gi|46431493
20140618_69488Karla_Candida	Uncategorized Sample	B1	B1.RAW (F006975)	NADP-specific glutamate dehydrogenase, putative [Candida dubliniensis CD36]	gi|223643550	Candida_albicans_20140618.fasta	49574.6	1	1	1	71	0.157	0.774	possibly correct	TRUE	B1.1762.1762.2.dta	VGQVDVALPSATQNEVSGEEAK	K	A	0.997	98	30.9	89.8	2			1114.56	2227.11	2228.1	2	0.01323	5.94	27975.8	309	330	FALSE	gi|68491798,gi|46431493
20140618_69488Karla_Candida	Uncategorized Sample	B1	B1.RAW (F006975)	NADP-specific glutamate dehydrogenase, putative [Candida dubliniensis CD36]	gi|223643550	Candida_albicans_20140618.fasta	49574.6	1	1	1	71	0.157	0.774	possibly correct	TRUE	B1.1622.1622.2.dta	VGQVDVALPSATQNEVSGEEAK	K	A	0.997	104	30.9	96.5	2			1114.56	2227.11	2228.1	2	0.01372	6.159	2364500	309	330	FALSE	gi|68491798,gi|46431493
20140618_69488Karla_Candida	Uncategorized Sample	B1	B1.RAW (F006975)	NADP-specific glutamate dehydrogenase, putative [Candida dubliniensis CD36]	gi|223643550	Candida_albicans_20140618.fasta	49574.6	1	1	1	71	0.157	0.774	possibly correct	TRUE	B1.1756.1756.3.dta	VGQVDVALPSATQNEVSGEEAKALVDAGcK	K	F	0.997	60	31.5	55.4	2		c29: Carbamidomethyl (+57.02)	1014.85	3041.51	3042.51	3	0.01598	5.252	178052	309	338	FALSE	gi|68491798,gi|46431493
20140618_69488Karla_Candida	Uncategorized Sample	B1	B1.RAW (F006975)	NADP-specific glutamate dehydrogenase, putative [Candida dubliniensis CD36]	gi|223643550	Candida_albicans_20140618.fasta	49574.6	1	1	1	71	0.157	0.774	possibly correct	TRUE	B1.1558.1558.2.dta	VQWTNEEVDAK	R	L	0.997	58.3	29.3	51.4	2			659.822	1317.63	1318.63	2	0.009194	6.972	107347	392	402	FALSE	gi|68491798,gi|46431493
20140618_69488Karla_Candida	Uncategorized Sample	B1	B1.RAW (F006975)	NADP-specific glutamate dehydrogenase, putative [Candida dubliniensis CD36]	gi|223643550	Candida_albicans_20140618.fasta	49574.6	1	1	1	71	0.157	0.774	possibly correct	TRUE	B1.1516.1516.2.dta	VQWTNEEVDAK	R	L	0.997	57.6	29.6	50.8	2			659.822	1317.63	1318.63	2	0.008584	6.51	38388.6	392	402	FALSE	gi|68491798,gi|46431493
20140618_69488Karla_Candida	Uncategorized Sample	B1	B1.RAW (F006975)	NADP-specific glutamate dehydrogenase, putative [Candida dubliniensis CD36]	gi|223643550	Candida_albicans_20140618.fasta	49574.6	1	1	1	71	0.157	0.774	possibly correct	TRUE	B1.1647.1647.2.dta	VQWTNEEVDAKLK	R	E	0.997	63	30.9	49.8	2			780.412	1558.81	1559.81	2	0.01076	6.901	70257.2	392	404	FALSE	gi|68491798,gi|46431493
20140618_69488Karla_Candida	Uncategorized Sample	B1	B1.RAW (F006975)	NADP-specific glutamate dehydrogenase, putative [Candida dubliniensis CD36]	gi|223643550	Candida_albicans_20140618.fasta	49574.6	1	1	1	71	0.157	0.774	possibly correct	TRUE	B1.1600.1600.2.dta	VQYNSALGPYK	R	G	0.997	48	27.9	31.6	2			620.326	1238.64	1239.64	2	0.008584	6.925	282311	67	77	FALSE	gi|68491798,gi|46431493
20140618_69488Karla_Candida	Uncategorized Sample	B1	B1.RAW (F006975)	NADP-specific glutamate dehydrogenase, putative [Candida dubliniensis CD36]	gi|223643550	Candida_albicans_20140618.fasta	49574.6	1	1	1	71	0.157	0.774	possibly correct	TRUE	B1.1655.1655.2.dta	VQYNSALGPYKGGLR	R	F	0.997	61.3	29.6	53	2			811.941	1621.87	1622.87	2	0.009884	6.09	803260	67	81	FALSE	gi|68491798,gi|46431493
20140618_69488Karla_Candida	Uncategorized Sample	B1	B1.RAW (F006975)	NADP-specific glutamate dehydrogenase, putative [Candida dubliniensis CD36]	gi|223643550	Candida_albicans_20140618.fasta	49574.6	1	1	1	71	0.157	0.774	possibly correct	TRUE	B1.1721.1721.2.dta	VTWENDKGEIEVnNGFR	R	V	0.997	62.5	30.3	1.37	2		n13: Deamidated (+0.98)	1004.48	2006.95	2007.94	2	0.01949	9.705	811709	50	66	FALSE	gi|68491798,gi|46431493
20140618_69488Karla_Candida	Uncategorized Sample	B1	B1.RAW (F006975)	NADP-specific glutamate dehydrogenase, putative [Candida dubliniensis CD36]	gi|223643550	Candida_albicans_20140618.fasta	49574.6	1	1	1	71	0.157	0.774	possibly correct	TRUE	B1.1711.1711.2.dta	VTWENDKGEIEVNNGFR	R	V	0.997	63.3	30.9	55.1	2			1003.99	2005.96	2006.96	2	0.01473	7.341	578228	50	66	FALSE	gi|68491798,gi|46431493
20140618_69488Karla_Candida	Uncategorized Sample	B1	B1.RAW (F006975)	NADP-specific glutamate dehydrogenase, putative [Candida dubliniensis CD36]	gi|223643550	Candida_albicans_20140618.fasta	49574.6	1	1	1	71	0.157	0.774	possibly correct	TRUE	B1.1755.1755.2.dta	VTWENDKGEIEVNnGFR	R	V	0.997	72.3	30.3	9.35	2		n14: Deamidated (+0.98)	1004.48	2006.95	2007.94	2	0.01327	6.608	110026	50	66	FALSE	gi|68491798,gi|46431493
20140618_69488Karla_Candida	Uncategorized Sample	B1	B1.RAW (F006975)	NADP-specific glutamate dehydrogenase, putative [Candida dubliniensis CD36]	gi|223643550	Candida_albicans_20140618.fasta	49574.6	1	1	1	71	0.157	0.774	possibly correct	TRUE	B1.1784.1784.2.dta	YIGPDTDVPAGDIGVGGR	R	E	0.997	67.5	30.9	57.3	2			879.941	1757.87	1758.87	2	0.009394	5.341	30917.9	142	159	FALSE	gi|68491798,gi|46431493
20140618_69488Karla_Candida	Uncategorized Sample	B1	B1.RAW (F006975)	NADP-specific glutamate dehydrogenase, putative [Candida dubliniensis CD36]	gi|223643550	Candida_albicans_20140618.fasta	49574.6	1	1	1	71	0.157	0.774	possibly correct	TRUE	B1.1700.1700.2.dta	YIGPDTDVPAGDIGVGGR	R	E	0.997	74.1	30.7	64.6	2			879.942	1757.87	1758.87	2	0.01	5.688	138677	142	159	FALSE	gi|68491798,gi|46431493
20140618_69488Karla_Candida	Uncategorized Sample	B1	B1.RAW (F006975)	NADP-specific glutamate dehydrogenase, putative [Candida dubliniensis CD36]	gi|223643550	Candida_albicans_20140618.fasta	49574.6	1	1	1	71	0.157	0.774	possibly correct	TRUE	B1.1656.1656.2.dta	YIGPDTDVPAGDIGVGGR	R	E	0.997	76.3	30.7	66.3	2			879.942	1757.87	1758.87	2	0.01036	5.892	592890	142	159	FALSE	gi|68491798,gi|46431493
20140618_69488Karla_Candida	Uncategorized Sample	B1	B1.RAW (F006975)	NADP-specific glutamate dehydrogenase, putative [Candida dubliniensis CD36]	gi|223643550	Candida_albicans_20140618.fasta	49574.6	1	1	1	71	0.157	0.774	possibly correct	TRUE	B1.1858.1858.2.dta	YSIEKNEnGLPSLLK	K	G	0.994	40.6	29.9	2.47	2		n8: Deamidated (+0.98)	853.457	1704.9	1705.9	2	0.006288	3.686	81428.1	421	435	FALSE	gi|68491798,gi|46431493
20140618_69488Karla_Candida	Uncategorized Sample	B1	B1.RAW (F006975)	NADP-specific glutamate dehydrogenase, putative [Candida dubliniensis CD36]	gi|223643550	Candida_albicans_20140618.fasta	49574.6	1	1	1	71	0.157	0.774	possibly correct	TRUE	B1.1789.1789.2.dta	YSIEKNENGLPSLLK	K	G	0.997	71.9	29.7	57.1	2			852.967	1703.92	1704.92	2	0.009354	5.486	170956	421	435	FALSE	gi|68491798,gi|46431493
20140618_69488Karla_Candida	Uncategorized Sample	B1	B1.RAW (F006975)	NADP-specific glutamate dehydrogenase, putative [Candida dubliniensis CD36]	gi|223643550	Candida_albicans_20140618.fasta	49574.6	1	1	1	71	0.157	0.774	possibly correct	TRUE	B1.1809.1809.2.dta	YSIEKNEnGLPSLLK	K	G	0.997	75.7	29.6	13.9	2		n8: Deamidated (+0.98)	853.46	1704.91	1705.9	2	0.01142	6.693	918204	421	435	FALSE	gi|68491798,gi|46431493
20140618_69488Karla_Candida	Uncategorized Sample	B2	B2.RAW (F006974)	dihydrolipoyl dehydrogenase, mitochondrial precursor [Candida albicans WO-1]	gi|238880151,gi|46433714,gi|46433753,gi|53955093,gi|68487498,gi|68487571	Candida_albicans_20140618.fasta	52857.8	1	8	8	8	0.0125	0.232	possibly correct	TRUE	B2.1660.1660.2.dta	AAQLGLNTAcIEK	K	R	0.997	49.5	30.6	42.4	2		c10: Carbamidomethyl (+57.02)	694.868	1387.72	1388.72	2	0.008399	6.048	6971.26	44	56	TRUE
20140618_69488Karla_Candida	Uncategorized Sample	B2	B2.RAW (F006974)	dihydrolipoyl dehydrogenase, mitochondrial precursor [Candida albicans WO-1]	gi|238880151,gi|46433714,gi|46433753,gi|53955093,gi|68487498,gi|68487571	Candida_albicans_20140618.fasta	52857.8	1	8	8	8	0.0125	0.232	possibly correct	TRUE	B2.1651.1651.2.dta	AEEEGIAAAEYIKK	K	G	0.997	70.2	30.4	56.3	2			761.398	1520.78	1521.78	2	0.008734	5.739	17661.7	349	362	TRUE
20140618_69488Karla_Candida	Uncategorized Sample	B2	B2.RAW (F006974)	dihydrolipoyl dehydrogenase, mitochondrial precursor [Candida albicans WO-1]	gi|238880151,gi|46433714,gi|46433753,gi|53955093,gi|68487498,gi|68487571	Candida_albicans_20140618.fasta	52857.8	1	8	8	8	0.0125	0.232	possibly correct	TRUE	B2.1684.1684.2.dta	DGEVVKIEVEDVK	R	S	0.997	59.8	30	51.6	2			729.893	1457.77	1458.77	2	0.009034	6.193	12982.3	268	280	TRUE
20140618_69488Karla_Candida	Uncategorized Sample	B2	B2.RAW (F006974)	dihydrolipoyl dehydrogenase, mitochondrial precursor [Candida albicans WO-1]	gi|238880151,gi|46433714,gi|46433753,gi|53955093,gi|68487498,gi|68487571	Candida_albicans_20140618.fasta	52857.8	1	8	8	8	0.0125	0.232	possibly correct	TRUE	B2.1831.1831.2.dta	IVTSTGILSLK	R	E	0.997	63.9	25	55.2	2			566.357	1130.7	1131.7	2	0.007194	6.357	41732.7	185	195	TRUE
20140618_69488Karla_Candida	Uncategorized Sample	B2	B2.RAW (F006974)	dihydrolipoyl dehydrogenase, mitochondrial precursor [Candida albicans WO-1]	gi|238880151,gi|46433714,gi|46433753,gi|53955093,gi|68487498,gi|68487571	Candida_albicans_20140618.fasta	52857.8	1	8	8	8	0.0125	0.232	possibly correct	TRUE	B2.1841.1841.2.dta	KYDVVVIGGGPGGYVAAIK	K	A	0.997	90.7	26.3	82.7	2			932.028	1862.04	1863.04	2	0.01064	5.713	191542	25	43	TRUE
20140618_69488Karla_Candida	Uncategorized Sample	B2	B2.RAW (F006974)	dihydrolipoyl dehydrogenase, mitochondrial precursor [Candida albicans WO-1]	gi|238880151,gi|46433714,gi|46433753,gi|53955093,gi|68487498,gi|68487571	Candida_albicans_20140618.fasta	52857.8	1	8	8	8	0.0125	0.232	possibly correct	TRUE	B2.1948.1948.2.dta	LAIIGGGIIGLEMASVYAR	R	L	0.997	101	26.2	97.1	2			952.544	1903.07	1904.07	2	0.01321	6.94	10606.7	201	219	TRUE
20140618_69488Karla_Candida	Uncategorized Sample	B2	B2.RAW (F006974)	dihydrolipoyl dehydrogenase, mitochondrial precursor [Candida albicans WO-1]	gi|238880151,gi|46433714,gi|46433753,gi|53955093,gi|68487498,gi|68487571	Candida_albicans_20140618.fasta	52857.8	1	8	8	8	0.0125	0.232	possibly correct	TRUE	B2.1803.1803.2.dta	VGKFPFIANSR	K	A	0.997	38.5	26.6	25.6	2			618.353	1234.69	1235.69	2	0.008374	6.777	86791.8	401	411	TRUE
20140618_69488Karla_Candida	Uncategorized Sample	B2	B2.RAW (F006974)	dihydrolipoyl dehydrogenase, mitochondrial precursor [Candida albicans WO-1]	gi|238880151,gi|46433714,gi|46433753,gi|53955093,gi|68487498,gi|68487571	Candida_albicans_20140618.fasta	52857.8	1	8	8	8	0.0125	0.232	possibly correct	TRUE	B2.1772.1772.2.dta	VIGDVTFGPmLAHK	R	A	0.997	38.3	29.6	31.6	2		m10: Oxidation (+15.99)	750.903	1499.79	1500.79	2	0.009979	6.649	4269.33	335	348	TRUE
20140618_69488Karla_Candida	Uncategorized Sample	B2	B2.RAW (F006974)	unnamed protein product [Candida albicans SC5314]	gi|227286025,gi|353526260,gi|46442492,gi|46442627,gi|53956610,gi|68470480,gi|68470741	Candida_albicans_20140618.fasta	37634.8	1	4	4	5	0.00779	0.17	possibly correct	TRUE	B2.1649.1649.2.dta	AHIVAFEKDSIQGQR	K	L	0.997	79.8	29.7	72.2	2			849.955	1697.89	1698.89	2	0.009684	5.7	38767.5	252	266	TRUE
20140618_69488Karla_Candida	Uncategorized Sample	B2	B2.RAW (F006974)	unnamed protein product [Candida albicans SC5314]	gi|227286025,gi|353526260,gi|46442492,gi|46442627,gi|53956610,gi|68470480,gi|68470741	Candida_albicans_20140618.fasta	37634.8	1	4	4	5	0.00779	0.17	possibly correct	TRUE	B2.1713.1713.2.dta	KDFPQLDSQLPK	R	G	0.997	64.6	30.6	45.8	2			708.384	1414.75	1415.75	2	0.007664	5.413	16762	285	296	TRUE
20140618_69488Karla_Candida	Uncategorized Sample	B2	B2.RAW (F006974)	unnamed protein product [Candida albicans SC5314]	gi|227286025,gi|353526260,gi|46442492,gi|46442627,gi|53956610,gi|68470480,gi|68470741	Candida_albicans_20140618.fasta	37634.8	1	4	4	5	0.00779	0.17	possibly correct	TRUE	B2.1937.1937.2.dta	LILAESPFSTQSILDLIR	R	K	0.997	55.2	26.2	55.2	2			1008.58	2015.14	2016.14	2	0.01247	6.187	2291.75	267	284	TRUE
20140618_69488Karla_Candida	Uncategorized Sample	B2	B2.RAW (F006974)	unnamed protein product [Candida albicans SC5314]	gi|227286025,gi|353526260,gi|46442492,gi|46442627,gi|53956610,gi|68470480,gi|68470741	Candida_albicans_20140618.fasta	37634.8	1	4	4	5	0.00779	0.17	possibly correct	TRUE	B2.1385.1385.2.dta	SNEKGDSLKENLK	R	A	0.997	41.2	30.1	27.3	2			731.386	1460.76	1461.75	2	0.01051	7.193	8066.72	37	49	TRUE
20140618_69488Karla_Candida	Uncategorized Sample	B2	B2.RAW (F006974)	unnamed protein product [Candida albicans SC5314]	gi|227286025,gi|353526260,gi|46442492,gi|46442627,gi|53956610,gi|68470480,gi|68470741	Candida_albicans_20140618.fasta	37634.8	1	4	4	5	0.00779	0.17	possibly correct	TRUE	B2.1332.1332.2.dta	SNEKGDSLKENLK	R	A	0.997	44.9	29.9	31	2			731.386	1460.76	1461.75	2	0.01063	7.275	7345.97	37	49	TRUE
20140618_69488Karla_Candida	Uncategorized Sample	B2	B2.RAW (F006974)	S-adenosylmethionine synthetase [Candida albicans WO-1]	gi|238878455,gi|46435304,gi|46435344,gi|53956301,gi|68484437,gi|68484520,gi|7271000	Candida_albicans_20140618.fasta	42261.5	1	2	2	3	0.00467	0.114	possibly correct	TRUE	B2.1760.1760.2.dta	FVIGGPQGDAGLTGR	R	K	0.997	57.5	30.7	40.8	2			722.886	1443.76	1444.75	2	0.009564	6.62	8722.19	240	254	TRUE
20140618_69488Karla_Candida	Uncategorized Sample	B2	B2.RAW (F006974)	S-adenosylmethionine synthetase [Candida albicans WO-1]	gi|238878455,gi|46435304,gi|46435344,gi|53956301,gi|68484437,gi|68484520,gi|7271000	Candida_albicans_20140618.fasta	42261.5	1	2	2	3	0.00467	0.114	possibly correct	TRUE	B2.1836.1836.2.dta	SGSLPWLRPDTK	R	T	0.995	34.2	29.6	27.7	2			678.872	1355.73	1356.73	2	0.008884	6.548	3540.63	160	171	TRUE
20140618_69488Karla_Candida	Uncategorized Sample	B2	B2.RAW (F006974)	S-adenosylmethionine synthetase [Candida albicans WO-1]	gi|238878455,gi|46435304,gi|46435344,gi|53956301,gi|68484437,gi|68484520,gi|7271000	Candida_albicans_20140618.fasta	42261.5	1	2	2	3	0.00467	0.114	possibly correct	TRUE	B2.1674.1674.2.dta	TQVTIEYEKDGGAVIPK	K	R	0.997	52.2	30.2	52	2			924.497	1846.98	1847.98	2	0.01222	6.615	15294.6	172	188	TRUE
20140618_69488Karla_Candida	Uncategorized Sample	B2	B2.RAW (F006974)	enolase [Candida albicans]	gi|170861,gi|170863,gi|170865,gi|232054,gi|238878729,gi|298544461,gi|46433227,gi|46433257,gi|564583213,gi|68488457,gi|68488516	Candida_albicans_20140618.fasta	47233.4	1	41	63	188	0.293	0.698	possibly correct	TRUE	B2.1701.1701.2.dta	AANALLLK	K	V	0.99	63.6	25.9	29.1	2			407.266	812.518	813.519	2	0.005604	6.889	28794.7	342	349	TRUE
20140618_69488Karla_Candida	Uncategorized Sample	B2	B2.RAW (F006974)	enolase [Candida albicans]	gi|170861,gi|170863,gi|170865,gi|232054,gi|238878729,gi|298544461,gi|46433227,gi|46433257,gi|564583213,gi|68488457,gi|68488516	Candida_albicans_20140618.fasta	47233.4	1	41	63	188	0.293	0.698	possibly correct	TRUE	B2.1445.1445.2.dta	AKIDVVDQAK	K	I	0.997	41.2	29.9	31.8	2			543.815	1085.62	1086.62	2	0.007064	6.501	68021.1	81	90	TRUE
20140618_69488Karla_Candida	Uncategorized Sample	B2	B2.RAW (F006974)	enolase [Candida albicans]	gi|170861,gi|170863,gi|170865,gi|232054,gi|238878729,gi|298544461,gi|46433227,gi|46433257,gi|564583213,gi|68488457,gi|68488516	Candida_albicans_20140618.fasta	47233.4	1	41	63	188	0.293	0.698	possibly correct	TRUE	B2.1581.1581.2.dta	AKIDVVDQAK	K	I	0.997	41.2	29.9	21.7	2			543.814	1085.61	1086.62	2	0.005594	5.148	26738.6	81	90	TRUE
20140618_69488Karla_Candida	Uncategorized Sample	B2	B2.RAW (F006974)	enolase [Candida albicans]	gi|170861,gi|170863,gi|170865,gi|232054,gi|238878729,gi|298544461,gi|46433227,gi|46433257,gi|564583213,gi|68488457,gi|68488516	Candida_albicans_20140618.fasta	47233.4	1	41	63	188	0.293	0.698	possibly correct	TRUE	B2.1626.1626.2.dta	AKIDVVDQAK	K	I	0.997	43.2	29.9	23.9	2			543.814	1085.61	1086.62	2	0.005714	5.259	39837.2	81	90	TRUE
20140618_69488Karla_Candida	Uncategorized Sample	B2	B2.RAW (F006974)	enolase [Candida albicans]	gi|170861,gi|170863,gi|170865,gi|232054,gi|238878729,gi|298544461,gi|46433227,gi|46433257,gi|564583213,gi|68488457,gi|68488516	Candida_albicans_20140618.fasta	47233.4	1	41	63	188	0.293	0.698	possibly correct	TRUE	B2.1696.1696.2.dta	AKIDVVDQAK	K	I	0.997	44.8	29.9	19	2			543.814	1085.61	1086.62	2	0.005594	5.148	8911.16	81	90	TRUE
20140618_69488Karla_Candida	Uncategorized Sample	B2	B2.RAW (F006974)	enolase [Candida albicans]	gi|170861,gi|170863,gi|170865,gi|232054,gi|238878729,gi|298544461,gi|46433227,gi|46433257,gi|564583213,gi|68488457,gi|68488516	Candida_albicans_20140618.fasta	47233.4	1	41	63	188	0.293	0.698	possibly correct	TRUE	B2.1481.1481.2.dta	AKIDVVDQAK	K	I	0.997	52.9	29.9	42.3	2			543.815	1085.62	1086.62	2	0.007304	6.722	989333	81	90	TRUE
20140618_69488Karla_Candida	Uncategorized Sample	B2	B2.RAW (F006974)	enolase [Candida albicans]	gi|170861,gi|170863,gi|170865,gi|232054,gi|238878729,gi|298544461,gi|46433227,gi|46433257,gi|564583213,gi|68488457,gi|68488516	Candida_albicans_20140618.fasta	47233.4	1	41	63	188	0.293	0.698	possibly correct	TRUE	B2.1523.1523.2.dta	AKIDVVDQAK	K	I	0.997	54	30.1	37	2			543.815	1085.62	1086.62	2	0.007544	6.943	101909	81	90	TRUE
20140618_69488Karla_Candida	Uncategorized Sample	B2	B2.RAW (F006974)	enolase [Candida albicans]	gi|170861,gi|170863,gi|170865,gi|232054,gi|238878729,gi|298544461,gi|46433227,gi|46433257,gi|564583213,gi|68488457,gi|68488516	Candida_albicans_20140618.fasta	47233.4	1	41	63	188	0.293	0.698	possibly correct	TRUE	B2.1890.1890.3.dta	AKIDVVDQAKIDEFLLSLDGTPNK	K	S	0.997	68.8	27.3	62	2			877.146	2628.42	2629.41	3	0.01569	5.965	182156	81	104	TRUE
20140618_69488Karla_Candida	Uncategorized Sample	B2	B2.RAW (F006974)	enolase [Candida albicans]	gi|170861,gi|170863,gi|170865,gi|232054,gi|238878729,gi|298544461,gi|46433227,gi|46433257,gi|564583213,gi|68488457,gi|68488516	Candida_albicans_20140618.fasta	47233.4	1	41	63	188	0.293	0.698	possibly correct	TRUE	B2.1888.1888.2.dta	AKIDVVDQAKIDEFLLSLDGTPNK	K	S	0.997	83.7	27.3	81.2	2			1315.22	2628.42	2629.41	2	0.01478	5.623	139044	81	104	TRUE
20140618_69488Karla_Candida	Uncategorized Sample	B2	B2.RAW (F006974)	enolase [Candida albicans]	gi|170861,gi|170863,gi|170865,gi|232054,gi|238878729,gi|298544461,gi|46433227,gi|46433257,gi|564583213,gi|68488457,gi|68488516	Candida_albicans_20140618.fasta	47233.4	1	41	63	188	0.293	0.698	possibly correct	TRUE	B2.2062.2062.2.dta	AVANVNDIIAPALIK	K	A	0.997	33.4	25	27	2			761.46	1520.9	1521.9	2	0.01174	7.717	3066.97	66	80	TRUE
20140618_69488Karla_Candida	Uncategorized Sample	B2	B2.RAW (F006974)	enolase [Candida albicans]	gi|170861,gi|170863,gi|170865,gi|232054,gi|238878729,gi|298544461,gi|46433227,gi|46433257,gi|564583213,gi|68488457,gi|68488516	Candida_albicans_20140618.fasta	47233.4	1	41	63	188	0.293	0.698	possibly correct	TRUE	B2.2100.2100.2.dta	AVANVNDIIAPALIK	K	A	0.997	49.7	25	46.5	2			761.459	1520.9	1521.9	2	0.01113	7.316	3360.6	66	80	TRUE
20140618_69488Karla_Candida	Uncategorized Sample	B2	B2.RAW (F006974)	enolase [Candida albicans]	gi|170861,gi|170863,gi|170865,gi|232054,gi|238878729,gi|298544461,gi|46433227,gi|46433257,gi|564583213,gi|68488457,gi|68488516	Candida_albicans_20140618.fasta	47233.4	1	41	63	188	0.293	0.698	possibly correct	TRUE	B2.2056.2056.2.dta	AVANVNDIIAPALIK	K	A	0.997	54.2	25	49	2			761.459	1520.9	1521.9	2	0.009914	6.514	3235.01	66	80	TRUE
20140618_69488Karla_Candida	Uncategorized Sample	B2	B2.RAW (F006974)	enolase [Candida albicans]	gi|170861,gi|170863,gi|170865,gi|232054,gi|238878729,gi|298544461,gi|46433227,gi|46433257,gi|564583213,gi|68488457,gi|68488516	Candida_albicans_20140618.fasta	47233.4	1	41	63	188	0.293	0.698	possibly correct	TRUE	B2.2016.2016.2.dta	AVANVNDIIAPALIK	K	A	0.997	59.1	25	55.5	2			761.459	1520.9	1521.9	2	0.01125	7.395	2842.86	66	80	TRUE
20140618_69488Karla_Candida	Uncategorized Sample	B2	B2.RAW (F006974)	enolase [Candida albicans]	gi|170861,gi|170863,gi|170865,gi|232054,gi|238878729,gi|298544461,gi|46433227,gi|46433257,gi|564583213,gi|68488457,gi|68488516	Candida_albicans_20140618.fasta	47233.4	1	41	63	188	0.293	0.698	possibly correct	TRUE	B2.2117.2117.2.dta	AVANVNDIIAPALIK	K	A	0.997	70.3	25	60.9	2			761.459	1520.9	1521.9	2	0.01162	7.638	12040.3	66	80	TRUE
20140618_69488Karla_Candida	Uncategorized Sample	B2	B2.RAW (F006974)	enolase [Candida albicans]	gi|170861,gi|170863,gi|170865,gi|232054,gi|238878729,gi|298544461,gi|46433227,gi|46433257,gi|564583213,gi|68488457,gi|68488516	Candida_albicans_20140618.fasta	47233.4	1	41	63	188	0.293	0.698	possibly correct	TRUE	B2.2170.2170.2.dta	AVANVNDIIAPALIK	K	A	0.997	72.2	25	66.8	2			761.459	1520.9	1521.9	2	0.01125	7.395	6816.3	66	80	TRUE
20140618_69488Karla_Candida	Uncategorized Sample	B2	B2.RAW (F006974)	enolase [Candida albicans]	gi|170861,gi|170863,gi|170865,gi|232054,gi|238878729,gi|298544461,gi|46433227,gi|46433257,gi|564583213,gi|68488457,gi|68488516	Candida_albicans_20140618.fasta	47233.4	1	41	63	188	0.293	0.698	possibly correct	TRUE	B2.1930.1930.2.dta	AVANVNDIIAPALIK	K	A	0.997	82.2	25	74.1	2			761.461	1520.91	1521.9	2	0.01369	8.998	10758.1	66	80	TRUE
20140618_69488Karla_Candida	Uncategorized Sample	B2	B2.RAW (F006974)	enolase [Candida albicans]	gi|170861,gi|170863,gi|170865,gi|232054,gi|238878729,gi|298544461,gi|46433227,gi|46433257,gi|564583213,gi|68488457,gi|68488516	Candida_albicans_20140618.fasta	47233.4	1	41	63	188	0.293	0.698	possibly correct	TRUE	B2.1857.1857.2.dta	AVANVnDIIAPALIK	K	A	0.997	82.5	25	7.81	2		n6: Deamidated (+0.98)	761.951	1521.89	1522.88	2	0.0104	6.828	448869	66	80	TRUE
20140618_69488Karla_Candida	Uncategorized Sample	B2	B2.RAW (F006974)	enolase [Candida albicans]	gi|170861,gi|170863,gi|170865,gi|232054,gi|238878729,gi|298544461,gi|46433227,gi|46433257,gi|564583213,gi|68488457,gi|68488516	Candida_albicans_20140618.fasta	47233.4	1	41	63	188	0.293	0.698	correct	TRUE	B2.1874.1874.2.dta	AVANVNDIIAPALIK	K	A	0.997	85.5	25	83.2	2			761.458	1520.9	1521.9	2	0.008814	5.791	4953070	66	80	TRUE
20140618_69488Karla_Candida	Uncategorized Sample	B2	B2.RAW (F006974)	enolase [Candida albicans]	gi|170861,gi|170863,gi|170865,gi|232054,gi|238878729,gi|298544461,gi|46433227,gi|46433257,gi|564583213,gi|68488457,gi|68488516	Candida_albicans_20140618.fasta	47233.4	1	41	63	188	0.293	0.698	possibly correct	TRUE	B2.1973.1973.2.dta	AVANVNDIIAPALIK	K	A	0.997	90.1	25	76.6	2			761.459	1520.9	1521.9	2	0.0115	7.559	7854.08	66	80	TRUE
20140618_69488Karla_Candida	Uncategorized Sample	B2	B2.RAW (F006974)	enolase [Candida albicans]	gi|170861,gi|170863,gi|170865,gi|232054,gi|238878729,gi|298544461,gi|46433227,gi|46433257,gi|564583213,gi|68488457,gi|68488516	Candida_albicans_20140618.fasta	47233.4	1	41	63	188	0.293	0.698	possibly correct	TRUE	B2.2191.2191.2.dta	AVANVNDIIAPALIK	K	A	0.997	90.4	25	85.3	2			761.46	1520.91	1521.9	2	0.01223	8.039	21157.9	66	80	TRUE
20140618_69488Karla_Candida	Uncategorized Sample	B2	B2.RAW (F006974)	enolase [Candida albicans]	gi|170861,gi|170863,gi|170865,gi|232054,gi|238878729,gi|298544461,gi|46433227,gi|46433257,gi|564583213,gi|68488457,gi|68488516	Candida_albicans_20140618.fasta	47233.4	1	41	63	188	0.293	0.698	possibly correct	TRUE	B2.2151.2151.2.dta	AVANVNDIIAPALIK	K	A	0.997	93	25	89.1	2			761.459	1520.9	1521.9	2	0.0104	6.836	16371.3	66	80	TRUE
20140618_69488Karla_Candida	Uncategorized Sample	B2	B2.RAW (F006974)	enolase [Candida albicans]	gi|170861,gi|170863,gi|170865,gi|232054,gi|238878729,gi|298544461,gi|46433227,gi|46433257,gi|564583213,gi|68488457,gi|68488516	Candida_albicans_20140618.fasta	47233.4	1	41	63	188	0.293	0.698	possibly correct	TRUE	B2.1688.1688.2.dta	DGKYDLDFK	K	N	0.959	25.8	27.9	14	2			550.77	1099.53	1100.53	2	0.006254	5.683	110537	257	265	TRUE
20140618_69488Karla_Candida	Uncategorized Sample	B2	B2.RAW (F006974)	enolase [Candida albicans]	gi|170861,gi|170863,gi|170865,gi|232054,gi|238878729,gi|298544461,gi|46433227,gi|46433257,gi|564583213,gi|68488457,gi|68488516	Candida_albicans_20140618.fasta	47233.4	1	41	63	188	0.293	0.698	possibly correct	TRUE	B2.1645.1645.3.dta	DGKYDLDFKNPESDPSK	K	W	0.969	35.1	29.6	23.7	2			652.309	1953.91	1954.9	3	0.01018	5.209	11788.3	257	273	TRUE
20140618_69488Karla_Candida	Uncategorized Sample	B2	B2.RAW (F006974)	enolase [Candida albicans]	gi|170861,gi|170863,gi|170865,gi|232054,gi|238878729,gi|298544461,gi|46433227,gi|46433257,gi|564583213,gi|68488457,gi|68488516	Candida_albicans_20140618.fasta	47233.4	1	41	63	188	0.293	0.698	possibly correct	TRUE	B2.1727.1727.2.dta	DGKYDLDFKNPESDPSK	K	W	0.997	55.9	29.6	53.2	2			977.961	1953.91	1954.9	2	0.01135	5.808	21954.4	257	273	TRUE
20140618_69488Karla_Candida	Uncategorized Sample	B2	B2.RAW (F006974)	enolase [Candida albicans]	gi|170861,gi|170863,gi|170865,gi|232054,gi|238878729,gi|298544461,gi|46433227,gi|46433257,gi|564583213,gi|68488457,gi|68488516	Candida_albicans_20140618.fasta	47233.4	1	41	63	188	0.293	0.698	possibly correct	TRUE	B2.1632.1632.2.dta	DGKYDLDFKNPESDPSK	K	W	0.997	67.5	29.4	59.2	2			977.96	1953.91	1954.9	2	0.009034	4.621	513687	257	273	TRUE
20140618_69488Karla_Candida	Uncategorized Sample	B2	B2.RAW (F006974)	enolase [Candida albicans]	gi|170861,gi|170863,gi|170865,gi|232054,gi|238878729,gi|298544461,gi|46433227,gi|46433257,gi|564583213,gi|68488457,gi|68488516	Candida_albicans_20140618.fasta	47233.4	1	41	63	188	0.293	0.698	possibly correct	TRUE	B2.1685.1685.2.dta	DGKYDLDFKNPESDPSK	K	W	0.997	69.4	29.6	59.5	2			977.961	1953.91	1954.9	2	0.01159	5.931	50212.2	257	273	TRUE
20140618_69488Karla_Candida	Uncategorized Sample	B2	B2.RAW (F006974)	enolase [Candida albicans]	gi|170861,gi|170863,gi|170865,gi|232054,gi|238878729,gi|298544461,gi|46433227,gi|46433257,gi|564583213,gi|68488457,gi|68488516	Candida_albicans_20140618.fasta	47233.4	1	41	63	188	0.293	0.698	possibly correct	TRUE	B2.2148.2148.2.dta	EALDLIMDAIDK	K	A	0.987	33.4	30.4	27.5	2			673.852	1345.69	1346.69	2	0.009644	7.161	3627.7	225	236	TRUE
20140618_69488Karla_Candida	Uncategorized Sample	B2	B2.RAW (F006974)	enolase [Candida albicans]	gi|170861,gi|170863,gi|170865,gi|232054,gi|238878729,gi|298544461,gi|46433227,gi|46433257,gi|564583213,gi|68488457,gi|68488516	Candida_albicans_20140618.fasta	47233.4	1	41	63	188	0.293	0.698	possibly correct	TRUE	B2.1974.1974.2.dta	EALDLIMDAIDK	K	A	0.997	41.6	30.2	33.3	2			673.852	1345.69	1346.69	2	0.008794	6.53	6540.25	225	236	TRUE
20140618_69488Karla_Candida	Uncategorized Sample	B2	B2.RAW (F006974)	enolase [Candida albicans]	gi|170861,gi|170863,gi|170865,gi|232054,gi|238878729,gi|298544461,gi|46433227,gi|46433257,gi|564583213,gi|68488457,gi|68488516	Candida_albicans_20140618.fasta	47233.4	1	41	63	188	0.293	0.698	possibly correct	TRUE	B2.2064.2064.2.dta	EALDLIMDAIDK	K	A	0.997	50.8	30.1	44.6	2			673.853	1345.69	1346.69	2	0.01074	7.978	9274.3	225	236	TRUE
20140618_69488Karla_Candida	Uncategorized Sample	B2	B2.RAW (F006974)	enolase [Candida albicans]	gi|170861,gi|170863,gi|170865,gi|232054,gi|238878729,gi|298544461,gi|46433227,gi|46433257,gi|564583213,gi|68488457,gi|68488516	Candida_albicans_20140618.fasta	47233.4	1	41	63	188	0.293	0.698	possibly correct	TRUE	B2.1936.1936.2.dta	EALDLIMDAIDK	K	A	0.997	49.2	29.8	42.6	2			673.852	1345.69	1346.69	2	0.008184	6.077	3265.93	225	236	TRUE
20140618_69488Karla_Candida	Uncategorized Sample	B2	B2.RAW (F006974)	enolase [Candida albicans]	gi|170861,gi|170863,gi|170865,gi|232054,gi|238878729,gi|298544461,gi|46433227,gi|46433257,gi|564583213,gi|68488457,gi|68488516	Candida_albicans_20140618.fasta	47233.4	1	41	63	188	0.293	0.698	possibly correct	TRUE	B2.1903.1903.2.dta	EALDLIMDAIDK	K	A	0.997	61.2	29.8	53.2	2			673.852	1345.69	1346.69	2	0.008184	6.077	138078	225	236	TRUE
20140618_69488Karla_Candida	Uncategorized Sample	B2	B2.RAW (F006974)	enolase [Candida albicans]	gi|170861,gi|170863,gi|170865,gi|232054,gi|238878729,gi|298544461,gi|46433227,gi|46433257,gi|564583213,gi|68488457,gi|68488516	Candida_albicans_20140618.fasta	47233.4	1	41	63	188	0.293	0.698	possibly correct	TRUE	B2.1878.1878.2.dta	EALDLImDAIDK	K	A	0.997	71.4	30.5	58.3	2		m7: Oxidation (+15.99)	681.849	1361.68	1362.68	2	0.008019	5.885	59285	225	236	TRUE
20140618_69488Karla_Candida	Uncategorized Sample	B2	B2.RAW (F006974)	enolase [Candida albicans]	gi|170861,gi|170863,gi|170865,gi|232054,gi|238878729,gi|298544461,gi|46433227,gi|46433257,gi|564583213,gi|68488457,gi|68488516	Candida_albicans_20140618.fasta	47233.4	1	41	63	188	0.293	0.698	possibly correct	TRUE	B2.2156.2156.2.dta	EALDLIMDAIDKAGYK	K	G	0.997	67.1	30.5	60.3	2			883.463	1764.91	1765.9	2	0.01454	8.236	15397.3	225	240	TRUE
20140618_69488Karla_Candida	Uncategorized Sample	B2	B2.RAW (F006974)	enolase [Candida albicans]	gi|170861,gi|170863,gi|170865,gi|232054,gi|238878729,gi|298544461,gi|46433227,gi|46433257,gi|564583213,gi|68488457,gi|68488516	Candida_albicans_20140618.fasta	47233.4	1	41	63	188	0.293	0.698	possibly correct	TRUE	B2.1900.1900.2.dta	EALDLIMDAIDKAGYK	K	G	0.997	73.6	30	63.1	2			883.461	1764.91	1765.9	2	0.01027	5.818	196490	225	240	TRUE
20140618_69488Karla_Candida	Uncategorized Sample	B2	B2.RAW (F006974)	enolase [Candida albicans]	gi|170861,gi|170863,gi|170865,gi|232054,gi|238878729,gi|298544461,gi|46433227,gi|46433257,gi|564583213,gi|68488457,gi|68488516	Candida_albicans_20140618.fasta	47233.4	1	41	63	188	0.293	0.698	possibly correct	TRUE	B2.2130.2130.2.dta	EALDLIMDAIDKAGYK	K	G	0.997	75.6	30.5	68.1	2			883.462	1764.91	1765.9	2	0.01222	6.922	18277.8	225	240	TRUE
20140618_69488Karla_Candida	Uncategorized Sample	B2	B2.RAW (F006974)	enolase [Candida albicans]	gi|170861,gi|170863,gi|170865,gi|232054,gi|238878729,gi|298544461,gi|46433227,gi|46433257,gi|564583213,gi|68488457,gi|68488516	Candida_albicans_20140618.fasta	47233.4	1	41	63	188	0.293	0.698	possibly correct	TRUE	B2.2185.2185.2.dta	EALDLIMDAIDKAGYK	K	G	0.997	82	30.4	72.9	2			883.463	1764.91	1765.9	2	0.01418	8.032	15086.7	225	240	TRUE
20140618_69488Karla_Candida	Uncategorized Sample	B2	B2.RAW (F006974)	enolase [Candida albicans]	gi|170861,gi|170863,gi|170865,gi|232054,gi|238878729,gi|298544461,gi|46433227,gi|46433257,gi|564583213,gi|68488457,gi|68488516	Candida_albicans_20140618.fasta	47233.4	1	41	63	188	0.293	0.698	possibly correct	TRUE	B2.1999.1999.2.dta	EALDLIMDAIDKAGYK	K	G	0.997	89.6	30.5	78.3	2			883.464	1764.91	1765.9	2	0.01625	9.204	11627.2	225	240	TRUE
20140618_69488Karla_Candida	Uncategorized Sample	B2	B2.RAW (F006974)	enolase [Candida albicans]	gi|170861,gi|170863,gi|170865,gi|232054,gi|238878729,gi|298544461,gi|46433227,gi|46433257,gi|564583213,gi|68488457,gi|68488516	Candida_albicans_20140618.fasta	47233.4	1	41	63	188	0.293	0.698	possibly correct	TRUE	B2.2041.2041.2.dta	EALDLIMDAIDKAGYK	K	G	0.997	87.4	30.3	80.3	2			883.463	1764.91	1765.9	2	0.01466	8.304	9506.81	225	240	TRUE
20140618_69488Karla_Candida	Uncategorized Sample	B2	B2.RAW (F006974)	enolase [Candida albicans]	gi|170861,gi|170863,gi|170865,gi|232054,gi|238878729,gi|298544461,gi|46433227,gi|46433257,gi|564583213,gi|68488457,gi|68488516	Candida_albicans_20140618.fasta	47233.4	1	41	63	188	0.293	0.698	possibly correct	TRUE	B2.1887.1887.2.dta	EALDLImDAIDKAGYK	K	G	0.997	89.7	30.7	83	2		m7: Oxidation (+15.99)	891.458	1780.9	1781.9	2	0.009869	5.538	202110	225	240	TRUE
20140618_69488Karla_Candida	Uncategorized Sample	B2	B2.RAW (F006974)	enolase [Candida albicans]	gi|170861,gi|170863,gi|170865,gi|232054,gi|238878729,gi|298544461,gi|46433227,gi|46433257,gi|564583213,gi|68488457,gi|68488516	Candida_albicans_20140618.fasta	47233.4	1	41	63	188	0.293	0.698	possibly correct	TRUE	B2.2071.2071.2.dta	EALDLIMDAIDKAGYK	K	G	0.997	91.5	30	83.9	2			883.461	1764.91	1765.9	2	0.01051	5.954	9087.16	225	240	TRUE
20140618_69488Karla_Candida	Uncategorized Sample	B2	B2.RAW (F006974)	enolase [Candida albicans]	gi|170861,gi|170863,gi|170865,gi|232054,gi|238878729,gi|298544461,gi|46433227,gi|46433257,gi|564583213,gi|68488457,gi|68488516	Candida_albicans_20140618.fasta	47233.4	1	41	63	188	0.293	0.698	possibly correct	TRUE	B2.1935.1935.2.dta	EALDLIMDAIDKAGYK	K	G	0.997	108	30.5	103	2			883.461	1764.91	1765.9	2	0.01125	6.373	17942.4	225	240	TRUE
20140618_69488Karla_Candida	Uncategorized Sample	B2	B2.RAW (F006974)	enolase [Candida albicans]	gi|170861,gi|170863,gi|170865,gi|232054,gi|238878729,gi|298544461,gi|46433227,gi|46433257,gi|564583213,gi|68488457,gi|68488516	Candida_albicans_20140618.fasta	47233.4	1	41	63	188	0.293	0.698	possibly correct	TRUE	B2.1902.1902.2.dta	EALDLIMDAIDKAGYKGK	K	V	0.997	55.5	29.5	46.4	2			976.02	1950.03	1951.02	2	0.0123	6.306	3525.21	225	242	TRUE
20140618_69488Karla_Candida	Uncategorized Sample	B2	B2.RAW (F006974)	enolase [Candida albicans]	gi|170861,gi|170863,gi|170865,gi|232054,gi|238878729,gi|298544461,gi|46433227,gi|46433257,gi|564583213,gi|68488457,gi|68488516	Candida_albicans_20140618.fasta	47233.4	1	41	63	188	0.293	0.698	possibly correct	TRUE	B2.1845.1845.2.dta	GKVGIAMDVASSEFYK	K	D	0.997	98.8	30.4	92.2	2			851.435	1700.86	1701.85	2	0.01085	6.378	85118	241	256	TRUE
20140618_69488Karla_Candida	Uncategorized Sample	B2	B2.RAW (F006974)	enolase [Candida albicans]	gi|170861,gi|170863,gi|170865,gi|232054,gi|238878729,gi|298544461,gi|46433227,gi|46433257,gi|564583213,gi|68488457,gi|68488516	Candida_albicans_20140618.fasta	47233.4	1	41	63	188	0.293	0.698	correct	TRUE	B2.1654.1654.2.dta	GNPTVEVDFTTDK	R	G	0.997	79.1	29.5	74.8	2			711.845	1421.68	1422.67	2	0.008334	5.858	157851	17	29	TRUE
20140618_69488Karla_Candida	Uncategorized Sample	B2	B2.RAW (F006974)	enolase [Candida albicans]	gi|170861,gi|170863,gi|170865,gi|232054,gi|238878729,gi|298544461,gi|46433227,gi|46433257,gi|564583213,gi|68488457,gi|68488516	Candida_albicans_20140618.fasta	47233.4	1	41	63	188	0.293	0.698	correct	TRUE	B2.1852.1852.2.dta	GNPTVEVDFTTDKGLFR	R	S	0.997	70.3	30.4	65.8	2			948.485	1894.96	1895.95	2	0.0124	6.542	841633	17	33	TRUE
20140618_69488Karla_Candida	Uncategorized Sample	B2	B2.RAW (F006974)	enolase [Candida albicans]	gi|170861,gi|170863,gi|170865,gi|232054,gi|238878729,gi|298544461,gi|46433227,gi|46433257,gi|564583213,gi|68488457,gi|68488516	Candida_albicans_20140618.fasta	47233.4	1	41	63	188	0.293	0.698	possibly correct	TRUE	B2.1356.1356.2.dta	HIANISnAK	K	K	0.989	32.1	27.6	16.2	2		n7: Deamidated (+0.98)	484.766	967.518	968.516	2	0.009478	9.786	21963	134	142	TRUE
20140618_69488Karla_Candida	Uncategorized Sample	B2	B2.RAW (F006974)	enolase [Candida albicans]	gi|170861,gi|170863,gi|170865,gi|232054,gi|238878729,gi|298544461,gi|46433227,gi|46433257,gi|564583213,gi|68488457,gi|68488516	Candida_albicans_20140618.fasta	47233.4	1	41	63	188	0.293	0.698	possibly correct	TRUE	B2.1571.1571.2.dta	HIANISNAK	K	K	0.995	37.3	26.8	27	2			484.272	966.529	967.532	2	0.004234	4.376	15397.2	134	142	TRUE
20140618_69488Karla_Candida	Uncategorized Sample	B2	B2.RAW (F006974)	enolase [Candida albicans]	gi|170861,gi|170863,gi|170865,gi|232054,gi|238878729,gi|298544461,gi|46433227,gi|46433257,gi|564583213,gi|68488457,gi|68488516	Candida_albicans_20140618.fasta	47233.4	1	41	63	188	0.293	0.698	possibly correct	TRUE	B2.1525.1525.2.dta	HIANISNAK	K	K	0.997	39.6	26.3	29.7	2			484.273	966.531	967.532	2	0.006794	7.022	84251.4	134	142	TRUE
20140618_69488Karla_Candida	Uncategorized Sample	B2	B2.RAW (F006974)	enolase [Candida albicans]	gi|170861,gi|170863,gi|170865,gi|232054,gi|238878729,gi|298544461,gi|46433227,gi|46433257,gi|564583213,gi|68488457,gi|68488516	Candida_albicans_20140618.fasta	47233.4	1	41	63	188	0.293	0.698	possibly correct	TRUE	B2.1482.1482.2.dta	HIANISNAK	K	K	0.997	43.7	26.3	32.5	2			484.273	966.532	967.532	2	0.007104	7.342	132092	134	142	TRUE
20140618_69488Karla_Candida	Uncategorized Sample	B2	B2.RAW (F006974)	enolase [Candida albicans]	gi|170861,gi|170863,gi|170865,gi|232054,gi|238878729,gi|298544461,gi|46433227,gi|46433257,gi|564583213,gi|68488457,gi|68488516	Candida_albicans_20140618.fasta	47233.4	1	41	63	188	0.293	0.698	possibly correct	TRUE	B2.1438.1438.2.dta	HIANISNAK	K	K	0.997	44.4	26.3	30.8	2			484.273	966.532	967.532	2	0.006984	7.218	666715	134	142	TRUE
20140618_69488Karla_Candida	Uncategorized Sample	B2	B2.RAW (F006974)	enolase [Candida albicans]	gi|170861,gi|170863,gi|170865,gi|232054,gi|238878729,gi|298544461,gi|46433227,gi|46433257,gi|564583213,gi|68488457,gi|68488516	Candida_albicans_20140618.fasta	47233.4	1	41	63	188	0.293	0.698	possibly correct	TRUE	B2.1395.1395.2.dta	HIANISNAK	K	K	0.997	48.3	26.3	36.1	2			484.273	966.532	967.532	2	0.006854	7.084	609098	134	142	TRUE
20140618_69488Karla_Candida	Uncategorized Sample	B2	B2.RAW (F006974)	enolase [Candida albicans]	gi|170861,gi|170863,gi|170865,gi|232054,gi|238878729,gi|298544461,gi|46433227,gi|46433257,gi|564583213,gi|68488457,gi|68488516	Candida_albicans_20140618.fasta	47233.4	1	41	63	188	0.293	0.698	possibly correct	TRUE	B2.1464.1464.2.dta	HIANISNAKK	K	G	0.989	27.2	25.3	18.4	2			548.32	1094.63	1095.63	2	0.006764	6.174	26178.2	134	143	TRUE
20140618_69488Karla_Candida	Uncategorized Sample	B2	B2.RAW (F006974)	enolase [Candida albicans]	gi|170861,gi|170863,gi|170865,gi|232054,gi|238878729,gi|298544461,gi|46433227,gi|46433257,gi|564583213,gi|68488457,gi|68488516	Candida_albicans_20140618.fasta	47233.4	1	41	63	188	0.293	0.698	possibly correct	TRUE	B2.1347.1347.2.dta	HIANISnAKK	K	G	0.995	33.5	26	9.14	2		n7: Deamidated (+0.98)	548.814	1095.61	1096.61	2	0.01018	9.281	73327.9	134	143	TRUE
20140618_69488Karla_Candida	Uncategorized Sample	B2	B2.RAW (F006974)	enolase [Candida albicans]	gi|170861,gi|170863,gi|170865,gi|232054,gi|238878729,gi|298544461,gi|46433227,gi|46433257,gi|564583213,gi|68488457,gi|68488516	Candida_albicans_20140618.fasta	47233.4	1	41	63	188	0.293	0.698	possibly correct	TRUE	B2.1553.1553.2.dta	HIANISNAKK	K	G	0.997	32.4	25.1	22.4	2			548.321	1094.63	1095.63	2	0.007624	6.959	3484.38	134	143	TRUE
20140618_69488Karla_Candida	Uncategorized Sample	B2	B2.RAW (F006974)	enolase [Candida albicans]	gi|170861,gi|170863,gi|170865,gi|232054,gi|238878729,gi|298544461,gi|46433227,gi|46433257,gi|564583213,gi|68488457,gi|68488516	Candida_albicans_20140618.fasta	47233.4	1	41	63	188	0.293	0.698	possibly correct	TRUE	B2.1501.1501.2.dta	HIANISNAKK	K	G	0.997	37.5	25.1	28.5	2			548.321	1094.63	1095.63	2	0.008114	7.406	38503.6	134	143	TRUE
20140618_69488Karla_Candida	Uncategorized Sample	B2	B2.RAW (F006974)	enolase [Candida albicans]	gi|170861,gi|170863,gi|170865,gi|232054,gi|238878729,gi|298544461,gi|46433227,gi|46433257,gi|564583213,gi|68488457,gi|68488516	Candida_albicans_20140618.fasta	47233.4	1	41	63	188	0.293	0.698	possibly correct	TRUE	B2.1378.1378.2.dta	HIANISNAKK	K	G	0.997	38.5	25.1	29.6	2			548.321	1094.63	1095.63	2	0.008604	7.853	476372	134	143	TRUE
20140618_69488Karla_Candida	Uncategorized Sample	B2	B2.RAW (F006974)	enolase [Candida albicans]	gi|170861,gi|170863,gi|170865,gi|232054,gi|238878729,gi|298544461,gi|46433227,gi|46433257,gi|564583213,gi|68488457,gi|68488516	Candida_albicans_20140618.fasta	47233.4	1	41	63	188	0.293	0.698	possibly correct	TRUE	B2.1423.1423.2.dta	HIANISNAKK	K	G	0.997	44.8	25.1	34.4	2			548.321	1094.63	1095.63	2	0.007994	7.296	138589	134	143	TRUE
20140618_69488Karla_Candida	Uncategorized Sample	B2	B2.RAW (F006974)	enolase [Candida albicans]	gi|170861,gi|170863,gi|170865,gi|232054,gi|238878729,gi|298544461,gi|46433227,gi|46433257,gi|564583213,gi|68488457,gi|68488516	Candida_albicans_20140618.fasta	47233.4	1	41	63	188	0.293	0.698	possibly correct	TRUE	B2.2032.2032.2.dta	IDEFLLSLDGTPNK	K	S	0.953	30	31	19.1	2			781.415	1560.81	1561.81	2	0.01104	7.071	3834.35	91	104	TRUE
20140618_69488Karla_Candida	Uncategorized Sample	B2	B2.RAW (F006974)	enolase [Candida albicans]	gi|170861,gi|170863,gi|170865,gi|232054,gi|238878729,gi|298544461,gi|46433227,gi|46433257,gi|564583213,gi|68488457,gi|68488516	Candida_albicans_20140618.fasta	47233.4	1	41	63	188	0.293	0.698	possibly correct	TRUE	B2.2086.2086.2.dta	IDEFLLSLDGTPNK	K	S	0.98	32	30.4	30.2	2			781.416	1560.82	1561.81	2	0.01263	8.089	4215.91	91	104	TRUE
20140618_69488Karla_Candida	Uncategorized Sample	B2	B2.RAW (F006974)	enolase [Candida albicans]	gi|170861,gi|170863,gi|170865,gi|232054,gi|238878729,gi|298544461,gi|46433227,gi|46433257,gi|564583213,gi|68488457,gi|68488516	Candida_albicans_20140618.fasta	47233.4	1	41	63	188	0.293	0.698	possibly correct	TRUE	B2.2043.2043.2.dta	IDEFLLSLDGTPNK	K	S	0.989	32.7	30.9	16.5	2			781.414	1560.81	1561.81	2	0.01043	6.681	3750.1	91	104	TRUE
20140618_69488Karla_Candida	Uncategorized Sample	B2	B2.RAW (F006974)	enolase [Candida albicans]	gi|170861,gi|170863,gi|170865,gi|232054,gi|238878729,gi|298544461,gi|46433227,gi|46433257,gi|564583213,gi|68488457,gi|68488516	Candida_albicans_20140618.fasta	47233.4	1	41	63	188	0.293	0.698	possibly correct	TRUE	B2.2002.2002.2.dta	IDEFLLSLDGTPNK	K	S	0.995	35.3	31	18.8	2			781.414	1560.81	1561.81	2	0.01055	6.758	3144.09	91	104	TRUE
20140618_69488Karla_Candida	Uncategorized Sample	B2	B2.RAW (F006974)	enolase [Candida albicans]	gi|170861,gi|170863,gi|170865,gi|232054,gi|238878729,gi|298544461,gi|46433227,gi|46433257,gi|564583213,gi|68488457,gi|68488516	Candida_albicans_20140618.fasta	47233.4	1	41	63	188	0.293	0.698	possibly correct	TRUE	B2.1931.1931.2.dta	IDEFLLSLDGTPNK	K	S	0.997	41.7	30.5	28.3	2			781.414	1560.81	1561.81	2	0.009214	5.9	3887.94	91	104	TRUE
20140618_69488Karla_Candida	Uncategorized Sample	B2	B2.RAW (F006974)	enolase [Candida albicans]	gi|170861,gi|170863,gi|170865,gi|232054,gi|238878729,gi|298544461,gi|46433227,gi|46433257,gi|564583213,gi|68488457,gi|68488516	Candida_albicans_20140618.fasta	47233.4	1	41	63	188	0.293	0.698	possibly correct	TRUE	B2.2128.2128.2.dta	IDEFLLSLDGTPNK	K	S	0.997	43.6	30.4	28.5	2			781.416	1560.82	1561.81	2	0.01263	8.089	4648.69	91	104	TRUE
20140618_69488Karla_Candida	Uncategorized Sample	B2	B2.RAW (F006974)	enolase [Candida albicans]	gi|170861,gi|170863,gi|170865,gi|232054,gi|238878729,gi|298544461,gi|46433227,gi|46433257,gi|564583213,gi|68488457,gi|68488516	Candida_albicans_20140618.fasta	47233.4	1	41	63	188	0.293	0.698	possibly correct	TRUE	B2.1966.1966.2.dta	IDEFLLSLDGTPNK	K	S	0.997	50.7	30.4	37.9	2			781.416	1560.82	1561.81	2	0.01299	8.32	3746.42	91	104	TRUE
20140618_69488Karla_Candida	Uncategorized Sample	B2	B2.RAW (F006974)	enolase [Candida albicans]	gi|170861,gi|170863,gi|170865,gi|232054,gi|238878729,gi|298544461,gi|46433227,gi|46433257,gi|564583213,gi|68488457,gi|68488516	Candida_albicans_20140618.fasta	47233.4	1	41	63	188	0.293	0.698	possibly correct	TRUE	B2.2175.2175.2.dta	IDEFLLSLDGTPNK	K	S	0.997	58	30.4	42.1	2			781.416	1560.82	1561.81	2	0.01385	8.87	6622.74	91	104	TRUE
20140618_69488Karla_Candida	Uncategorized Sample	B2	B2.RAW (F006974)	enolase [Candida albicans]	gi|170861,gi|170863,gi|170865,gi|232054,gi|238878729,gi|298544461,gi|46433227,gi|46433257,gi|564583213,gi|68488457,gi|68488516	Candida_albicans_20140618.fasta	47233.4	1	41	63	188	0.293	0.698	possibly correct	TRUE	B2.1885.1885.2.dta	IDEFLLSLDGTPNK	K	S	0.997	81.5	30.8	65.3	2			781.413	1560.81	1561.81	2	0.008234	5.272	902519	91	104	TRUE
20140618_69488Karla_Candida	Uncategorized Sample	B2	B2.RAW (F006974)	enolase [Candida albicans]	gi|170861,gi|170863,gi|170865,gi|232054,gi|238878729,gi|298544461,gi|46433227,gi|46433257,gi|564583213,gi|68488457,gi|68488516	Candida_albicans_20140618.fasta	47233.4	1	41	63	188	0.293	0.698	possibly correct	TRUE	B2.1876.1876.2.dta	IDEFLLSLDGTPNKSK	K	L	0.997	50.2	30.2	40	2			888.978	1775.94	1776.94	2	0.01051	5.917	144177	91	106	TRUE
20140618_69488Karla_Candida	Uncategorized Sample	B2	B2.RAW (F006974)	enolase [Candida albicans]	gi|170861,gi|170863,gi|170865,gi|232054,gi|238878729,gi|298544461,gi|46433227,gi|46433257,gi|564583213,gi|68488457,gi|68488516	Candida_albicans_20140618.fasta	47233.4	1	41	63	188	0.293	0.698	possibly correct	TRUE	B2.1434.1434.2.dta	IDVVDQAK	K	I	0.99	37.1	30.9	24.9	2			444.249	886.483	887.483	2	0.006404	7.216	3047.14	83	90	TRUE
20140618_69488Karla_Candida	Uncategorized Sample	B2	B2.RAW (F006974)	enolase [Candida albicans]	gi|170861,gi|170863,gi|170865,gi|232054,gi|238878729,gi|298544461,gi|46433227,gi|46433257,gi|564583213,gi|68488457,gi|68488516	Candida_albicans_20140618.fasta	47233.4	1	41	63	188	0.293	0.698	possibly correct	TRUE	B2.1283.1283.2.dta	IDVVDQAK	K	I	0.99	40.7	30.9	23.9	2			444.25	886.485	887.483	2	0.008424	9.492	4140.14	83	90	TRUE
20140618_69488Karla_Candida	Uncategorized Sample	B2	B2.RAW (F006974)	enolase [Candida albicans]	gi|170861,gi|170863,gi|170865,gi|232054,gi|238878729,gi|298544461,gi|46433227,gi|46433257,gi|564583213,gi|68488457,gi|68488516	Candida_albicans_20140618.fasta	47233.4	1	41	63	188	0.293	0.698	possibly correct	TRUE	B2.1344.1344.2.dta	IDVVDQAK	K	I	0.99	49	30.9	27.5	2			444.249	886.484	887.483	2	0.008054	9.075	144533	83	90	TRUE
20140618_69488Karla_Candida	Uncategorized Sample	B2	B2.RAW (F006974)	enolase [Candida albicans]	gi|170861,gi|170863,gi|170865,gi|232054,gi|238878729,gi|298544461,gi|46433227,gi|46433257,gi|564583213,gi|68488457,gi|68488516	Candida_albicans_20140618.fasta	47233.4	1	41	63	188	0.293	0.698	possibly correct	TRUE	B2.1968.1968.2.dta	IDVVDQAKIDEFLLSLDGTPNK	K	S	0.997	75.6	29.8	74.5	2			1215.65	2429.28	2430.28	2	0.01114	4.585	5627.27	83	104	TRUE
20140618_69488Karla_Candida	Uncategorized Sample	B2	B2.RAW (F006974)	enolase [Candida albicans]	gi|170861,gi|170863,gi|170865,gi|232054,gi|238878729,gi|298544461,gi|46433227,gi|46433257,gi|564583213,gi|68488457,gi|68488516	Candida_albicans_20140618.fasta	47233.4	1	41	63	188	0.293	0.698	possibly correct	TRUE	B2.1897.1897.2.dta	IDVVDQAKIDEFLLSLDGTPNK	K	S	0.997	73.1	29.8	73.1	2			1215.65	2429.28	2430.28	2	0.0148	6.091	130439	83	104	TRUE
20140618_69488Karla_Candida	Uncategorized Sample	B2	B2.RAW (F006974)	enolase [Candida albicans]	gi|170861,gi|170863,gi|170865,gi|232054,gi|238878729,gi|298544461,gi|46433227,gi|46433257,gi|564583213,gi|68488457,gi|68488516	Candida_albicans_20140618.fasta	47233.4	1	41	63	188	0.293	0.698	possibly correct	TRUE	B2.1939.1939.2.dta	IDVVDQAKIDEFLLSLDGTPNK	K	S	0.997	86.2	29.8	80.7	2			1215.65	2429.29	2430.28	2	0.01553	6.392	6219.87	83	104	TRUE
20140618_69488Karla_Candida	Uncategorized Sample	B2	B2.RAW (F006974)	enolase [Candida albicans]	gi|170861,gi|170863,gi|170865,gi|232054,gi|238878729,gi|298544461,gi|46433227,gi|46433257,gi|564583213,gi|68488457,gi|68488516	Candida_albicans_20140618.fasta	47233.4	1	41	63	188	0.293	0.698	possibly correct	TRUE	B2.1676.1676.2.dta	IEEELGSEAIYAGK	R	D	0.997	69.4	30.6	59	2			754.883	1507.75	1508.75	2	0.009694	6.425	233394	419	432	TRUE
20140618_69488Karla_Candida	Uncategorized Sample	B2	B2.RAW (F006974)	enolase [Candida albicans]	gi|170861,gi|170863,gi|170865,gi|232054,gi|238878729,gi|298544461,gi|46433227,gi|46433257,gi|564583213,gi|68488457,gi|68488516	Candida_albicans_20140618.fasta	47233.4	1	41	63	188	0.293	0.698	possibly correct	TRUE	B2.1721.1721.2.dta	IEEELGSEAIYAGK	R	D	0.997	89.4	30.6	78.8	2			754.882	1507.75	1508.75	2	0.009084	6.021	59490	419	432	TRUE
20140618_69488Karla_Candida	Uncategorized Sample	B2	B2.RAW (F006974)	enolase [Candida albicans]	gi|170861,gi|170863,gi|170865,gi|232054,gi|238878729,gi|298544461,gi|46433227,gi|46433257,gi|564583213,gi|68488457,gi|68488516	Candida_albicans_20140618.fasta	47233.4	1	41	63	188	0.293	0.698	possibly correct	TRUE	B2.1737.1737.2.dta	IEEELGSEAIYAGKDFQK	R	A	0.997	101	31.1	92	2			1014.01	2026	2027	2	0.01472	7.264	485302	419	436	TRUE
20140618_69488Karla_Candida	Uncategorized Sample	B2	B2.RAW (F006974)	enolase [Candida albicans]	gi|170861,gi|170863,gi|170865,gi|232054,gi|238878729,gi|298544461,gi|46433227,gi|46433257,gi|564583213,gi|68488457,gi|68488516	Candida_albicans_20140618.fasta	47233.4	1	41	63	188	0.293	0.698	possibly correct	TRUE	B2.1779.1779.2.dta	IEEELGSEAIYAGKDFQK	R	A	0.997	107	31.1	102	2			1014.01	2026	2027	2	0.01374	6.78	50962.1	419	436	TRUE
20140618_69488Karla_Candida	Uncategorized Sample	B2	B2.RAW (F006974)	enolase [Candida albicans]	gi|170861,gi|170863,gi|170865,gi|232054,gi|238878729,gi|298544461,gi|46433227,gi|46433257,gi|564583213,gi|68488457,gi|68488516	Candida_albicans_20140618.fasta	47233.4	1	41	63	188	0.293	0.698	possibly correct	TRUE	B2.1956.1956.2.dta	IGSEVYHNLK	R	S	0.991	34.3	30.3	15	2			580.313	1158.61	1159.61	2	0.008904	7.678	4166.94	187	196	TRUE
20140618_69488Karla_Candida	Uncategorized Sample	B2	B2.RAW (F006974)	enolase [Candida albicans]	gi|170861,gi|170863,gi|170865,gi|232054,gi|238878729,gi|298544461,gi|46433227,gi|46433257,gi|564583213,gi|68488457,gi|68488516	Candida_albicans_20140618.fasta	47233.4	1	41	63	188	0.293	0.698	possibly correct	TRUE	B2.1859.1859.2.dta	IGSEVYHNLK	R	S	0.997	38.7	30.3	22.5	2			580.313	1158.61	1159.61	2	0.007684	6.626	4399	187	196	TRUE
20140618_69488Karla_Candida	Uncategorized Sample	B2	B2.RAW (F006974)	enolase [Candida albicans]	gi|170861,gi|170863,gi|170865,gi|232054,gi|238878729,gi|298544461,gi|46433227,gi|46433257,gi|564583213,gi|68488457,gi|68488516	Candida_albicans_20140618.fasta	47233.4	1	41	63	188	0.293	0.698	possibly correct	TRUE	B2.2139.2139.2.dta	IGSEVYHNLK	R	S	0.997	43.7	31.9	22.7	2			580.314	1158.61	1159.61	2	0.01074	9.265	4815.74	187	196	TRUE
20140618_69488Karla_Candida	Uncategorized Sample	B2	B2.RAW (F006974)	enolase [Candida albicans]	gi|170861,gi|170863,gi|170865,gi|232054,gi|238878729,gi|298544461,gi|46433227,gi|46433257,gi|564583213,gi|68488457,gi|68488516	Candida_albicans_20140618.fasta	47233.4	1	41	63	188	0.293	0.698	possibly correct	TRUE	B2.2186.2186.2.dta	IGSEVYHNLK	R	S	0.997	44.9	32	25.5	2			580.314	1158.61	1159.61	2	0.01086	9.369	6599.74	187	196	TRUE
20140618_69488Karla_Candida	Uncategorized Sample	B2	B2.RAW (F006974)	enolase [Candida albicans]	gi|170861,gi|170863,gi|170865,gi|232054,gi|238878729,gi|298544461,gi|46433227,gi|46433257,gi|564583213,gi|68488457,gi|68488516	Candida_albicans_20140618.fasta	47233.4	1	41	63	188	0.293	0.698	possibly correct	TRUE	B2.2166.2166.2.dta	IGSEVYHNLK	R	S	0.997	44.9	31.9	21.6	2			580.314	1158.61	1159.61	2	0.01037	8.946	5384.27	187	196	TRUE
20140618_69488Karla_Candida	Uncategorized Sample	B2	B2.RAW (F006974)	enolase [Candida albicans]	gi|170861,gi|170863,gi|170865,gi|232054,gi|238878729,gi|298544461,gi|46433227,gi|46433257,gi|564583213,gi|68488457,gi|68488516	Candida_albicans_20140618.fasta	47233.4	1	41	63	188	0.293	0.698	possibly correct	TRUE	B2.1633.1633.2.dta	IGSEVYHNLK	R	S	0.997	52.1	31.1	30.7	2			580.312	1158.61	1159.61	2	0.005364	4.626	178294	187	196	TRUE
20140618_69488Karla_Candida	Uncategorized Sample	B2	B2.RAW (F006974)	enolase [Candida albicans]	gi|170861,gi|170863,gi|170865,gi|232054,gi|238878729,gi|298544461,gi|46433227,gi|46433257,gi|564583213,gi|68488457,gi|68488516	Candida_albicans_20140618.fasta	47233.4	1	41	63	188	0.293	0.698	possibly correct	TRUE	B2.1723.1723.2.dta	IGSEVYHNLK	R	S	0.997	45.7	31.2	26.5	2			580.312	1158.61	1159.61	2	0.006954	5.997	74015.2	187	196	TRUE
20140618_69488Karla_Candida	Uncategorized Sample	B2	B2.RAW (F006974)	enolase [Candida albicans]	gi|170861,gi|170863,gi|170865,gi|232054,gi|238878729,gi|298544461,gi|46433227,gi|46433257,gi|564583213,gi|68488457,gi|68488516	Candida_albicans_20140618.fasta	47233.4	1	41	63	188	0.293	0.698	possibly correct	TRUE	B2.1812.1812.2.dta	IGSEVYHNLK	R	S	0.997	46.5	31.3	21.4	2			580.312	1158.61	1159.61	2	0.007074	6.1	60559.5	187	196	TRUE
20140618_69488Karla_Candida	Uncategorized Sample	B2	B2.RAW (F006974)	enolase [Candida albicans]	gi|170861,gi|170863,gi|170865,gi|232054,gi|238878729,gi|298544461,gi|46433227,gi|46433257,gi|564583213,gi|68488457,gi|68488516	Candida_albicans_20140618.fasta	47233.4	1	41	63	188	0.293	0.698	possibly correct	TRUE	B2.1767.1767.2.dta	IGSEVYHNLK	R	S	0.997	50	31.3	27.5	2			580.313	1158.61	1159.61	2	0.007444	6.419	50485.9	187	196	TRUE
20140618_69488Karla_Candida	Uncategorized Sample	B2	B2.RAW (F006974)	enolase [Candida albicans]	gi|170861,gi|170863,gi|170865,gi|232054,gi|238878729,gi|298544461,gi|46433227,gi|46433257,gi|564583213,gi|68488457,gi|68488516	Candida_albicans_20140618.fasta	47233.4	1	41	63	188	0.293	0.698	possibly correct	TRUE	B2.1678.1678.2.dta	IGSEVYHNLK	R	S	0.997	50.1	30.3	30	2			580.313	1158.61	1159.61	2	0.007814	6.738	126450	187	196	TRUE
20140618_69488Karla_Candida	Uncategorized Sample	B2	B2.RAW (F006974)	enolase [Candida albicans]	gi|170861,gi|170863,gi|170865,gi|232054,gi|238878729,gi|298544461,gi|46433227,gi|46433257,gi|564583213,gi|68488457,gi|68488516	Candida_albicans_20140618.fasta	47233.4	1	41	63	188	0.293	0.698	possibly correct	TRUE	B2.1588.1588.2.dta	IGSEVYHNLK	R	S	0.997	53.2	31.1	28.1	2			580.312	1158.61	1159.61	2	0.006714	5.79	886672	187	196	TRUE
20140618_69488Karla_Candida	Uncategorized Sample	B2	B2.RAW (F006974)	enolase [Candida albicans]	gi|170861,gi|170863,gi|170865,gi|232054,gi|238878729,gi|298544461,gi|46433227,gi|46433257,gi|564583213,gi|68488457,gi|68488516	Candida_albicans_20140618.fasta	47233.4	1	41	63	188	0.293	0.698	possibly correct	TRUE	B2.1548.1548.2.dta	IGSEVYHNLK	R	S	0.997	56.2	31.2	31.5	2			580.312	1158.61	1159.61	2	0.006954	5.997	450663	187	196	TRUE
20140618_69488Karla_Candida	Uncategorized Sample	B2	B2.RAW (F006974)	enolase [Candida albicans]	gi|170861,gi|170863,gi|170865,gi|232054,gi|238878729,gi|298544461,gi|46433227,gi|46433257,gi|564583213,gi|68488457,gi|68488516	Candida_albicans_20140618.fasta	47233.4	1	41	63	188	0.293	0.698	possibly correct	TRUE	B2.1363.1363.2.dta	IKTAIEKK	R	A	0.973	25.7	25	10.1	2			465.807	929.599	930.598	2	0.007494	8.053	20017.2	334	341	TRUE
20140618_69488Karla_Candida	Uncategorized Sample	B2	B2.RAW (F006974)	enolase [Candida albicans]	gi|170861,gi|170863,gi|170865,gi|232054,gi|238878729,gi|298544461,gi|46433227,gi|46433257,gi|564583213,gi|68488457,gi|68488516	Candida_albicans_20140618.fasta	47233.4	1	41	63	188	0.293	0.698	possibly correct	TRUE	B2.1310.1310.2.dta	IKTAIEKK	R	A	0.99	34.6	25	15.1	2			465.806	929.598	930.598	2	0.007194	7.731	108574	334	341	TRUE
20140618_69488Karla_Candida	Uncategorized Sample	B2	B2.RAW (F006974)	enolase [Candida albicans]	gi|170861,gi|170863,gi|170865,gi|232054,gi|238878729,gi|298544461,gi|46433227,gi|46433257,gi|564583213,gi|68488457,gi|68488516	Candida_albicans_20140618.fasta	47233.4	1	41	63	188	0.293	0.698	possibly correct	TRUE	B2.1834.1834.2.dta	IQIVGDDLTVTNPTR	K	I	0.997	58.9	29.3	49.7	2			821.449	1640.88	1641.88	2	0.01058	6.446	27830.7	319	333	TRUE
20140618_69488Karla_Candida	Uncategorized Sample	B2	B2.RAW (F006974)	enolase [Candida albicans]	gi|170861,gi|170863,gi|170865,gi|232054,gi|238878729,gi|298544461,gi|46433227,gi|46433257,gi|564583213,gi|68488457,gi|68488516	Candida_albicans_20140618.fasta	47233.4	1	41	63	188	0.293	0.698	possibly correct	TRUE	B2.1786.1786.2.dta	IQIVGDDLTVTNPTR	K	I	0.997	81.7	29.3	75.7	2			821.45	1640.88	1641.88	2	0.01107	6.745	110739	319	333	TRUE
20140618_69488Karla_Candida	Uncategorized Sample	B2	B2.RAW (F006974)	enolase [Candida albicans]	gi|170861,gi|170863,gi|170865,gi|232054,gi|238878729,gi|298544461,gi|46433227,gi|46433257,gi|564583213,gi|68488457,gi|68488516	Candida_albicans_20140618.fasta	47233.4	1	41	63	188	0.293	0.698	possibly correct	TRUE	B2.1744.1744.2.dta	IQIVGDDLTVTNPTR	K	I	0.997	88.3	29.3	84.1	2			821.449	1640.88	1641.88	2	0.01033	6.294	131601	319	333	TRUE
20140618_69488Karla_Candida	Uncategorized Sample	B2	B2.RAW (F006974)	enolase [Candida albicans]	gi|170861,gi|170863,gi|170865,gi|232054,gi|238878729,gi|298544461,gi|46433227,gi|46433257,gi|564583213,gi|68488457,gi|68488516	Candida_albicans_20140618.fasta	47233.4	1	41	63	188	0.293	0.698	possibly correct	TRUE	B2.1726.1726.2.dta	KAANALLLK	K	V	0.987	26.4	25	15.3	2			471.314	940.613	941.614	2	0.005944	6.313	4540.97	341	349	TRUE
20140618_69488Karla_Candida	Uncategorized Sample	B2	B2.RAW (F006974)	enolase [Candida albicans]	gi|170861,gi|170863,gi|170865,gi|232054,gi|238878729,gi|298544461,gi|46433227,gi|46433257,gi|564583213,gi|68488457,gi|68488516	Candida_albicans_20140618.fasta	47233.4	1	41	63	188	0.293	0.698	possibly correct	TRUE	B2.1643.1643.2.dta	KAAnALLLK	K	V	0.997	44.9	25.8	29.2	2		n4: Deamidated (+0.98)	471.806	941.597	942.598	2	0.005688	6.034	59514.9	341	349	TRUE
20140618_69488Karla_Candida	Uncategorized Sample	B2	B2.RAW (F006974)	enolase [Candida albicans]	gi|170861,gi|170863,gi|170865,gi|232054,gi|238878729,gi|298544461,gi|46433227,gi|46433257,gi|564583213,gi|68488457,gi|68488516	Candida_albicans_20140618.fasta	47233.4	1	41	63	188	0.293	0.698	possibly correct	TRUE	B2.1665.1665.2.dta	KAANALLLK	K	V	0.997	67.6	25	48	2			471.314	940.613	941.614	2	0.005814	6.175	1270650	341	349	TRUE
20140618_69488Karla_Candida	Uncategorized Sample	B2	B2.RAW (F006974)	enolase [Candida albicans]	gi|170861,gi|170863,gi|170865,gi|232054,gi|238878729,gi|298544461,gi|46433227,gi|46433257,gi|564583213,gi|68488457,gi|68488516	Candida_albicans_20140618.fasta	47233.4	1	41	63	188	0.293	0.698	possibly correct	TRUE	B2.1513.1513.3.dta	KKYGQSAGNVGDEGGVAPDIK	K	T	0.997	49.8	31.3	42.5	2			697.361	2089.06	2090.05	3	0.01558	7.456	48018.6	201	221	TRUE
20140618_69488Karla_Candida	Uncategorized Sample	B2	B2.RAW (F006974)	enolase [Candida albicans]	gi|170861,gi|170863,gi|170865,gi|232054,gi|238878729,gi|298544461,gi|46433227,gi|46433257,gi|564583213,gi|68488457,gi|68488516	Candida_albicans_20140618.fasta	47233.4	1	41	63	188	0.293	0.698	possibly correct	TRUE	B2.1511.1511.2.dta	KKYGQSAGNVGDEGGVAPDIK	K	T	0.997	83.3	31.1	77.2	2			1045.54	2089.06	2090.05	2	0.01383	6.619	392874	201	221	TRUE
20140618_69488Karla_Candida	Uncategorized Sample	B2	B2.RAW (F006974)	enolase [Candida albicans]	gi|170861,gi|170863,gi|170865,gi|232054,gi|238878729,gi|298544461,gi|46433227,gi|46433257,gi|564583213,gi|68488457,gi|68488516	Candida_albicans_20140618.fasta	47233.4	1	41	63	188	0.293	0.698	possibly correct	TRUE	B2.1627.1627.2.dta	KYGQSAGNVGDEGGVAPDIK	K	T	0.997	79.9	31.2	75.3	2			981.486	1960.96	1961.96	2	0.008614	4.391	14593.5	202	221	TRUE
20140618_69488Karla_Candida	Uncategorized Sample	B2	B2.RAW (F006974)	enolase [Candida albicans]	gi|170861,gi|170863,gi|170865,gi|232054,gi|238878729,gi|298544461,gi|46433227,gi|46433257,gi|564583213,gi|68488457,gi|68488516	Candida_albicans_20140618.fasta	47233.4	1	41	63	188	0.293	0.698	possibly correct	TRUE	B2.1569.1569.2.dta	KYGQSAGNVGDEGGVAPDIK	K	T	0.997	101	31	96.4	2			981.486	1960.96	1961.96	2	0.008364	4.263	52386.8	202	221	TRUE
20140618_69488Karla_Candida	Uncategorized Sample	B2	B2.RAW (F006974)	enolase [Candida albicans]	gi|170861,gi|170863,gi|170865,gi|232054,gi|238878729,gi|298544461,gi|46433227,gi|46433257,gi|564583213,gi|68488457,gi|68488516	Candida_albicans_20140618.fasta	47233.4	1	41	63	188	0.293	0.698	possibly correct	TRUE	B2.1527.1527.2.dta	KYGQSAGNVGDEGGVAPDIK	K	T	0.997	115	31	107	2			981.489	1960.96	1961.96	2	0.01337	6.817	152129	202	221	TRUE
20140618_69488Karla_Candida	Uncategorized Sample	B2	B2.RAW (F006974)	enolase [Candida albicans]	gi|170861,gi|170863,gi|170865,gi|232054,gi|238878729,gi|298544461,gi|46433227,gi|46433257,gi|564583213,gi|68488457,gi|68488516	Candida_albicans_20140618.fasta	47233.4	1	41	63	188	0.293	0.698	possibly correct	TRUE	B2.1533.1533.3.dta	KYGQSAGNVGDEGGVAPDIKTPK	K	E	0.997	75.2	31	72.8	2			763.394	2287.16	2288.15	3	0.01543	6.745	208251	202	224	TRUE
20140618_69488Karla_Candida	Uncategorized Sample	B2	B2.RAW (F006974)	enolase [Candida albicans]	gi|170861,gi|170863,gi|170865,gi|232054,gi|238878729,gi|298544461,gi|46433227,gi|46433257,gi|564583213,gi|68488457,gi|68488516	Candida_albicans_20140618.fasta	47233.4	1	41	63	188	0.293	0.698	possibly correct	TRUE	B2.1575.1575.2.dta	KYGQSAGNVGDEGGVAPDIKTPK	K	E	0.997	76	31.1	73.2	2			1144.58	2287.16	2288.15	2	0.0105	4.591	29625.3	202	224	TRUE
20140618_69488Karla_Candida	Uncategorized Sample	B2	B2.RAW (F006974)	enolase [Candida albicans]	gi|170861,gi|170863,gi|170865,gi|232054,gi|238878729,gi|298544461,gi|46433227,gi|46433257,gi|564583213,gi|68488457,gi|68488516	Candida_albicans_20140618.fasta	47233.4	1	41	63	188	0.293	0.698	possibly correct	TRUE	B2.1529.1529.2.dta	KYGQSAGNVGDEGGVAPDIKTPK	K	E	0.997	79.5	31.1	76.1	2			1144.59	2287.16	2288.15	2	0.01513	6.614	257804	202	224	TRUE
20140618_69488Karla_Candida	Uncategorized Sample	B2	B2.RAW (F006974)	enolase [Candida albicans]	gi|170861,gi|170863,gi|170865,gi|232054,gi|238878729,gi|298544461,gi|46433227,gi|46433257,gi|564583213,gi|68488457,gi|68488516	Candida_albicans_20140618.fasta	47233.4	1	41	63	188	0.293	0.698	possibly correct	TRUE	B2.1923.1923.4.dta	LGANAILGVSLAAANAAAAAQGIPLYK	K	H	0.969	46.3	25	36.3	2			628.112	2508.42	2509.41	4	0.01256	5.006	1977.17	107	133	TRUE
20140618_69488Karla_Candida	Uncategorized Sample	B2	B2.RAW (F006974)	enolase [Candida albicans]	gi|170861,gi|170863,gi|170865,gi|232054,gi|238878729,gi|298544461,gi|46433227,gi|46433257,gi|564583213,gi|68488457,gi|68488516	Candida_albicans_20140618.fasta	47233.4	1	41	63	188	0.293	0.698	possibly correct	TRUE	B2.2018.2018.3.dta	LGANAILGVSLAAANAAAAAQGIPLYK	K	H	0.997	77	25	67.2	2			837.148	2508.42	2509.41	3	0.01471	5.864	155662	107	133	TRUE
20140618_69488Karla_Candida	Uncategorized Sample	B2	B2.RAW (F006974)	enolase [Candida albicans]	gi|170861,gi|170863,gi|170865,gi|232054,gi|238878729,gi|298544461,gi|46433227,gi|46433257,gi|564583213,gi|68488457,gi|68488516	Candida_albicans_20140618.fasta	47233.4	1	41	63	188	0.293	0.698	possibly correct	TRUE	B2.1942.1942.3.dta	LGANAILGVSLAAANAAAAAQGIPLYK	K	H	0.997	81.4	25	75.1	2			837.148	2508.42	2509.41	3	0.01654	6.593	197245	107	133	TRUE
20140618_69488Karla_Candida	Uncategorized Sample	B2	B2.RAW (F006974)	enolase [Candida albicans]	gi|170861,gi|170863,gi|170865,gi|232054,gi|238878729,gi|298544461,gi|46433227,gi|46433257,gi|564583213,gi|68488457,gi|68488516	Candida_albicans_20140618.fasta	47233.4	1	41	63	188	0.293	0.698	possibly correct	TRUE	B2.2144.2144.3.dta	LGANAILGVSLAAANAAAAAQGIPLYK	K	H	0.997	85.2	25	74.1	2			837.149	2508.42	2509.41	3	0.01729	6.888	89754.6	107	133	TRUE
20140618_69488Karla_Candida	Uncategorized Sample	B2	B2.RAW (F006974)	enolase [Candida albicans]	gi|170861,gi|170863,gi|170865,gi|232054,gi|238878729,gi|298544461,gi|46433227,gi|46433257,gi|564583213,gi|68488457,gi|68488516	Candida_albicans_20140618.fasta	47233.4	1	41	63	188	0.293	0.698	possibly correct	TRUE	B2.2102.2102.3.dta	LGANAILGVSLAAANAAAAAQGIPLYK	K	H	0.997	88.4	25	81.2	2			837.149	2508.43	2509.41	3	0.01948	7.761	51831.1	107	133	TRUE
20140618_69488Karla_Candida	Uncategorized Sample	B2	B2.RAW (F006974)	enolase [Candida albicans]	gi|170861,gi|170863,gi|170865,gi|232054,gi|238878729,gi|298544461,gi|46433227,gi|46433257,gi|564583213,gi|68488457,gi|68488516	Candida_albicans_20140618.fasta	47233.4	1	41	63	188	0.293	0.698	possibly correct	TRUE	B2.2060.2060.3.dta	LGANAILGVSLAAANAAAAAQGIPLYK	K	H	0.997	91.1	25	88.3	2			837.149	2508.43	2509.41	3	0.01948	7.761	71039.9	107	133	TRUE
20140618_69488Karla_Candida	Uncategorized Sample	B2	B2.RAW (F006974)	enolase [Candida albicans]	gi|170861,gi|170863,gi|170865,gi|232054,gi|238878729,gi|298544461,gi|46433227,gi|46433257,gi|564583213,gi|68488457,gi|68488516	Candida_albicans_20140618.fasta	47233.4	1	41	63	188	0.293	0.698	possibly correct	TRUE	B2.1907.1907.3.dta	LGANAILGVSLAAANAAAAAQGIPLYK	K	H	0.997	95.4	25	87.9	2			837.148	2508.42	2509.41	3	0.01582	6.302	307441	107	133	TRUE
20140618_69488Karla_Candida	Uncategorized Sample	B2	B2.RAW (F006974)	enolase [Candida albicans]	gi|170861,gi|170863,gi|170865,gi|232054,gi|238878729,gi|298544461,gi|46433227,gi|46433257,gi|564583213,gi|68488457,gi|68488516	Candida_albicans_20140618.fasta	47233.4	1	41	63	188	0.293	0.698	possibly correct	TRUE	B2.2184.2184.3.dta	LGANAILGVSLAAANAAAAAQGIPLYK	K	H	0.997	102	25	98.8	2			837.149	2508.42	2509.41	3	0.01729	6.888	78451.9	107	133	TRUE
20140618_69488Karla_Candida	Uncategorized Sample	B2	B2.RAW (F006974)	enolase [Candida albicans]	gi|170861,gi|170863,gi|170865,gi|232054,gi|238878729,gi|298544461,gi|46433227,gi|46433257,gi|564583213,gi|68488457,gi|68488516	Candida_albicans_20140618.fasta	47233.4	1	41	63	188	0.293	0.698	possibly correct	TRUE	B2.1980.1980.3.dta	LGANAILGVSLAAANAAAAAQGIPLYK	K	H	0.997	108	25	106	2			837.149	2508.42	2509.41	3	0.01783	7.103	162444	107	133	TRUE
20140618_69488Karla_Candida	Uncategorized Sample	B2	B2.RAW (F006974)	enolase [Candida albicans]	gi|170861,gi|170863,gi|170865,gi|232054,gi|238878729,gi|298544461,gi|46433227,gi|46433257,gi|564583213,gi|68488457,gi|68488516	Candida_albicans_20140618.fasta	47233.4	1	41	63	188	0.293	0.698	possibly correct	TRUE	B2.1905.1905.2.dta	LGANAILGVSLAAANAAAAAqGIPLYK	K	H	0.997	89	25	2.79	2		q21: Deamidated (+0.98)	1255.71	2509.41	2510.4	2	0.0182	7.249	214953	107	133	TRUE
20140618_69488Karla_Candida	Uncategorized Sample	B2	B2.RAW (F006974)	enolase [Candida albicans]	gi|170861,gi|170863,gi|170865,gi|232054,gi|238878729,gi|298544461,gi|46433227,gi|46433257,gi|564583213,gi|68488457,gi|68488516	Candida_albicans_20140618.fasta	47233.4	1	41	63	188	0.293	0.698	possibly correct	TRUE	B2.2006.2006.2.dta	LGANAILGVSLAAANAAAAAQGIPLYK	K	H	0.997	99.4	25	96.6	2			1255.21	2508.41	2509.41	2	0.002464	0.9819	121413	107	133	TRUE
20140618_69488Karla_Candida	Uncategorized Sample	B2	B2.RAW (F006974)	enolase [Candida albicans]	gi|170861,gi|170863,gi|170865,gi|232054,gi|238878729,gi|298544461,gi|46433227,gi|46433257,gi|564583213,gi|68488457,gi|68488516	Candida_albicans_20140618.fasta	47233.4	1	41	63	188	0.293	0.698	possibly correct	TRUE	B2.1908.1908.2.dta	LGANAILGVSLAAANAAAAAQGIPLYK	K	H	0.997	105	25	99.5	2			1255.22	2508.42	2509.41	2	0.01491	5.943	236083	107	133	TRUE
20140618_69488Karla_Candida	Uncategorized Sample	B2	B2.RAW (F006974)	enolase [Candida albicans]	gi|170861,gi|170863,gi|170865,gi|232054,gi|238878729,gi|298544461,gi|46433227,gi|46433257,gi|564583213,gi|68488457,gi|68488516	Candida_albicans_20140618.fasta	47233.4	1	41	63	188	0.293	0.698	possibly correct	TRUE	B2.2132.2132.2.dta	LGANAILGVSLAAANAAAAAQGIPLYK	K	H	0.997	112	25	112	2			1255.22	2508.42	2509.41	2	0.01662	6.625	31495.8	107	133	TRUE
20140618_69488Karla_Candida	Uncategorized Sample	B2	B2.RAW (F006974)	enolase [Candida albicans]	gi|170861,gi|170863,gi|170865,gi|232054,gi|238878729,gi|298544461,gi|46433227,gi|46433257,gi|564583213,gi|68488457,gi|68488516	Candida_albicans_20140618.fasta	47233.4	1	41	63	188	0.293	0.698	possibly correct	TRUE	B2.1981.1981.2.dta	LGANAILGVSLAAANAAAAAQGIPLYK	K	H	0.997	116	25	114	2			1255.22	2508.42	2509.41	2	0.01808	7.206	22943.4	107	133	TRUE
20140618_69488Karla_Candida	Uncategorized Sample	B2	B2.RAW (F006974)	enolase [Candida albicans]	gi|170861,gi|170863,gi|170865,gi|232054,gi|238878729,gi|298544461,gi|46433227,gi|46433257,gi|564583213,gi|68488457,gi|68488516	Candida_albicans_20140618.fasta	47233.4	1	41	63	188	0.293	0.698	possibly correct	TRUE	B2.1943.1943.2.dta	LGANAILGVSLAAANAAAAAQGIPLYK	K	H	0.997	117	25	115	2			1255.22	2508.42	2509.41	2	0.01686	6.72	123674	107	133	TRUE
20140618_69488Karla_Candida	Uncategorized Sample	B2	B2.RAW (F006974)	enolase [Candida albicans]	gi|170861,gi|170863,gi|170865,gi|232054,gi|238878729,gi|298544461,gi|46433227,gi|46433257,gi|564583213,gi|68488457,gi|68488516	Candida_albicans_20140618.fasta	47233.4	1	41	63	188	0.293	0.698	possibly correct	TRUE	B2.2046.2046.2.dta	LGANAILGVSLAAANAAAAAQGIPLYK	K	H	0.997	122	25	122	2			1255.22	2508.42	2509.41	2	0.0154	6.138	21809.3	107	133	TRUE
20140618_69488Karla_Candida	Uncategorized Sample	B2	B2.RAW (F006974)	enolase [Candida albicans]	gi|170861,gi|170863,gi|170865,gi|232054,gi|238878729,gi|298544461,gi|46433227,gi|46433257,gi|564583213,gi|68488457,gi|68488516	Candida_albicans_20140618.fasta	47233.4	1	41	63	188	0.293	0.698	possibly correct	TRUE	B2.2174.2174.2.dta	LGANAILGVSLAAANAAAAAQGIPLYK	K	H	0.997	123	25	121	2			1255.22	2508.43	2509.41	2	0.02004	7.987	35163.1	107	133	TRUE
20140618_69488Karla_Candida	Uncategorized Sample	B2	B2.RAW (F006974)	enolase [Candida albicans]	gi|170861,gi|170863,gi|170865,gi|232054,gi|238878729,gi|298544461,gi|46433227,gi|46433257,gi|564583213,gi|68488457,gi|68488516	Candida_albicans_20140618.fasta	47233.4	1	41	63	188	0.293	0.698	possibly correct	TRUE	B2.2089.2089.2.dta	LGANAILGVSLAAANAAAAAQGIPLYK	K	H	0.997	140	25	140	2			1255.22	2508.42	2509.41	2	0.01662	6.625	21408.3	107	133	TRUE
20140618_69488Karla_Candida	Uncategorized Sample	B2	B2.RAW (F006974)	enolase [Candida albicans]	gi|170861,gi|170863,gi|170865,gi|232054,gi|238878729,gi|298544461,gi|46433227,gi|46433257,gi|564583213,gi|68488457,gi|68488516	Candida_albicans_20140618.fasta	47233.4	1	41	63	188	0.293	0.698	possibly correct	TRUE	B2.1915.1915.2.dta	LNQILRIEEELGSEAIYAGK	K	D	0.997	61	28.7	61	2			1123.61	2245.21	2246.2	2	0.01487	6.622	3701.28	413	432	TRUE
20140618_69488Karla_Candida	Uncategorized Sample	B2	B2.RAW (F006974)	enolase [Candida albicans]	gi|170861,gi|170863,gi|170865,gi|232054,gi|238878729,gi|298544461,gi|46433227,gi|46433257,gi|564583213,gi|68488457,gi|68488516	Candida_albicans_20140618.fasta	47233.4	1	41	63	188	0.293	0.698	possibly correct	TRUE	B2.2095.2095.2.dta	SGETEDTFIADLSVGLR	R	S	0.997	68.2	31.1	62.8	2			905.453	1808.89	1809.89	2	0.01296	7.163	50642.3	379	395	TRUE
20140618_69488Karla_Candida	Uncategorized Sample	B2	B2.RAW (F006974)	enolase [Candida albicans]	gi|170861,gi|170863,gi|170865,gi|232054,gi|238878729,gi|298544461,gi|46433227,gi|46433257,gi|564583213,gi|68488457,gi|68488516	Candida_albicans_20140618.fasta	47233.4	1	41	63	188	0.293	0.698	possibly correct	TRUE	B2.2178.2178.2.dta	SGETEDTFIADLSVGLR	R	S	0.997	77.3	31.1	69.2	2			905.454	1808.89	1809.89	2	0.01332	7.362	72772.2	379	395	TRUE
20140618_69488Karla_Candida	Uncategorized Sample	B2	B2.RAW (F006974)	enolase [Candida albicans]	gi|170861,gi|170863,gi|170865,gi|232054,gi|238878729,gi|298544461,gi|46433227,gi|46433257,gi|564583213,gi|68488457,gi|68488516	Candida_albicans_20140618.fasta	47233.4	1	41	63	188	0.293	0.698	possibly correct	TRUE	B2.2012.2012.2.dta	SGETEDTFIADLSVGLR	R	S	0.997	76.4	31	67.2	2			905.453	1808.89	1809.89	2	0.01112	6.146	8603.67	379	395	TRUE
20140618_69488Karla_Candida	Uncategorized Sample	B2	B2.RAW (F006974)	enolase [Candida albicans]	gi|170861,gi|170863,gi|170865,gi|232054,gi|238878729,gi|298544461,gi|46433227,gi|46433257,gi|564583213,gi|68488457,gi|68488516	Candida_albicans_20140618.fasta	47233.4	1	41	63	188	0.293	0.698	possibly correct	TRUE	B2.1896.1896.2.dta	SGETEDTFIADLSVGLR	R	S	0.997	80.4	31	73	2			905.452	1808.89	1809.89	2	0.01088	6.014	150216	379	395	TRUE
20140618_69488Karla_Candida	Uncategorized Sample	B2	B2.RAW (F006974)	enolase [Candida albicans]	gi|170861,gi|170863,gi|170865,gi|232054,gi|238878729,gi|298544461,gi|46433227,gi|46433257,gi|564583213,gi|68488457,gi|68488516	Candida_albicans_20140618.fasta	47233.4	1	41	63	188	0.293	0.698	possibly correct	TRUE	B2.1934.1934.2.dta	SGETEDTFIADLSVGLR	R	S	0.997	80.7	30.7	72.8	2			905.453	1808.89	1809.89	2	0.01137	6.284	68889.3	379	395	TRUE
20140618_69488Karla_Candida	Uncategorized Sample	B2	B2.RAW (F006974)	enolase [Candida albicans]	gi|170861,gi|170863,gi|170865,gi|232054,gi|238878729,gi|298544461,gi|46433227,gi|46433257,gi|564583213,gi|68488457,gi|68488516	Candida_albicans_20140618.fasta	47233.4	1	41	63	188	0.293	0.698	possibly correct	TRUE	B2.1970.1970.2.dta	SGETEDTFIADLSVGLR	R	S	0.997	99.5	31.1	87.1	2			905.453	1808.89	1809.89	2	0.01235	6.826	40207.4	379	395	TRUE
20140618_69488Karla_Candida	Uncategorized Sample	B2	B2.RAW (F006974)	enolase [Candida albicans]	gi|170861,gi|170863,gi|170865,gi|232054,gi|238878729,gi|298544461,gi|46433227,gi|46433257,gi|564583213,gi|68488457,gi|68488516	Candida_albicans_20140618.fasta	47233.4	1	41	63	188	0.293	0.698	possibly correct	TRUE	B2.2136.2136.2.dta	SGETEDTFIADLSVGLR	R	S	0.997	102	31.1	91.6	2			905.454	1808.89	1809.89	2	0.01332	7.362	38448.7	379	395	TRUE
20140618_69488Karla_Candida	Uncategorized Sample	B2	B2.RAW (F006974)	enolase [Candida albicans]	gi|170861,gi|170863,gi|170865,gi|232054,gi|238878729,gi|298544461,gi|46433227,gi|46433257,gi|564583213,gi|68488457,gi|68488516	Candida_albicans_20140618.fasta	47233.4	1	41	63	188	0.293	0.698	possibly correct	TRUE	B2.2075.2075.2.dta	SGETEDTFIADLSVGLR	R	S	0.997	104	31.1	90.3	2			905.454	1808.89	1809.89	2	0.01332	7.362	22619.4	379	395	TRUE
20140618_69488Karla_Candida	Uncategorized Sample	B2	B2.RAW (F006974)	enolase [Candida albicans]	gi|170861,gi|170863,gi|170865,gi|232054,gi|238878729,gi|298544461,gi|46433227,gi|46433257,gi|564583213,gi|68488457,gi|68488516	Candida_albicans_20140618.fasta	47233.4	1	41	63	188	0.293	0.698	possibly correct	TRUE	B2.2053.2053.2.dta	SGETEDTFIADLSVGLR	R	S	0.997	112	31	99.6	2			905.453	1808.89	1809.89	2	0.01174	6.489	17881.5	379	395	TRUE
20140618_69488Karla_Candida	Uncategorized Sample	B2	B2.RAW (F006974)	enolase [Candida albicans]	gi|170861,gi|170863,gi|170865,gi|232054,gi|238878729,gi|298544461,gi|46433227,gi|46433257,gi|564583213,gi|68488457,gi|68488516	Candida_albicans_20140618.fasta	47233.4	1	41	63	188	0.293	0.698	possibly correct	TRUE	B2.1776.1776.3.dta	SIVPSGASTGVHEALELR	R	D	0.989	40.8	29.7	31	2			608.331	1821.97	1822.97	3	0.01186	6.503	167165	34	51	TRUE
20140618_69488Karla_Candida	Uncategorized Sample	B2	B2.RAW (F006974)	enolase [Candida albicans]	gi|170861,gi|170863,gi|170865,gi|232054,gi|238878729,gi|298544461,gi|46433227,gi|46433257,gi|564583213,gi|68488457,gi|68488516	Candida_albicans_20140618.fasta	47233.4	1	41	63	188	0.293	0.698	possibly correct	TRUE	B2.2113.2113.2.dta	SIVPSGASTGVHEALELR	R	D	0.997	62	29.8	57.7	2			911.993	1821.97	1822.97	2	0.01284	7.046	11860	34	51	TRUE
20140618_69488Karla_Candida	Uncategorized Sample	B2	B2.RAW (F006974)	enolase [Candida albicans]	gi|170861,gi|170863,gi|170865,gi|232054,gi|238878729,gi|298544461,gi|46433227,gi|46433257,gi|564583213,gi|68488457,gi|68488516	Candida_albicans_20140618.fasta	47233.4	1	41	63	188	0.293	0.698	possibly correct	TRUE	B2.2187.2187.2.dta	SIVPSGASTGVHEALELR	R	D	0.997	77.1	29.9	72.9	2			911.991	1821.97	1822.97	2	0.008684	4.764	15205.1	34	51	TRUE
20140618_69488Karla_Candida	Uncategorized Sample	B2	B2.RAW (F006974)	enolase [Candida albicans]	gi|170861,gi|170863,gi|170865,gi|232054,gi|238878729,gi|298544461,gi|46433227,gi|46433257,gi|564583213,gi|68488457,gi|68488516	Candida_albicans_20140618.fasta	47233.4	1	41	63	188	0.293	0.698	possibly correct	TRUE	B2.1856.1856.2.dta	SIVPSGASTGVHEALELR	R	D	0.997	77	29.8	71.1	2			911.993	1821.97	1822.97	2	0.01222	6.706	194617	34	51	TRUE
20140618_69488Karla_Candida	Uncategorized Sample	B2	B2.RAW (F006974)	enolase [Candida albicans]	gi|170861,gi|170863,gi|170865,gi|232054,gi|238878729,gi|298544461,gi|46433227,gi|46433257,gi|564583213,gi|68488457,gi|68488516	Candida_albicans_20140618.fasta	47233.4	1	41	63	188	0.293	0.698	possibly correct	TRUE	B2.2198.2198.2.dta	SIVPSGASTGVHEALELR	R	D	0.997	83.6	29.8	80.3	2			911.993	1821.97	1822.97	2	0.01235	6.777	15711.8	34	51	TRUE
20140618_69488Karla_Candida	Uncategorized Sample	B2	B2.RAW (F006974)	enolase [Candida albicans]	gi|170861,gi|170863,gi|170865,gi|232054,gi|238878729,gi|298544461,gi|46433227,gi|46433257,gi|564583213,gi|68488457,gi|68488516	Candida_albicans_20140618.fasta	47233.4	1	41	63	188	0.293	0.698	possibly correct	TRUE	B2.1958.1958.2.dta	SIVPSGASTGVHEALELR	R	D	0.997	94.4	29.7	89.7	2			911.992	1821.97	1822.97	2	0.01137	6.239	14314.5	34	51	TRUE
20140618_69488Karla_Candida	Uncategorized Sample	B2	B2.RAW (F006974)	enolase [Candida albicans]	gi|170861,gi|170863,gi|170865,gi|232054,gi|238878729,gi|298544461,gi|46433227,gi|46433257,gi|564583213,gi|68488457,gi|68488516	Candida_albicans_20140618.fasta	47233.4	1	41	63	188	0.293	0.698	possibly correct	TRUE	B2.1808.1808.2.dta	SIVPSGASTGVHEALELR	R	D	0.997	115	29.8	107	2			911.992	1821.97	1822.97	2	0.01052	5.773	350955	34	51	TRUE
20140618_69488Karla_Candida	Uncategorized Sample	B2	B2.RAW (F006974)	enolase [Candida albicans]	gi|170861,gi|170863,gi|170865,gi|232054,gi|238878729,gi|298544461,gi|46433227,gi|46433257,gi|564583213,gi|68488457,gi|68488516	Candida_albicans_20140618.fasta	47233.4	1	41	63	188	0.293	0.698	possibly correct	TRUE	B2.1770.1770.2.dta	SIVPSGASTGVHEALELR	R	D	0.997	127	29.7	122	2			911.993	1821.97	1822.97	2	0.0121	6.64	865450	34	51	TRUE
20140618_69488Karla_Candida	Uncategorized Sample	B2	B2.RAW (F006974)	enolase [Candida albicans]	gi|170861,gi|170863,gi|170865,gi|232054,gi|238878729,gi|298544461,gi|46433227,gi|46433257,gi|564583213,gi|68488457,gi|68488516	Candida_albicans_20140618.fasta	47233.4	1	41	63	188	0.293	0.698	possibly correct	TRUE	B2.1732.1732.2.dta	SIVPSGASTGVHEALELRDGDK	R	S	0.997	62.7	31.2	59.5	2			1119.58	2237.14	2238.14	2	0.01433	6.404	227462	34	55	TRUE
20140618_69488Karla_Candida	Uncategorized Sample	B2	B2.RAW (F006974)	enolase [Candida albicans]	gi|170861,gi|170863,gi|170865,gi|232054,gi|238878729,gi|298544461,gi|46433227,gi|46433257,gi|564583213,gi|68488457,gi|68488516	Candida_albicans_20140618.fasta	47233.4	1	41	63	188	0.293	0.698	possibly correct	TRUE	B2.1711.1711.2.dta	SIVPSGASTGVHEALELRDGDKSK	R	W	0.997	36.9	30.8	36.9	2			1227.14	2452.27	2453.26	2	0.01355	5.525	176499	34	57	TRUE
20140618_69488Karla_Candida	Uncategorized Sample	B2	B2.RAW (F006974)	enolase [Candida albicans]	gi|170861,gi|170863,gi|170865,gi|232054,gi|238878729,gi|298544461,gi|46433227,gi|46433257,gi|564583213,gi|68488457,gi|68488516	Candida_albicans_20140618.fasta	47233.4	1	41	63	188	0.293	0.698	possibly correct	TRUE	B2.1901.1901.3.dta	SKLGANAILGVSLAAANAAAAAQGIPLYK	K	H	0.995	40.5	25	33.7	2			908.857	2723.55	2724.54	3	0.01705	6.259	70538.5	105	133	TRUE
20140618_69488Karla_Candida	Uncategorized Sample	B2	B2.RAW (F006974)	enolase [Candida albicans]	gi|170861,gi|170863,gi|170865,gi|232054,gi|238878729,gi|298544461,gi|46433227,gi|46433257,gi|564583213,gi|68488457,gi|68488516	Candida_albicans_20140618.fasta	47233.4	1	41	63	188	0.293	0.698	possibly correct	TRUE	B2.1911.1911.2.dta	SKLGANAILGVSLAAANAAAAAQGIPLYK	K	H	0.997	96.4	25	96.4	2			1362.78	2723.55	2724.54	2	0.01681	6.171	18341.4	105	133	TRUE
20140618_69488Karla_Candida	Uncategorized Sample	B2	B2.RAW (F006974)	enolase [Candida albicans]	gi|170861,gi|170863,gi|170865,gi|232054,gi|238878729,gi|298544461,gi|46433227,gi|46433257,gi|564583213,gi|68488457,gi|68488516	Candida_albicans_20140618.fasta	47233.4	1	41	63	188	0.293	0.698	possibly correct	TRUE	B2.1745.1745.3.dta	VGDKIQIVGDDLTVTNPTR	R	I	0.993	42.2	28.7	35.8	2			681.04	2040.1	2041.09	3	0.01271	6.229	65300.1	315	333	TRUE
20140618_69488Karla_Candida	Uncategorized Sample	B2	B2.RAW (F006974)	enolase [Candida albicans]	gi|170861,gi|170863,gi|170865,gi|232054,gi|238878729,gi|298544461,gi|46433227,gi|46433257,gi|564583213,gi|68488457,gi|68488516	Candida_albicans_20140618.fasta	47233.4	1	41	63	188	0.293	0.698	possibly correct	TRUE	B2.2077.2077.2.dta	VGDKIQIVGDDLTVTNPTR	R	I	0.997	55.2	28.5	55.2	2			1021.06	2040.1	2041.09	2	0.01547	7.581	2039.04	315	333	TRUE
20140618_69488Karla_Candida	Uncategorized Sample	B2	B2.RAW (F006974)	enolase [Candida albicans]	gi|170861,gi|170863,gi|170865,gi|232054,gi|238878729,gi|298544461,gi|46433227,gi|46433257,gi|564583213,gi|68488457,gi|68488516	Candida_albicans_20140618.fasta	47233.4	1	41	63	188	0.293	0.698	possibly correct	TRUE	B2.1940.1940.2.dta	VGDKIQIVGDDLTVTNPTR	R	I	0.997	65.2	28.7	62	2			1021.05	2040.09	2041.09	2	0.009374	4.593	2587.67	315	333	TRUE
20140618_69488Karla_Candida	Uncategorized Sample	B2	B2.RAW (F006974)	enolase [Candida albicans]	gi|170861,gi|170863,gi|170865,gi|232054,gi|238878729,gi|298544461,gi|46433227,gi|46433257,gi|564583213,gi|68488457,gi|68488516	Candida_albicans_20140618.fasta	47233.4	1	41	63	188	0.293	0.698	possibly correct	TRUE	B2.1976.1976.2.dta	VGDKIQIVGDDLTVTNPTR	R	I	0.997	61.9	28.7	61.9	2			1021.06	2040.1	2041.09	2	0.0112	5.489	1885.46	315	333	TRUE
20140618_69488Karla_Candida	Uncategorized Sample	B2	B2.RAW (F006974)	enolase [Candida albicans]	gi|170861,gi|170863,gi|170865,gi|232054,gi|238878729,gi|298544461,gi|46433227,gi|46433257,gi|564583213,gi|68488457,gi|68488516	Candida_albicans_20140618.fasta	47233.4	1	41	63	188	0.293	0.698	possibly correct	TRUE	B2.1867.1867.2.dta	VGDKIQIVGDDLTVTNPTR	R	I	0.997	70.9	28.6	65.2	2			1021.06	2040.1	2041.09	2	0.01303	6.386	8819.33	315	333	TRUE
20140618_69488Karla_Candida	Uncategorized Sample	B2	B2.RAW (F006974)	enolase [Candida albicans]	gi|170861,gi|170863,gi|170865,gi|232054,gi|238878729,gi|298544461,gi|46433227,gi|46433257,gi|564583213,gi|68488457,gi|68488516	Candida_albicans_20140618.fasta	47233.4	1	41	63	188	0.293	0.698	possibly correct	TRUE	B2.2034.2034.2.dta	VGDKIQIVGDDLTVTNPTR	R	I	0.997	75.6	28.7	75.6	2			1021.06	2040.1	2041.09	2	0.01218	5.969	2311.12	315	333	TRUE
20140618_69488Karla_Candida	Uncategorized Sample	B2	B2.RAW (F006974)	enolase [Candida albicans]	gi|170861,gi|170863,gi|170865,gi|232054,gi|238878729,gi|298544461,gi|46433227,gi|46433257,gi|564583213,gi|68488457,gi|68488516	Candida_albicans_20140618.fasta	47233.4	1	41	63	188	0.293	0.698	possibly correct	TRUE	B2.1734.1734.2.dta	VGDKIQIVGDDLTVTNPTR	R	I	0.997	77.7	28.5	77.1	2			1021.06	2040.1	2041.09	2	0.01279	6.268	167002	315	333	TRUE
20140618_69488Karla_Candida	Uncategorized Sample	B2	B2.RAW (F006974)	enolase [Candida albicans]	gi|170861,gi|170863,gi|170865,gi|232054,gi|238878729,gi|298544461,gi|46433227,gi|46433257,gi|564583213,gi|68488457,gi|68488516	Candida_albicans_20140618.fasta	47233.4	1	41	63	188	0.293	0.698	possibly correct	TRUE	B2.1821.1821.2.dta	VGDKIQIVGDDLTVTNPTR	R	I	0.997	92.6	28.7	92.1	2			1021.06	2040.1	2041.09	2	0.01242	6.087	270645	315	333	TRUE
20140618_69488Karla_Candida	Uncategorized Sample	B2	B2.RAW (F006974)	enolase [Candida albicans]	gi|170861,gi|170863,gi|170865,gi|232054,gi|238878729,gi|298544461,gi|46433227,gi|46433257,gi|564583213,gi|68488457,gi|68488516	Candida_albicans_20140618.fasta	47233.4	1	41	63	188	0.293	0.698	possibly correct	TRUE	B2.2181.2181.2.dta	VGDKIQIVGDDLTVTNPTR	R	I	0.997	93	28.6	88.5	2			1021.06	2040.1	2041.09	2	0.01328	6.508	11776.5	315	333	TRUE
20140618_69488Karla_Candida	Uncategorized Sample	B2	B2.RAW (F006974)	enolase [Candida albicans]	gi|170861,gi|170863,gi|170865,gi|232054,gi|238878729,gi|298544461,gi|46433227,gi|46433257,gi|564583213,gi|68488457,gi|68488516	Candida_albicans_20140618.fasta	47233.4	1	41	63	188	0.293	0.698	possibly correct	TRUE	B2.1775.1775.2.dta	VGDKIQIVGDDLTVTNPTR	R	I	0.997	94.5	28.7	90.6	2			1021.06	2040.1	2041.09	2	0.01218	5.969	1268360	315	333	TRUE
20140618_69488Karla_Candida	Uncategorized Sample	B2	B2.RAW (F006974)	enolase [Candida albicans]	gi|170861,gi|170863,gi|170865,gi|232054,gi|238878729,gi|298544461,gi|46433227,gi|46433257,gi|564583213,gi|68488457,gi|68488516	Candida_albicans_20140618.fasta	47233.4	1	41	63	188	0.293	0.698	possibly correct	TRUE	B2.2121.2121.2.dta	VGDKIQIVGDDLTVTNPTR	R	I	0.997	107	28.7	103	2			1021.06	2040.1	2041.09	2	0.01682	8.243	5806.98	315	333	TRUE
20140618_69488Karla_Candida	Uncategorized Sample	B2	B2.RAW (F006974)	enolase [Candida albicans]	gi|170861,gi|170863,gi|170865,gi|232054,gi|238878729,gi|298544461,gi|46433227,gi|46433257,gi|564583213,gi|68488457,gi|68488516	Candida_albicans_20140618.fasta	47233.4	1	41	63	188	0.293	0.698	possibly correct	TRUE	B2.2141.2141.2.dta	VGDKIQIVGDDLTVTNPTR	R	I	0.997	107	28.6	104	2			1021.06	2040.1	2041.09	2	0.01401	6.866	7135.4	315	333	TRUE
20140618_69488Karla_Candida	Uncategorized Sample	B2	B2.RAW (F006974)	enolase [Candida albicans]	gi|170861,gi|170863,gi|170865,gi|232054,gi|238878729,gi|298544461,gi|46433227,gi|46433257,gi|564583213,gi|68488457,gi|68488516	Candida_albicans_20140618.fasta	47233.4	1	41	63	188	0.293	0.698	possibly correct	TRUE	B2.2087.2087.2.dta	VGIAMDVASSEFYK	K	D	0.991	34.3	30	27.6	2			758.877	1515.74	1516.74	2	0.01199	7.908	5260.87	243	256	TRUE
20140618_69488Karla_Candida	Uncategorized Sample	B2	B2.RAW (F006974)	enolase [Candida albicans]	gi|170861,gi|170863,gi|170865,gi|232054,gi|238878729,gi|298544461,gi|46433227,gi|46433257,gi|564583213,gi|68488457,gi|68488516	Candida_albicans_20140618.fasta	47233.4	1	41	63	188	0.293	0.698	possibly correct	TRUE	B2.2044.2044.2.dta	VGIAMDVASSEFYK	K	D	0.997	49.6	30.1	38.5	2			758.877	1515.74	1516.74	2	0.01089	7.183	4527.11	243	256	TRUE
20140618_69488Karla_Candida	Uncategorized Sample	B2	B2.RAW (F006974)	enolase [Candida albicans]	gi|170861,gi|170863,gi|170865,gi|232054,gi|238878729,gi|298544461,gi|46433227,gi|46433257,gi|564583213,gi|68488457,gi|68488516	Candida_albicans_20140618.fasta	47233.4	1	41	63	188	0.293	0.698	possibly correct	TRUE	B2.2172.2172.2.dta	VGIAMDVASSEFYK	K	D	0.997	50.9	30	37.1	2			758.877	1515.74	1516.74	2	0.01223	8.066	6511.15	243	256	TRUE
20140618_69488Karla_Candida	Uncategorized Sample	B2	B2.RAW (F006974)	enolase [Candida albicans]	gi|170861,gi|170863,gi|170865,gi|232054,gi|238878729,gi|298544461,gi|46433227,gi|46433257,gi|564583213,gi|68488457,gi|68488516	Candida_albicans_20140618.fasta	47233.4	1	41	63	188	0.293	0.698	possibly correct	TRUE	B2.2129.2129.2.dta	VGIAMDVASSEFYK	K	D	0.997	51.1	30	44.5	2			758.877	1515.74	1516.74	2	0.01236	8.152	5580.81	243	256	TRUE
20140618_69488Karla_Candida	Uncategorized Sample	B2	B2.RAW (F006974)	enolase [Candida albicans]	gi|170861,gi|170863,gi|170865,gi|232054,gi|238878729,gi|298544461,gi|46433227,gi|46433257,gi|564583213,gi|68488457,gi|68488516	Candida_albicans_20140618.fasta	47233.4	1	41	63	188	0.293	0.698	possibly correct	TRUE	B2.1932.1932.2.dta	VGIAMDVASSEFYK	K	D	0.997	49.8	30.1	40.6	2			758.876	1515.74	1516.74	2	0.01028	6.78	6942.25	243	256	TRUE
20140618_69488Karla_Candida	Uncategorized Sample	B2	B2.RAW (F006974)	enolase [Candida albicans]	gi|170861,gi|170863,gi|170865,gi|232054,gi|238878729,gi|298544461,gi|46433227,gi|46433257,gi|564583213,gi|68488457,gi|68488516	Candida_albicans_20140618.fasta	47233.4	1	41	63	188	0.293	0.698	possibly correct	TRUE	B2.1764.1764.2.dta	VGIAmDVASSEFYK	K	D	0.997	84.5	29.8	76.8	2		m5: Oxidation (+15.99)	766.874	1531.73	1532.73	2	0.01012	6.602	400602	243	256	TRUE
20140618_69488Karla_Candida	Uncategorized Sample	B2	B2.RAW (F006974)	enolase [Candida albicans]	gi|170861,gi|170863,gi|170865,gi|232054,gi|238878729,gi|298544461,gi|46433227,gi|46433257,gi|564583213,gi|68488457,gi|68488516	Candida_albicans_20140618.fasta	47233.4	1	41	63	188	0.293	0.698	possibly correct	TRUE	B2.1816.1816.2.dta	VGIAmDVASSEFYK	K	D	0.997	93.7	29.6	80.1	2		m5: Oxidation (+15.99)	766.873	1531.73	1532.73	2	0.009019	5.884	10776.8	243	256	TRUE
20140618_69488Karla_Candida	Uncategorized Sample	B2	B2.RAW (F006974)	enolase [Candida albicans]	gi|170861,gi|170863,gi|170865,gi|232054,gi|238878729,gi|298544461,gi|46433227,gi|46433257,gi|564583213,gi|68488457,gi|68488516	Candida_albicans_20140618.fasta	47233.4	1	41	63	188	0.293	0.698	possibly correct	TRUE	B2.1863.1863.2.dta	VGIAMDVASSEFYK	K	D	0.997	111	30.1	101	2			758.876	1515.74	1516.74	2	0.0104	6.859	451485	243	256	TRUE
20140618_69488Karla_Candida	Uncategorized Sample	B2	B2.RAW (F006974)	enolase [Candida albicans]	gi|170861,gi|170863,gi|170865,gi|232054,gi|238878729,gi|298544461,gi|46433227,gi|46433257,gi|564583213,gi|68488457,gi|68488516	Candida_albicans_20140618.fasta	47233.4	1	41	63	188	0.293	0.698	possibly correct	TRUE	B2.1828.1828.3.dta	VGIAMDVASSEFYKDGK	K	Y	0.992	43.2	30.6	35.2	2			606.302	1815.88	1816.88	3	0.01215	6.689	35909.3	243	259	TRUE
20140618_69488Karla_Candida	Uncategorized Sample	B2	B2.RAW (F006974)	enolase [Candida albicans]	gi|170861,gi|170863,gi|170865,gi|232054,gi|238878729,gi|298544461,gi|46433227,gi|46433257,gi|564583213,gi|68488457,gi|68488516	Candida_albicans_20140618.fasta	47233.4	1	41	63	188	0.293	0.698	possibly correct	TRUE	B2.1820.1820.2.dta	VGIAMDVASSEFYKDGK	K	Y	0.997	71.7	30.5	63.8	2			908.948	1815.88	1816.88	2	0.01095	6.029	479467	243	259	TRUE
20140618_69488Karla_Candida	Uncategorized Sample	B2	B2.RAW (F006974)	enolase [Candida albicans]	gi|170861,gi|170863,gi|170865,gi|232054,gi|238878729,gi|298544461,gi|46433227,gi|46433257,gi|564583213,gi|68488457,gi|68488516	Candida_albicans_20140618.fasta	47233.4	1	41	63	188	0.293	0.698	possibly correct	TRUE	B2.1722.1722.2.dta	VGIAmDVASSEFYKDGK	K	Y	0.997	75.9	29.6	73.5	2		m5: Oxidation (+15.99)	916.946	1831.88	1832.87	2	0.0103	5.619	200400	243	259	TRUE
20140618_69488Karla_Candida	Uncategorized Sample	B2	B2.RAW (F006974)	enolase [Candida albicans]	gi|170861,gi|170863,gi|170865,gi|232054,gi|238878729,gi|298544461,gi|46433227,gi|46433257,gi|564583213,gi|68488457,gi|68488516	Candida_albicans_20140618.fasta	47233.4	1	41	63	188	0.293	0.698	possibly correct	TRUE	B2.1929.1929.3.dta	VNQIGTLTESIQAANDSYAAGWGVMVSHR	K	S	0.992	44.8	31.7	39.6	2			1025.84	3074.51	3075.5	3	0.01915	6.228	2823.26	350	378	TRUE
20140618_69488Karla_Candida	Uncategorized Sample	B2	B2.RAW (F006974)	enolase [Candida albicans]	gi|170861,gi|170863,gi|170865,gi|232054,gi|238878729,gi|298544461,gi|46433227,gi|46433257,gi|564583213,gi|68488457,gi|68488516	Candida_albicans_20140618.fasta	47233.4	1	41	63	188	0.293	0.698	possibly correct	TRUE	B2.2050.2050.3.dta	VNQIGTLTESIQAANDSYAAGWGVMVSHR	K	S	0.994	46.4	31.9	39.5	2			1025.84	3074.5	3075.5	3	0.0144	4.681	3299.68	350	378	TRUE
20140618_69488Karla_Candida	Uncategorized Sample	B2	B2.RAW (F006974)	enolase [Candida albicans]	gi|170861,gi|170863,gi|170865,gi|232054,gi|238878729,gi|298544461,gi|46433227,gi|46433257,gi|564583213,gi|68488457,gi|68488516	Candida_albicans_20140618.fasta	47233.4	1	41	63	188	0.293	0.698	possibly correct	TRUE	B2.2073.2073.3.dta	VNQIGTLTESIQAANDSYAAGWGVMVSHR	K	S	0.997	53.7	31.8	37.8	2			1025.84	3074.51	3075.5	3	0.02098	6.823	2362.1	350	378	TRUE
20140618_69488Karla_Candida	Uncategorized Sample	B2	B2.RAW (F006974)	enolase [Candida albicans]	gi|170861,gi|170863,gi|170865,gi|232054,gi|238878729,gi|298544461,gi|46433227,gi|46433257,gi|564583213,gi|68488457,gi|68488516	Candida_albicans_20140618.fasta	47233.4	1	41	63	188	0.293	0.698	possibly correct	TRUE	B2.2004.2004.3.dta	VNQIGTLTESIQAANDSYAAGWGVMVSHR	K	S	0.997	53.7	31.7	50.2	2			1025.85	3074.51	3075.5	3	0.02611	8.491	2147.45	350	378	TRUE
20140618_69488Karla_Candida	Uncategorized Sample	B2	B2.RAW (F006974)	enolase [Candida albicans]	gi|170861,gi|170863,gi|170865,gi|232054,gi|238878729,gi|298544461,gi|46433227,gi|46433257,gi|564583213,gi|68488457,gi|68488516	Candida_albicans_20140618.fasta	47233.4	1	41	63	188	0.293	0.698	possibly correct	TRUE	B2.2137.2137.3.dta	VNQIGTLTESIQAANDSYAAGWGVMVSHR	K	S	0.997	60.4	31.9	51.1	2			1025.84	3074.5	3075.5	3	0.01512	4.918	2356.61	350	378	TRUE
20140618_69488Karla_Candida	Uncategorized Sample	B2	B2.RAW (F006974)	enolase [Candida albicans]	gi|170861,gi|170863,gi|170865,gi|232054,gi|238878729,gi|298544461,gi|46433227,gi|46433257,gi|564583213,gi|68488457,gi|68488516	Candida_albicans_20140618.fasta	47233.4	1	41	63	188	0.293	0.698	possibly correct	TRUE	B2.1964.1964.3.dta	VNQIGTLTESIQAANDSYAAGWGVMVSHR	K	S	0.997	65.2	31.8	58.5	2			1025.84	3074.51	3075.5	3	0.02098	6.823	6235.83	350	378	TRUE
20140618_69488Karla_Candida	Uncategorized Sample	B2	B2.RAW (F006974)	enolase [Candida albicans]	gi|170861,gi|170863,gi|170865,gi|232054,gi|238878729,gi|298544461,gi|46433227,gi|46433257,gi|564583213,gi|68488457,gi|68488516	Candida_albicans_20140618.fasta	47233.4	1	41	63	188	0.293	0.698	possibly correct	TRUE	B2.2189.2189.2.dta	VNQIGTLTESIQAANDSYAAGWGVMVSHR	K	S	0.997	51.5	31.6	49.8	2			1538.26	3074.51	3075.5	2	0.02691	8.751	9735.14	350	378	TRUE
20140618_69488Karla_Candida	Uncategorized Sample	B2	B2.RAW (F006974)	enolase [Candida albicans]	gi|170861,gi|170863,gi|170865,gi|232054,gi|238878729,gi|298544461,gi|46433227,gi|46433257,gi|564583213,gi|68488457,gi|68488516	Candida_albicans_20140618.fasta	47233.4	1	41	63	188	0.293	0.698	possibly correct	TRUE	B2.1898.1898.2.dta	VNQIGTLTESIQAANDSYAAGWGVMVSHR	K	S	0.997	58	31.8	57	2			1538.26	3074.5	3075.5	2	0.0169	5.496	52179	350	378	TRUE
20140618_69488Karla_Candida	Uncategorized Sample	B2	B2.RAW (F006974)	enolase [Candida albicans]	gi|170861,gi|170863,gi|170865,gi|232054,gi|238878729,gi|298544461,gi|46433227,gi|46433257,gi|564583213,gi|68488457,gi|68488516	Candida_albicans_20140618.fasta	47233.4	1	41	63	188	0.293	0.698	possibly correct	TRUE	B2.2179.2179.3.dta	VNQIGTLTESIQAANDSYAAGWGVMVSHR	K	S	0.997	85	31.8	78	2			1025.85	3074.51	3075.5	3	0.02574	8.371	8655.1	350	378	TRUE
20140618_69488Karla_Candida	Uncategorized Sample	B2	B2.RAW (F006974)	enolase [Candida albicans]	gi|170861,gi|170863,gi|170865,gi|232054,gi|238878729,gi|298544461,gi|46433227,gi|46433257,gi|564583213,gi|68488457,gi|68488516	Candida_albicans_20140618.fasta	47233.4	1	41	63	188	0.293	0.698	possibly correct	TRUE	B2.1879.1879.3.dta	VNQIGTLTESIQAANDSYAAGWGVmVSHR	K	S	0.997	92.6	31.6	83.7	2		m25: Oxidation (+15.99)	1031.17	3090.5	3091.49	3	0.01887	6.104	59566.6	350	378	TRUE
20140618_69488Karla_Candida	Uncategorized Sample	B2	B2.RAW (F006974)	enolase [Candida albicans]	gi|170861,gi|170863,gi|170865,gi|232054,gi|238878729,gi|298544461,gi|46433227,gi|46433257,gi|564583213,gi|68488457,gi|68488516	Candida_albicans_20140618.fasta	47233.4	1	41	63	188	0.293	0.698	possibly correct	TRUE	B2.1886.1886.3.dta	VNQIGTLTESIQAANDSYAAGWGVMVSHR	K	S	0.997	109	31.8	105	2			1025.84	3074.51	3075.5	3	0.01768	5.75	220600	350	378	TRUE
20140618_69488Karla_Candida	Uncategorized Sample	B2	B2.RAW (F006974)	enolase [Candida albicans]	gi|170861,gi|170863,gi|170865,gi|232054,gi|238878729,gi|298544461,gi|46433227,gi|46433257,gi|564583213,gi|68488457,gi|68488516	Candida_albicans_20140618.fasta	47233.4	1	41	63	188	0.293	0.698	correct	TRUE	B2.1677.1677.2.dta	YDLDFKNPESDPSK	K	W	0.997	58.8	29.6	47.5	2			827.889	1653.76	1654.76	2	0.01068	6.457	253137	260	273	TRUE
20140618_69488Karla_Candida	Uncategorized Sample	B2	B2.RAW (F006974)	enolase [Candida albicans]	gi|170861,gi|170863,gi|170865,gi|232054,gi|238878729,gi|298544461,gi|46433227,gi|46433257,gi|564583213,gi|68488457,gi|68488516	Candida_albicans_20140618.fasta	47233.4	1	41	63	188	0.293	0.698	possibly correct	TRUE	B2.1646.1646.2.dta	YGQSAGNVGDEGGVAPDIK	K	T	0.997	92.9	30	88	2			917.439	1832.86	1833.86	2	0.009864	5.379	31748.7	203	221	TRUE
20140618_69488Karla_Candida	Uncategorized Sample	B2	B2.RAW (F006974)	enolase [Candida albicans]	gi|170861,gi|170863,gi|170865,gi|232054,gi|238878729,gi|298544461,gi|46433227,gi|46433257,gi|564583213,gi|68488457,gi|68488516	Candida_albicans_20140618.fasta	47233.4	1	41	63	188	0.293	0.698	possibly correct	TRUE	B2.1600.1600.2.dta	YGQSAGNVGDEGGVAPDIK	K	T	0.997	100	29.8	91.7	2			917.439	1832.86	1833.86	2	0.008274	4.512	22821.9	203	221	TRUE
20140618_69488Karla_Candida	Uncategorized Sample	B2	B2.RAW (F006974)	enolase [Candida albicans]	gi|170861,gi|170863,gi|170865,gi|232054,gi|238878729,gi|298544461,gi|46433227,gi|46433257,gi|564583213,gi|68488457,gi|68488516	Candida_albicans_20140618.fasta	47233.4	1	41	63	188	0.293	0.698	possibly correct	TRUE	B2.1518.1518.2.dta	YGQSAGNVGDEGGVAPDIK	K	T	0.997	101	29.9	97.4	2			917.44	1832.86	1833.86	2	0.01022	5.575	28189	203	221	TRUE
20140618_69488Karla_Candida	Uncategorized Sample	B2	B2.RAW (F006974)	enolase [Candida albicans]	gi|170861,gi|170863,gi|170865,gi|232054,gi|238878729,gi|298544461,gi|46433227,gi|46433257,gi|564583213,gi|68488457,gi|68488516	Candida_albicans_20140618.fasta	47233.4	1	41	63	188	0.293	0.698	possibly correct	TRUE	B2.1669.1669.2.dta	YGQSAGNVGDEGGVAPDIK	K	T	0.997	102	29.9	94.3	2			917.443	1832.87	1833.86	2	0.01682	9.174	27010.5	203	221	TRUE
20140618_69488Karla_Candida	Uncategorized Sample	B2	B2.RAW (F006974)	enolase [Candida albicans]	gi|170861,gi|170863,gi|170865,gi|232054,gi|238878729,gi|298544461,gi|46433227,gi|46433257,gi|564583213,gi|68488457,gi|68488516	Candida_albicans_20140618.fasta	47233.4	1	41	63	188	0.293	0.698	correct	TRUE	B2.1555.1555.2.dta	YGQSAGNVGDEGGVAPDIK	K	T	0.997	104	30	97.2	2			917.44	1832.86	1833.86	2	0.0101	5.51	1945970	203	221	TRUE
20140618_69488Karla_Candida	Uncategorized Sample	B2	B2.RAW (F006974)	enolase [Candida albicans]	gi|170861,gi|170863,gi|170865,gi|232054,gi|238878729,gi|298544461,gi|46433227,gi|46433257,gi|564583213,gi|68488457,gi|68488516	Candida_albicans_20140618.fasta	47233.4	1	41	63	188	0.293	0.698	correct	TRUE	B2.1544.1544.3.dta	YGQSAGNVGDEGGVAPDIKTPK	K	E	0.997	62.3	31.4	45.7	2			720.695	2159.06	2160.06	3	0.01388	6.423	152705	203	224	TRUE
20140618_69488Karla_Candida	Uncategorized Sample	B2	B2.RAW (F006974)	enolase [Candida albicans]	gi|170861,gi|170863,gi|170865,gi|232054,gi|238878729,gi|298544461,gi|46433227,gi|46433257,gi|564583213,gi|68488457,gi|68488516	Candida_albicans_20140618.fasta	47233.4	1	41	63	188	0.293	0.698	correct	TRUE	B2.1578.1578.2.dta	YGQSAGNVGDEGGVAPDIKTPK	K	E	0.997	58.2	31.4	50.2	2			1080.54	2159.06	2160.06	2	0.0115	5.326	85045	203	224	TRUE
20140618_69488Karla_Candida	Uncategorized Sample	B2	B2.RAW (F006974)	enolase [Candida albicans]	gi|170861,gi|170863,gi|170865,gi|232054,gi|238878729,gi|298544461,gi|46433227,gi|46433257,gi|564583213,gi|68488457,gi|68488516	Candida_albicans_20140618.fasta	47233.4	1	41	63	188	0.293	0.698	correct	TRUE	B2.1535.1535.2.dta	YGQSAGNVGDEGGVAPDIKTPK	K	E	0.997	69	31.4	62.3	2			1080.54	2159.06	2160.06	2	0.01394	6.455	211423	203	224	TRUE
20140618_69488Karla_Candida	Uncategorized Sample	B2	B2.RAW (F006974)	enolase [Candida albicans]	gi|170861,gi|170863,gi|170865,gi|232054,gi|238878729,gi|298544461,gi|46433227,gi|46433257,gi|564583213,gi|68488457,gi|68488516	Candida_albicans_20140618.fasta	47233.4	1	41	63	188	0.293	0.698	incorrect	TRUE	B2.1628.1628.2.dta	YGQSAGNVGDEGGVAPDIKTPK	K	E	0.997	73.2	31.4	62.8	2			1080.54	2159.06	2160.06	2	0.0137	6.344	24005.2	203	224	TRUE
20140618_69488Karla_Candida	Uncategorized Sample	B2	B2.RAW (F006974)	L-ornithine transaminase, putative [Candida dubliniensis CD36]	gi|223643036,gi|238881802,gi|46434805,gi|46434853,gi|68485383,gi|68485478	Candida_albicans_20140618.fasta	47353.2	0.979	1	1	1	0.00156	0.0252	possibly correct	TRUE	B2.1658.1658.2.dta	IVAALVDQASK	K	L	0.997	56	29.9	41.1	2			557.831	1113.65	1114.65	2	0.007354	6.598	12762.1	68	78	TRUE
20140618_69488Karla_Candida	Uncategorized Sample	B2	B2.RAW (F006974)	RecName: Full=Phosphoglycerate mutase; Short=PGAM; AltName: Full=BPG-dependent PGAM; AltName: Full=MPGM; AltName: Full=Phosphoglyceromutase	gi|229463024,gi|238882120,gi|46442921,gi|46443049,gi|68469783,gi|68470024	Candida_albicans_20140618.fasta	27454.9	0.979	1	1	1	0.00156	0.0484	possibly correct	TRUE	B2.1680.1680.2.dta	VVLIAAHGNSLR	K	A	0.997	61.7	25	57.2	2			625.376	1248.74	1249.74	2	0.008104	6.485	111745	176	187	TRUE
20140618_69488Karla_Candida	Uncategorized Sample	B2	B2.RAW (F006974)	RecName: Full=Adenosylhomocysteinase; Short=AdoHcyase; AltName: Full=S-adenosyl-L-homocysteine hydrolase	gi|229462755,gi|238882808,gi|46443762,gi|46443926,gi|68467643,gi|68467964	Candida_albicans_20140618.fasta	49072.8	1	10	11	11	0.0171	0.236	possibly correct	TRUE	B2.1590.1590.2.dta	ANAESVVNIKPQVDR	K	Y	0.997	65.9	28.7	57.5	2			820.447	1638.88	1639.88	2	0.01027	6.265	194770	317	331	TRUE
20140618_69488Karla_Candida	Uncategorized Sample	B2	B2.RAW (F006974)	RecName: Full=Adenosylhomocysteinase; Short=AdoHcyase; AltName: Full=S-adenosyl-L-homocysteine hydrolase	gi|229462755,gi|238882808,gi|46443762,gi|46443926,gi|68467643,gi|68467964	Candida_albicans_20140618.fasta	49072.8	1	10	11	11	0.0171	0.236	possibly correct	TRUE	B2.1601.1601.2.dta	ESLVDGIKR	R	A	0.997	46.2	30.4	31.7	2			508.793	1015.57	1016.57	2	0.005194	5.109	119149	201	209	TRUE
20140618_69488Karla_Candida	Uncategorized Sample	B2	B2.RAW (F006974)	RecName: Full=Adenosylhomocysteinase; Short=AdoHcyase; AltName: Full=S-adenosyl-L-homocysteine hydrolase	gi|229462755,gi|238882808,gi|46443762,gi|46443926,gi|68467643,gi|68467964	Candida_albicans_20140618.fasta	49072.8	1	10	11	11	0.0171	0.236	possibly correct	TRUE	B2.1477.1477.2.dta	GcAMALHGmGAR	K	V	0.988	28.2	25	12.3	2		c2: Carbamidomethyl (+57.02), m9: Oxidation (+15.99)	624.281	1246.55	1247.54	2	0.009554	7.658	9754.68	231	242	TRUE
20140618_69488Karla_Candida	Uncategorized Sample	B2	B2.RAW (F006974)	RecName: Full=Adenosylhomocysteinase; Short=AdoHcyase; AltName: Full=S-adenosyl-L-homocysteine hydrolase	gi|229462755,gi|238882808,gi|46443762,gi|46443926,gi|68467643,gi|68467964	Candida_albicans_20140618.fasta	49072.8	1	10	11	11	0.0171	0.236	possibly correct	TRUE	B2.1619.1619.2.dta	GcAMALHGMGAR	K	V	0.997	65.6	25.7	53.5	2		c2: Carbamidomethyl (+57.02)	616.282	1230.55	1231.55	2	0.007279	5.91	23891.9	231	242	TRUE
20140618_69488Karla_Candida	Uncategorized Sample	B2	B2.RAW (F006974)	RecName: Full=Adenosylhomocysteinase; Short=AdoHcyase; AltName: Full=S-adenosyl-L-homocysteine hydrolase	gi|229462755,gi|238882808,gi|46443762,gi|46443926,gi|68467643,gi|68467964	Candida_albicans_20140618.fasta	49072.8	1	10	11	11	0.0171	0.236	possibly correct	TRUE	B2.1709.1709.2.dta	HVILLADGR	R	L	0.997	54.1	25	47.5	2			497.298	992.582	993.584	2	0.005074	5.107	18289.7	339	347	TRUE
20140618_69488Karla_Candida	Uncategorized Sample	B2	B2.RAW (F006974)	RecName: Full=Adenosylhomocysteinase; Short=AdoHcyase; AltName: Full=S-adenosyl-L-homocysteine hydrolase	gi|229462755,gi|238882808,gi|46443762,gi|46443926,gi|68467643,gi|68467964	Candida_albicans_20140618.fasta	49072.8	1	10	11	11	0.0171	0.236	possibly correct	TRUE	B2.1460.1460.2.dta	KYGPSQPLKGAR	K	I	0.997	48.5	28.6	41.5	2			651.374	1300.73	1301.73	2	0.007144	5.488	14321.6	40	51	TRUE
20140618_69488Karla_Candida	Uncategorized Sample	B2	B2.RAW (F006974)	RecName: Full=Adenosylhomocysteinase; Short=AdoHcyase; AltName: Full=S-adenosyl-L-homocysteine hydrolase	gi|229462755,gi|238882808,gi|46443762,gi|46443926,gi|68467643,gi|68467964	Candida_albicans_20140618.fasta	49072.8	1	10	11	11	0.0171	0.236	possibly correct	TRUE	B2.1699.1699.2.dta	LKVPAINVNDSVTK	K	S	0.997	71.4	25.5	70.1	2			749.44	1496.87	1497.86	2	0.009574	6.392	18385.8	177	190	TRUE
20140618_69488Karla_Candida	Uncategorized Sample	B2	B2.RAW (F006974)	RecName: Full=Adenosylhomocysteinase; Short=AdoHcyase; AltName: Full=S-adenosyl-L-homocysteine hydrolase	gi|229462755,gi|238882808,gi|46443762,gi|46443926,gi|68467643,gi|68467964	Candida_albicans_20140618.fasta	49072.8	1	10	11	11	0.0171	0.236	possibly correct	TRUE	B2.1644.1644.2.dta	SKFDNLYGcR	K	E	0.997	46.9	28.1	42.6	2		c9: Carbamidomethyl (+57.02)	630.299	1258.58	1259.58	2	0.006329	5.024	40374.9	191	200	TRUE
20140618_69488Karla_Candida	Uncategorized Sample	B2	B2.RAW (F006974)	RecName: Full=Adenosylhomocysteinase; Short=AdoHcyase; AltName: Full=S-adenosyl-L-homocysteine hydrolase	gi|229462755,gi|238882808,gi|46443762,gi|46443926,gi|68467643,gi|68467964	Candida_albicans_20140618.fasta	49072.8	1	10	11	11	0.0171	0.236	possibly correct	TRUE	B2.1875.1875.2.dta	TGPFDVGVHLLPK	K	V	0.997	57.9	27.6	45.6	2			690.392	1378.77	1379.77	2	0.008454	6.127	101588	394	406	TRUE
20140618_69488Karla_Candida	Uncategorized Sample	B2	B2.RAW (F006974)	RecName: Full=Adenosylhomocysteinase; Short=AdoHcyase; AltName: Full=S-adenosyl-L-homocysteine hydrolase	gi|229462755,gi|238882808,gi|46443762,gi|46443926,gi|68467643,gi|68467964	Candida_albicans_20140618.fasta	49072.8	1	10	11	11	0.0171	0.236	possibly correct	TRUE	B2.1797.1797.2.dta	VAIVAGFGDVGK	K	G	0.997	70.5	27.6	68.2	2			566.825	1131.64	1132.64	2	0.007354	6.493	319454	219	230	TRUE
20140618_69488Karla_Candida	Uncategorized Sample	B2	B2.RAW (F006974)	RecName: Full=Adenosylhomocysteinase; Short=AdoHcyase; AltName: Full=S-adenosyl-L-homocysteine hydrolase	gi|229462755,gi|238882808,gi|46443762,gi|46443926,gi|68467643,gi|68467964	Candida_albicans_20140618.fasta	49072.8	1	10	11	11	0.0171	0.236	possibly correct	TRUE	B2.1467.1467.2.dta	YGPSQPLKGAR	K	I	0.997	57.4	31.1	33.9	2			587.326	1172.64	1173.64	2	0.007174	6.113	35100.2	41	51	TRUE
20140618_69488Karla_Candida	Uncategorized Sample	B2	B2.RAW (F006974)	pyruvate decarboxylase [Candida albicans WO-1]	gi|238881237,gi|296523770,gi|353526276,gi|46437159,gi|46437219,gi|68480872,gi|68480983	Candida_albicans_20140618.fasta	62442.5	1	3	3	3	0.00467	0.0617	possibly correct	TRUE	B2.1629.1629.2.dta	KSINPNYTPVPVPETK	K	L	0.997	46.9	29.6	41	2			892.488	1782.96	1783.96	2	0.009384	5.26	9948.09	341	356	TRUE
20140618_69488Karla_Candida	Uncategorized Sample	B2	B2.RAW (F006974)	pyruvate decarboxylase [Candida albicans WO-1]	gi|238881237,gi|296523770,gi|353526276,gi|46437159,gi|46437219,gi|68480872,gi|68480983	Candida_albicans_20140618.fasta	62442.5	1	3	3	3	0.00467	0.0617	possibly correct	TRUE	B2.1657.1657.2.dta	SINPNYTPVPVPETK	K	L	0.997	50.1	29.4	50.1	2			828.441	1654.87	1655.86	2	0.01014	6.126	60753.3	342	356	TRUE
20140618_69488Karla_Candida	Uncategorized Sample	B2	B2.RAW (F006974)	pyruvate decarboxylase [Candida albicans WO-1]	gi|238881237,gi|296523770,gi|353526276,gi|46437159,gi|46437219,gi|68480872,gi|68480983	Candida_albicans_20140618.fasta	62442.5	1	3	3	3	0.00467	0.0617	possibly correct	TRUE	B2.1740.1740.2.dta	WAGNANELNAGYAADGYAR	R	V	0.997	79.9	28.5	77.2	2			992.458	1982.9	1983.89	2	0.015	7.563	4649.58	45	63	TRUE
20140618_69488Karla_Candida	Uncategorized Sample	B3	B3.RAW (F006973)	L-ornithine transaminase, putative [Candida dubliniensis CD36]	gi|223643036,gi|238881802,gi|46434805,gi|46434853,gi|68485383,gi|68485478	Candida_albicans_20140618.fasta	47353.2	1	6	7	7	0.0113	0.186	possibly correct	TRUE	B3.1793.1793.2.dta	AISGGVMPVSAVLSSK	K	E	0.99	27	28.6	23.5	2			751.921	1501.83	1502.82	2	0.01087	7.236	9419.32	277	292	TRUE
20140618_69488Karla_Candida	Uncategorized Sample	B3	B3.RAW (F006973)	L-ornithine transaminase, putative [Candida dubliniensis CD36]	gi|223643036,gi|238881802,gi|46434805,gi|46434853,gi|68485383,gi|68485478	Candida_albicans_20140618.fasta	47353.2	1	6	7	7	0.0113	0.186	possibly correct	TRUE	B3.1676.1676.2.dta	AISGGVmPVSAVLSSK	K	E	0.997	75	29.1	66.4	2		m7: Oxidation (+15.99)	759.918	1517.82	1518.82	2	0.009979	6.57	23473.7	277	292	TRUE
20140618_69488Karla_Candida	Uncategorized Sample	B3	B3.RAW (F006973)	L-ornithine transaminase, putative [Candida dubliniensis CD36]	gi|223643036,gi|238881802,gi|46434805,gi|46434853,gi|68485383,gi|68485478	Candida_albicans_20140618.fasta	47353.2	1	6	7	7	0.0113	0.186	possibly correct	TRUE	B3.1759.1759.2.dta	GVGPQIPGEPEGTLLR	K	Y	0.986	26.1	29	18.5	2			810.447	1618.88	1619.88	2	0.01085	6.701	25447.5	174	189	TRUE
20140618_69488Karla_Candida	Uncategorized Sample	B3	B3.RAW (F006973)	L-ornithine transaminase, putative [Candida dubliniensis CD36]	gi|223643036,gi|238881802,gi|46434805,gi|46434853,gi|68485383,gi|68485478	Candida_albicans_20140618.fasta	47353.2	1	6	7	7	0.0113	0.186	possibly correct	TRUE	B3.1724.1724.2.dta	GVKPDIVLLGK	K	A	0.997	51.5	25	51.5	2			569.867	1137.72	1138.72	2	0.006744	5.922	45138.2	266	276	TRUE
20140618_69488Karla_Candida	Uncategorized Sample	B3	B3.RAW (F006973)	L-ornithine transaminase, putative [Candida dubliniensis CD36]	gi|223643036,gi|238881802,gi|46434805,gi|46434853,gi|68485383,gi|68485478	Candida_albicans_20140618.fasta	47353.2	1	6	7	7	0.0113	0.186	possibly correct	TRUE	B3.1601.1601.2.dta	IVAALVDQASK	K	L	0.997	80.5	29.9	67.3	2			557.831	1113.65	1114.65	2	0.007234	6.49	149633	68	78	TRUE
20140618_69488Karla_Candida	Uncategorized Sample	B3	B3.RAW (F006973)	L-ornithine transaminase, putative [Candida dubliniensis CD36]	gi|223643036,gi|238881802,gi|46434805,gi|46434853,gi|68485383,gi|68485478	Candida_albicans_20140618.fasta	47353.2	1	6	7	7	0.0113	0.186	possibly correct	TRUE	B3.1540.1540.2.dta	SLKELPNVAK	K	T	0.997	31.9	25	26.2	2			549.833	1097.65	1098.65	2	0.006034	5.492	21467.2	424	433	TRUE
20140618_69488Karla_Candida	Uncategorized Sample	B3	B3.RAW (F006973)	L-ornithine transaminase, putative [Candida dubliniensis CD36]	gi|223643036,gi|238881802,gi|46434805,gi|46434853,gi|68485383,gi|68485478	Candida_albicans_20140618.fasta	47353.2	1	6	7	7	0.0113	0.186	possibly correct	TRUE	B3.1827.1827.2.dta	VAIAALDVVRDENLVER	R	A	0.997	55.6	27.1	54.5	2			941.529	1881.04	1882.04	2	0.01209	6.426	118323	316	332	TRUE
20140618_69488Karla_Candida	Uncategorized Sample	B3	B3.RAW (F006973)	pyruvate decarboxylase [Candida albicans WO-1]	gi|238881237,gi|296523770,gi|353526276,gi|46437159,gi|46437219,gi|68480872,gi|68480983	Candida_albicans_20140618.fasta	62442.5	1	7	8	8	0.013	0.206	possibly correct	TRUE	B3.1712.1712.2.dta	FGGVYVGSLSKPEVK	R	E	0.997	62.9	28.6	57.6	2			783.935	1565.86	1566.85	2	0.01009	6.442	89843	261	275	TRUE
20140618_69488Karla_Candida	Uncategorized Sample	B3	B3.RAW (F006973)	pyruvate decarboxylase [Candida albicans WO-1]	gi|238881237,gi|296523770,gi|353526276,gi|46437159,gi|46437219,gi|68480872,gi|68480983	Candida_albicans_20140618.fasta	62442.5	1	7	8	8	0.013	0.206	possibly correct	TRUE	B3.1749.1749.2.dta	IDLSLHPNDPESQTEVIETVEK	K	L	0.997	56.9	31.6	55.2	2			1247.13	2492.24	2493.24	2	0.01566	6.283	98072	187	208	TRUE
20140618_69488Karla_Candida	Uncategorized Sample	B3	B3.RAW (F006973)	pyruvate decarboxylase [Candida albicans WO-1]	gi|238881237,gi|296523770,gi|353526276,gi|46437159,gi|46437219,gi|68480872,gi|68480983	Candida_albicans_20140618.fasta	62442.5	1	7	8	8	0.013	0.206	possibly correct	TRUE	B3.1837.1837.2.dta	LIEETQFPVFTTPmGK	K	S	0.994	30.8	30.9	26.5	2		m14: Oxidation (+15.99)	927.477	1852.94	1853.94	2	0.01055	5.69	9348.76	236	251	TRUE
20140618_69488Karla_Candida	Uncategorized Sample	B3	B3.RAW (F006973)	pyruvate decarboxylase [Candida albicans WO-1]	gi|238881237,gi|296523770,gi|353526276,gi|46437159,gi|46437219,gi|68480872,gi|68480983	Candida_albicans_20140618.fasta	62442.5	1	7	8	8	0.013	0.206	possibly correct	TRUE	B3.1852.1852.2.dta	LIEETQFPVFTTPMGK	K	S	0.997	71	30.5	64.2	2			919.479	1836.94	1837.94	2	0.01035	5.633	42937.6	236	251	TRUE
20140618_69488Karla_Candida	Uncategorized Sample	B3	B3.RAW (F006973)	pyruvate decarboxylase [Candida albicans WO-1]	gi|238881237,gi|296523770,gi|353526276,gi|46437159,gi|46437219,gi|68480872,gi|68480983	Candida_albicans_20140618.fasta	62442.5	1	7	8	8	0.013	0.206	possibly correct	TRUE	B3.1846.1846.2.dta	LINTPAAPSTPLTQEYLWTK	K	V	0.967	24.9	30.7	0	2			1122.61	2243.2	2244.19	2	0.01353	6.031	11596.1	357	376	TRUE
20140618_69488Karla_Candida	Uncategorized Sample	B3	B3.RAW (F006973)	pyruvate decarboxylase [Candida albicans WO-1]	gi|238881237,gi|296523770,gi|353526276,gi|46437159,gi|46437219,gi|68480872,gi|68480983	Candida_albicans_20140618.fasta	62442.5	1	7	8	8	0.013	0.206	possibly correct	TRUE	B3.1515.1515.2.dta	QATFPGVQmK	R	E	0.997	32.5	30.2	15.2	2		m9: Oxidation (+15.99)	561.788	1121.56	1122.56	2	0.007779	6.93	19739.3	320	329	TRUE
20140618_69488Karla_Candida	Uncategorized Sample	B3	B3.RAW (F006973)	pyruvate decarboxylase [Candida albicans WO-1]	gi|238881237,gi|296523770,gi|353526276,gi|46437159,gi|46437219,gi|68480872,gi|68480983	Candida_albicans_20140618.fasta	62442.5	1	7	8	8	0.013	0.206	possibly correct	TRUE	B3.1602.1602.2.dta	SINPNYTPVPVPETK	K	L	0.997	41.3	29.3	39.8	2			828.441	1654.87	1655.86	2	0.01063	6.422	296763	342	356	TRUE
20140618_69488Karla_Candida	Uncategorized Sample	B3	B3.RAW (F006973)	pyruvate decarboxylase [Candida albicans WO-1]	gi|238881237,gi|296523770,gi|353526276,gi|46437159,gi|46437219,gi|68480872,gi|68480983	Candida_albicans_20140618.fasta	62442.5	1	7	8	8	0.013	0.206	possibly correct	TRUE	B3.1675.1675.2.dta	WAGNANELNAGYAADGYAR	R	V	0.997	89.9	28.7	89.9	2			992.457	1982.9	1983.89	2	0.01329	6.701	94235.4	45	63	TRUE
20140618_69488Karla_Candida	Uncategorized Sample	B3	B3.RAW (F006973)	6-phosphogluconate dehydrogenase [Candida albicans]	gi|2309076,gi|298549351,gi|3334110,gi|46444184,gi|46444309,gi|68467359,gi|68467588	Candida_albicans_20140618.fasta	56926.7	1	6	6	6	0.00972	0.161	possibly correct	TRUE	B3.1484.1484.2.dta	ALKGPQVTGESPITDKK	K	Q	0.997	55.7	27	53.7	2			885	1767.99	1768.98	2	0.01173	6.633	62298.1	328	344	TRUE
20140618_69488Karla_Candida	Uncategorized Sample	B3	B3.RAW (F006973)	6-phosphogluconate dehydrogenase [Candida albicans]	gi|2309076,gi|298549351,gi|3334110,gi|46444184,gi|46444309,gi|68467359,gi|68467588	Candida_albicans_20140618.fasta	56926.7	1	6	6	6	0.00972	0.161	possibly correct	TRUE	B3.1703.1703.2.dta	DILYYNDPTDGKPLVEK	R	I	0.997	63.1	31.2	50	2			990.509	1979	1980	2	0.01458	7.366	40317.2	262	278	TRUE
20140618_69488Karla_Candida	Uncategorized Sample	B3	B3.RAW (F006973)	6-phosphogluconate dehydrogenase [Candida albicans]	gi|2309076,gi|298549351,gi|3334110,gi|46444184,gi|46444309,gi|68467359,gi|68467588	Candida_albicans_20140618.fasta	56926.7	1	6	6	6	0.00972	0.161	possibly correct	TRUE	B3.1683.1683.2.dta	DYFGAHTFK	R	V	0.997	34.2	27.2	30.6	2			543.26	1084.5	1085.51	2	0.007104	6.544	13604.3	475	483	TRUE
20140618_69488Karla_Candida	Uncategorized Sample	B3	B3.RAW (F006973)	6-phosphogluconate dehydrogenase [Candida albicans]	gi|2309076,gi|298549351,gi|3334110,gi|46444184,gi|46444309,gi|68467359,gi|68467588	Candida_albicans_20140618.fasta	56926.7	1	6	6	6	0.00972	0.161	possibly correct	TRUE	B3.1263.1263.2.dta	ILDTAGQKGTGK	K	W	0.997	43.1	29.8	29.5	2			594.837	1187.66	1188.66	2	0.008394	7.062	9355.16	279	290	TRUE
20140618_69488Karla_Candida	Uncategorized Sample	B3	B3.RAW (F006973)	6-phosphogluconate dehydrogenase [Candida albicans]	gi|2309076,gi|298549351,gi|3334110,gi|46444184,gi|46444309,gi|68467359,gi|68467588	Candida_albicans_20140618.fasta	56926.7	1	6	6	6	0.00972	0.161	possibly correct	TRUE	B3.1740.1740.2.dta	KGILFVGSGVSGGEEGAR	K	T	0.997	75.6	29.8	65.7	2			860.46	1718.91	1719.9	2	0.01036	6.026	38378.6	144	161	TRUE
20140618_69488Karla_Candida	Uncategorized Sample	B3	B3.RAW (F006973)	6-phosphogluconate dehydrogenase [Candida albicans]	gi|2309076,gi|298549351,gi|3334110,gi|46444184,gi|46444309,gi|68467359,gi|68467588	Candida_albicans_20140618.fasta	56926.7	1	6	6	6	0.00972	0.161	possibly correct	TRUE	B3.1674.1674.2.dta	LPANLLQAQR	R	D	0.997	76.4	25	69.6	2			562.336	1122.66	1123.66	2	0.006374	5.673	54214	465	474	TRUE
20140618_69488Karla_Candida	Uncategorized Sample	B3	B3.RAW (F006973)	dihydroxyacetone kinase [Candida albicans WO-1]	gi|238878667,gi|46445301,gi|46445497,gi|53955224,gi|68464771,gi|68465150	Candida_albicans_20140618.fasta	64954.1	1	8	8	8	0.013	0.175	possibly correct	TRUE	B3.1678.1678.2.dta	FLDTPTNAPGWKPK	K	I	0.997	47.2	30	35.9	2			786.419	1570.82	1571.82	2	0.009764	6.212	118194	345	358	TRUE
20140618_69488Karla_Candida	Uncategorized Sample	B3	B3.RAW (F006973)	dihydroxyacetone kinase [Candida albicans WO-1]	gi|238878667,gi|46445301,gi|46445497,gi|53955224,gi|68464771,gi|68465150	Candida_albicans_20140618.fasta	64954.1	1	8	8	8	0.013	0.175	possibly correct	TRUE	B3.1828.1828.2.dta	GLVASNPYVNLIPSEK	R	V	0.997	51.3	29.3	30.6	2			850.971	1699.93	1700.92	2	0.01338	7.869	123072	22	37	TRUE
20140618_69488Karla_Candida	Uncategorized Sample	B3	B3.RAW (F006973)	dihydroxyacetone kinase [Candida albicans WO-1]	gi|238878667,gi|46445301,gi|46445497,gi|53955224,gi|68464771,gi|68465150	Candida_albicans_20140618.fasta	64954.1	1	8	8	8	0.013	0.175	possibly correct	TRUE	B3.1603.1603.2.dta	ILGSASATSPDVDLK	K	S	0.997	73.4	30	60.1	2			737.398	1472.78	1473.78	2	0.009734	6.605	90497.8	165	179	TRUE
20140618_69488Karla_Candida	Uncategorized Sample	B3	B3.RAW (F006973)	dihydroxyacetone kinase [Candida albicans WO-1]	gi|238878667,gi|46445301,gi|46445497,gi|53955224,gi|68464771,gi|68465150	Candida_albicans_20140618.fasta	64954.1	1	8	8	8	0.013	0.175	possibly correct	TRUE	B3.1585.1585.2.dta	MYHQLLSPEDKDR	K	H	0.967	24.5	30.2	21.5	2			816.401	1630.79	1631.78	2	0.009884	6.057	42721.2	247	259	TRUE
20140618_69488Karla_Candida	Uncategorized Sample	B3	B3.RAW (F006973)	dihydroxyacetone kinase [Candida albicans WO-1]	gi|238878667,gi|46445301,gi|46445497,gi|53955224,gi|68464771,gi|68465150	Candida_albicans_20140618.fasta	64954.1	1	8	8	8	0.013	0.175	possibly correct	TRUE	B3.1800.1800.2.dta	NLVTLGASLDR	K	T	0.997	70.4	30.1	63.2	2			579.831	1157.65	1158.65	2	0.006984	6.028	117565	191	201	TRUE
20140618_69488Karla_Candida	Uncategorized Sample	B3	B3.RAW (F006973)	dihydroxyacetone kinase [Candida albicans WO-1]	gi|238878667,gi|46445301,gi|46445497,gi|53955224,gi|68464771,gi|68465150	Candida_albicans_20140618.fasta	64954.1	1	8	8	8	0.013	0.175	possibly correct	TRUE	B3.1598.1598.2.dta	SLSDLGHAINK	K	N	0.997	38.3	28.5	25	2			577.816	1153.62	1154.62	2	0.008624	7.469	176501	180	190	TRUE
20140618_69488Karla_Candida	Uncategorized Sample	B3	B3.RAW (F006973)	dihydroxyacetone kinase [Candida albicans WO-1]	gi|238878667,gi|46445301,gi|46445497,gi|53955224,gi|68464771,gi|68465150	Candida_albicans_20140618.fasta	64954.1	1	8	8	8	0.013	0.175	possibly correct	TRUE	B3.1443.1443.2.dta	VVFNPHSDTSK	K	K	0.997	43.6	30.1	38.7	2			615.813	1229.61	1230.61	2	0.007594	6.171	63376.6	38	48	TRUE
20140618_69488Karla_Candida	Uncategorized Sample	B3	B3.RAW (F006973)	dihydroxyacetone kinase [Candida albicans WO-1]	gi|238878667,gi|46445301,gi|46445497,gi|53955224,gi|68464771,gi|68465150	Candida_albicans_20140618.fasta	64954.1	1	8	8	8	0.013	0.175	possibly correct	TRUE	B3.1659.1659.2.dta	YGKDEDIVVTQLR	K	G	0.997	71.6	30.4	51	2			768.412	1534.81	1535.81	2	0.009564	6.227	127398	9	21	TRUE
20140618_69488Karla_Candida	Uncategorized Sample	B3	B3.RAW (F006973)	RecName: Full=Phosphoglycerate mutase; Short=PGAM; AltName: Full=BPG-dependent PGAM; AltName: Full=MPGM; AltName: Full=Phosphoglyceromutase	gi|229463024,gi|238882120,gi|46442921,gi|46443049,gi|68469783,gi|68470024	Candida_albicans_20140618.fasta	27454.9	1	26	30	65	0.105	0.641	possibly correct	TRUE	B3.1777.1777.3.dta	AGELLKEAGINVDVLHTSK	R	L	0.997	74.7	27.1	70.3	2			665.373	1993.1	1994.09	3	0.01209	6.065	150068	39	57	TRUE
20140618_69488Karla_Candida	Uncategorized Sample	B3	B3.RAW (F006973)	RecName: Full=Phosphoglycerate mutase; Short=PGAM; AltName: Full=BPG-dependent PGAM; AltName: Full=MPGM; AltName: Full=Phosphoglyceromutase	gi|229463024,gi|238882120,gi|46442921,gi|46443049,gi|68469783,gi|68470024	Candida_albicans_20140618.fasta	27454.9	1	26	30	65	0.105	0.641	possibly correct	TRUE	B3.1811.1811.2.dta	AGELLKEAGINVDVLHTSK	R	L	0.997	78	27.1	65.7	2			997.556	1993.1	1994.09	2	0.01186	5.95	110550	39	57	TRUE
20140618_69488Karla_Candida	Uncategorized Sample	B3	B3.RAW (F006973)	RecName: Full=Phosphoglycerate mutase; Short=PGAM; AltName: Full=BPG-dependent PGAM; AltName: Full=MPGM; AltName: Full=Phosphoglyceromutase	gi|229463024,gi|238882120,gi|46442921,gi|46443049,gi|68469783,gi|68470024	Candida_albicans_20140618.fasta	27454.9	1	26	30	65	0.105	0.641	possibly correct	TRUE	B3.1770.1770.2.dta	AGELLKEAGINVDVLHTSK	R	L	0.997	100	27	83.7	2			997.556	1993.1	1994.09	2	0.01308	6.561	257347	39	57	TRUE
20140618_69488Karla_Candida	Uncategorized Sample	B3	B3.RAW (F006973)	RecName: Full=Phosphoglycerate mutase; Short=PGAM; AltName: Full=BPG-dependent PGAM; AltName: Full=MPGM; AltName: Full=Phosphoglyceromutase	gi|229463024,gi|238882120,gi|46442921,gi|46443049,gi|68469783,gi|68470024	Candida_albicans_20140618.fasta	27454.9	1	26	30	65	0.105	0.641	possibly correct	TRUE	B3.1843.1843.2.dta	AIQTANIALDAADQLYVPVK	R	R	0.978	23.5	28	18.6	2			1057.58	2113.15	2114.15	2	0.01271	6.014	7291.1	61	80	TRUE
20140618_69488Karla_Candida	Uncategorized Sample	B3	B3.RAW (F006973)	RecName: Full=Phosphoglycerate mutase; Short=PGAM; AltName: Full=BPG-dependent PGAM; AltName: Full=MPGM; AltName: Full=Phosphoglyceromutase	gi|229463024,gi|238882120,gi|46442921,gi|46443049,gi|68469783,gi|68470024	Candida_albicans_20140618.fasta	27454.9	1	26	30	65	0.105	0.641	possibly correct	TRUE	B3.1822.1822.3.dta	AIQTANIALDAADQLYVPVKR	R	S	0.997	60.4	25.1	60.2	2			757.427	2269.26	2270.25	3	0.01591	7.006	457019	61	81	TRUE
20140618_69488Karla_Candida	Uncategorized Sample	B3	B3.RAW (F006973)	RecName: Full=Phosphoglycerate mutase; Short=PGAM; AltName: Full=BPG-dependent PGAM; AltName: Full=MPGM; AltName: Full=Phosphoglyceromutase	gi|229463024,gi|238882120,gi|46442921,gi|46443049,gi|68469783,gi|68470024	Candida_albicans_20140618.fasta	27454.9	1	26	30	65	0.105	0.641	possibly correct	TRUE	B3.1901.1901.2.dta	AIQTANIALDAADQLYVPVKR	R	S	0.997	103	25.1	103	2			1135.64	2269.26	2270.25	2	0.01634	7.199	32968.1	61	81	TRUE
20140618_69488Karla_Candida	Uncategorized Sample	B3	B3.RAW (F006973)	RecName: Full=Phosphoglycerate mutase; Short=PGAM; AltName: Full=BPG-dependent PGAM; AltName: Full=MPGM; AltName: Full=Phosphoglyceromutase	gi|229463024,gi|238882120,gi|46442921,gi|46443049,gi|68469783,gi|68470024	Candida_albicans_20140618.fasta	27454.9	1	26	30	65	0.105	0.641	possibly correct	TRUE	B3.2081.2081.2.dta	AIQTANIALDAADQLYVPVKR	R	S	0.997	105	25.1	100	2			1135.64	2269.26	2270.25	2	0.01537	6.772	33821.8	61	81	TRUE
20140618_69488Karla_Candida	Uncategorized Sample	B3	B3.RAW (F006973)	RecName: Full=Phosphoglycerate mutase; Short=PGAM; AltName: Full=BPG-dependent PGAM; AltName: Full=MPGM; AltName: Full=Phosphoglyceromutase	gi|229463024,gi|238882120,gi|46442921,gi|46443049,gi|68469783,gi|68470024	Candida_albicans_20140618.fasta	27454.9	1	26	30	65	0.105	0.641	possibly correct	TRUE	B3.1867.1867.2.dta	AIQTANIALDAADQLYVPVKR	R	S	0.997	106	25.1	106	2			1135.64	2269.26	2270.25	2	0.01537	6.772	134245	61	81	TRUE
20140618_69488Karla_Candida	Uncategorized Sample	B3	B3.RAW (F006973)	RecName: Full=Phosphoglycerate mutase; Short=PGAM; AltName: Full=BPG-dependent PGAM; AltName: Full=MPGM; AltName: Full=Phosphoglyceromutase	gi|229463024,gi|238882120,gi|46442921,gi|46443049,gi|68469783,gi|68470024	Candida_albicans_20140618.fasta	27454.9	1	26	30	65	0.105	0.641	possibly correct	TRUE	B3.2166.2166.2.dta	AIQTANIALDAADQLYVPVKR	R	S	0.997	108	25.1	108	2			1135.64	2269.26	2270.25	2	0.01659	7.309	49153.5	61	81	TRUE
20140618_69488Karla_Candida	Uncategorized Sample	B3	B3.RAW (F006973)	RecName: Full=Phosphoglycerate mutase; Short=PGAM; AltName: Full=BPG-dependent PGAM; AltName: Full=MPGM; AltName: Full=Phosphoglyceromutase	gi|229463024,gi|238882120,gi|46442921,gi|46443049,gi|68469783,gi|68470024	Candida_albicans_20140618.fasta	27454.9	1	26	30	65	0.105	0.641	possibly correct	TRUE	B3.1949.1949.2.dta	AIQTANIALDAADQLYVPVKR	R	S	0.997	111	25.3	111	2			1135.64	2269.26	2270.25	2	0.01268	5.587	55020.4	61	81	TRUE
20140618_69488Karla_Candida	Uncategorized Sample	B3	B3.RAW (F006973)	RecName: Full=Phosphoglycerate mutase; Short=PGAM; AltName: Full=BPG-dependent PGAM; AltName: Full=MPGM; AltName: Full=Phosphoglyceromutase	gi|229463024,gi|238882120,gi|46442921,gi|46443049,gi|68469783,gi|68470024	Candida_albicans_20140618.fasta	27454.9	1	26	30	65	0.105	0.641	possibly correct	TRUE	B3.2124.2124.2.dta	AIQTANIALDAADQLYVPVKR	R	S	0.997	112	25.1	112	2			1135.64	2269.26	2270.25	2	0.01537	6.772	42483.7	61	81	TRUE
20140618_69488Karla_Candida	Uncategorized Sample	B3	B3.RAW (F006973)	RecName: Full=Phosphoglycerate mutase; Short=PGAM; AltName: Full=BPG-dependent PGAM; AltName: Full=MPGM; AltName: Full=Phosphoglyceromutase	gi|229463024,gi|238882120,gi|46442921,gi|46443049,gi|68469783,gi|68470024	Candida_albicans_20140618.fasta	27454.9	1	26	30	65	0.105	0.641	possibly correct	TRUE	B3.2038.2038.2.dta	AIQTANIALDAADQLYVPVKR	R	S	0.997	124	25.3	124	2			1135.64	2269.26	2270.25	2	0.01781	7.847	32507.8	61	81	TRUE
20140618_69488Karla_Candida	Uncategorized Sample	B3	B3.RAW (F006973)	RecName: Full=Phosphoglycerate mutase; Short=PGAM; AltName: Full=BPG-dependent PGAM; AltName: Full=MPGM; AltName: Full=Phosphoglyceromutase	gi|229463024,gi|238882120,gi|46442921,gi|46443049,gi|68469783,gi|68470024	Candida_albicans_20140618.fasta	27454.9	1	26	30	65	0.105	0.641	possibly correct	TRUE	B3.1821.1821.2.dta	AIQTANIALDAADQLYVPVKR	R	S	0.997	130	25.6	130	2			1135.64	2269.26	2270.25	2	0.01366	6.019	1385130	61	81	TRUE
20140618_69488Karla_Candida	Uncategorized Sample	B3	B3.RAW (F006973)	RecName: Full=Phosphoglycerate mutase; Short=PGAM; AltName: Full=BPG-dependent PGAM; AltName: Full=MPGM; AltName: Full=Phosphoglyceromutase	gi|229463024,gi|238882120,gi|46442921,gi|46443049,gi|68469783,gi|68470024	Candida_albicans_20140618.fasta	27454.9	1	26	30	65	0.105	0.641	possibly correct	TRUE	B3.1907.1907.2.dta	AIQTANIALDAADQLYVPVKR	R	S	0.997	130	25.1	130	2			1135.64	2269.26	2270.25	2	0.01537	6.772	67259.7	61	81	TRUE
20140618_69488Karla_Candida	Uncategorized Sample	B3	B3.RAW (F006973)	RecName: Full=Phosphoglycerate mutase; Short=PGAM; AltName: Full=BPG-dependent PGAM; AltName: Full=MPGM; AltName: Full=Phosphoglyceromutase	gi|229463024,gi|238882120,gi|46442921,gi|46443049,gi|68469783,gi|68470024	Candida_albicans_20140618.fasta	27454.9	1	26	30	65	0.105	0.641	possibly correct	TRUE	B3.1994.1994.2.dta	AIQTANIALDAADQLYVPVKR	R	S	0.997	130	25.2	130	2			1135.64	2269.26	2270.25	2	0.01732	7.631	23032.4	61	81	TRUE
20140618_69488Karla_Candida	Uncategorized Sample	B3	B3.RAW (F006973)	RecName: Full=Phosphoglycerate mutase; Short=PGAM; AltName: Full=BPG-dependent PGAM; AltName: Full=MPGM; AltName: Full=Phosphoglyceromutase	gi|229463024,gi|238882120,gi|46442921,gi|46443049,gi|68469783,gi|68470024	Candida_albicans_20140618.fasta	27454.9	1	26	30	65	0.105	0.641	possibly correct	TRUE	B3.1436.1436.2.dta	AQTLEAYGQEK	K	F	0.997	48.8	29.7	33.4	2			619.311	1236.61	1237.61	2	0.008624	6.968	75727.2	99	109	TRUE
20140618_69488Karla_Candida	Uncategorized Sample	B3	B3.RAW (F006973)	RecName: Full=Phosphoglycerate mutase; Short=PGAM; AltName: Full=BPG-dependent PGAM; AltName: Full=MPGM; AltName: Full=Phosphoglyceromutase	gi|229463024,gi|238882120,gi|46442921,gi|46443049,gi|68469783,gi|68470024	Candida_albicans_20140618.fasta	27454.9	1	26	30	65	0.105	0.641	possibly correct	TRUE	B3.1469.1469.2.dta	AQTLEAYGQEK	K	F	0.997	50.4	29.6	35	2			619.311	1236.61	1237.61	2	0.008384	6.774	163636	99	109	TRUE
20140618_69488Karla_Candida	Uncategorized Sample	B3	B3.RAW (F006973)	RecName: Full=Phosphoglycerate mutase; Short=PGAM; AltName: Full=BPG-dependent PGAM; AltName: Full=MPGM; AltName: Full=Phosphoglyceromutase	gi|229463024,gi|238882120,gi|46442921,gi|46443049,gi|68469783,gi|68470024	Candida_albicans_20140618.fasta	27454.9	1	26	30	65	0.105	0.641	possibly correct	TRUE	B3.1841.1841.2.dta	AQTLEAYGQEKFQIWR	K	R	0.997	70.1	30.8	64.2	2			984.506	1967	1968	2	0.007754	3.94	33121.3	99	114	TRUE
20140618_69488Karla_Candida	Uncategorized Sample	B3	B3.RAW (F006973)	RecName: Full=Phosphoglycerate mutase; Short=PGAM; AltName: Full=BPG-dependent PGAM; AltName: Full=MPGM; AltName: Full=Phosphoglyceromutase	gi|229463024,gi|238882120,gi|46442921,gi|46443049,gi|68469783,gi|68470024	Candida_albicans_20140618.fasta	27454.9	1	26	30	65	0.105	0.641	possibly correct	TRUE	B3.1273.1273.2.dta	DEYSQVGDRR	K	Y	0.966	25.8	27.6	0	2			612.788	1223.56	1224.56	2	0.009184	7.5	13609.9	128	137	TRUE
20140618_69488Karla_Candida	Uncategorized Sample	B3	B3.RAW (F006973)	RecName: Full=Phosphoglycerate mutase; Short=PGAM; AltName: Full=BPG-dependent PGAM; AltName: Full=MPGM; AltName: Full=Phosphoglyceromutase	gi|229463024,gi|238882120,gi|46442921,gi|46443049,gi|68469783,gi|68470024	Candida_albicans_20140618.fasta	27454.9	1	26	30	65	0.105	0.641	possibly correct	TRUE	B3.1526.1526.2.dta	DKAQTLEAYGQEK	K	F	0.997	35.5	29.9	26.2	2			740.872	1479.73	1480.73	2	0.009424	6.364	51899.5	97	109	TRUE
20140618_69488Karla_Candida	Uncategorized Sample	B3	B3.RAW (F006973)	RecName: Full=Phosphoglycerate mutase; Short=PGAM; AltName: Full=BPG-dependent PGAM; AltName: Full=MPGM; AltName: Full=Phosphoglyceromutase	gi|229463024,gi|238882120,gi|46442921,gi|46443049,gi|68469783,gi|68470024	Candida_albicans_20140618.fasta	27454.9	1	26	30	65	0.105	0.641	possibly correct	TRUE	B3.1577.1577.2.dta	DKAQTLEAYGQEK	K	F	0.997	45	30.6	31.1	2			740.873	1479.73	1480.73	2	0.01028	6.945	22199.6	97	109	TRUE
20140618_69488Karla_Candida	Uncategorized Sample	B3	B3.RAW (F006973)	RecName: Full=Phosphoglycerate mutase; Short=PGAM; AltName: Full=BPG-dependent PGAM; AltName: Full=MPGM; AltName: Full=Phosphoglyceromutase	gi|229463024,gi|238882120,gi|46442921,gi|46443049,gi|68469783,gi|68470024	Candida_albicans_20140618.fasta	27454.9	1	26	30	65	0.105	0.641	possibly correct	TRUE	B3.1480.1480.2.dta	DKAQTLEAYGQEK	K	F	0.997	45.2	29.9	39	2			740.873	1479.73	1480.73	2	0.01003	6.776	169150	97	109	TRUE
20140618_69488Karla_Candida	Uncategorized Sample	B3	B3.RAW (F006973)	RecName: Full=Phosphoglycerate mutase; Short=PGAM; AltName: Full=BPG-dependent PGAM; AltName: Full=MPGM; AltName: Full=Phosphoglyceromutase	gi|229463024,gi|238882120,gi|46442921,gi|46443049,gi|68469783,gi|68470024	Candida_albicans_20140618.fasta	27454.9	1	26	30	65	0.105	0.641	possibly correct	TRUE	B3.1442.1442.2.dta	DKAQTLEAYGQEK	K	F	0.997	58.8	30	47.8	2			740.872	1479.73	1480.73	2	0.008574	5.79	85508.2	97	109	TRUE
20140618_69488Karla_Candida	Uncategorized Sample	B3	B3.RAW (F006973)	RecName: Full=Phosphoglycerate mutase; Short=PGAM; AltName: Full=BPG-dependent PGAM; AltName: Full=MPGM; AltName: Full=Phosphoglyceromutase	gi|229463024,gi|238882120,gi|46442921,gi|46443049,gi|68469783,gi|68470024	Candida_albicans_20140618.fasta	27454.9	1	26	30	65	0.105	0.641	possibly correct	TRUE	B3.1814.1814.2.dta	DKAQTLEAYGQEKFQIWR	K	R	0.997	107	31.2	107	2			1106.07	2210.13	2211.12	2	0.01307	5.913	34524	97	114	TRUE
20140618_69488Karla_Candida	Uncategorized Sample	B3	B3.RAW (F006973)	RecName: Full=Phosphoglycerate mutase; Short=PGAM; AltName: Full=BPG-dependent PGAM; AltName: Full=MPGM; AltName: Full=Phosphoglyceromutase	gi|229463024,gi|238882120,gi|46442921,gi|46443049,gi|68469783,gi|68470024	Candida_albicans_20140618.fasta	27454.9	1	26	30	65	0.105	0.641	possibly correct	TRUE	B3.1816.1816.2.dta	EAGINVDVLHTSK	K	L	0.997	39.2	29.6	33.2	2			691.871	1381.73	1382.73	2	0.007854	5.68	5737.49	45	57	TRUE
20140618_69488Karla_Candida	Uncategorized Sample	B3	B3.RAW (F006973)	RecName: Full=Phosphoglycerate mutase; Short=PGAM; AltName: Full=BPG-dependent PGAM; AltName: Full=MPGM; AltName: Full=Phosphoglyceromutase	gi|229463024,gi|238882120,gi|46442921,gi|46443049,gi|68469783,gi|68470024	Candida_albicans_20140618.fasta	27454.9	1	26	30	65	0.105	0.641	possibly correct	TRUE	B3.1623.1623.2.dta	EAGINVDVLHTSK	K	L	0.997	61.5	29.8	50	2			691.871	1381.73	1382.73	2	0.006754	4.885	1015530	45	57	TRUE
20140618_69488Karla_Candida	Uncategorized Sample	B3	B3.RAW (F006973)	RecName: Full=Phosphoglycerate mutase; Short=PGAM; AltName: Full=BPG-dependent PGAM; AltName: Full=MPGM; AltName: Full=Phosphoglyceromutase	gi|229463024,gi|238882120,gi|46442921,gi|46443049,gi|68469783,gi|68470024	Candida_albicans_20140618.fasta	27454.9	1	26	30	65	0.105	0.641	possibly correct	TRUE	B3.1717.1717.2.dta	EAGINVDVLHTSK	K	L	0.997	60.6	29.7	59.4	2			691.872	1381.73	1382.73	2	0.009314	6.736	8994.84	45	57	TRUE
20140618_69488Karla_Candida	Uncategorized Sample	B3	B3.RAW (F006973)	RecName: Full=Phosphoglycerate mutase; Short=PGAM; AltName: Full=BPG-dependent PGAM; AltName: Full=MPGM; AltName: Full=Phosphoglyceromutase	gi|229463024,gi|238882120,gi|46442921,gi|46443049,gi|68469783,gi|68470024	Candida_albicans_20140618.fasta	27454.9	1	26	30	65	0.105	0.641	possibly correct	TRUE	B3.1669.1669.2.dta	EAGINVDVLHTSK	K	L	0.997	65.1	29.7	54.5	2			691.872	1381.73	1382.73	2	0.009314	6.736	88328.5	45	57	TRUE
20140618_69488Karla_Candida	Uncategorized Sample	B3	B3.RAW (F006973)	RecName: Full=Phosphoglycerate mutase; Short=PGAM; AltName: Full=BPG-dependent PGAM; AltName: Full=MPGM; AltName: Full=Phosphoglyceromutase	gi|229463024,gi|238882120,gi|46442921,gi|46443049,gi|68469783,gi|68470024	Candida_albicans_20140618.fasta	27454.9	1	26	30	65	0.105	0.641	possibly correct	TRUE	B3.1187.1187.2.dta	HGQSEWNEK	R	N	0.992	30.7	25.9	22.4	2			557.755	1113.49	1114.49	2	0.01063	9.542	10872.6	9	17	TRUE
20140618_69488Karla_Candida	Uncategorized Sample	B3	B3.RAW (F006973)	RecName: Full=Phosphoglycerate mutase; Short=PGAM; AltName: Full=BPG-dependent PGAM; AltName: Full=MPGM; AltName: Full=Phosphoglyceromutase	gi|229463024,gi|238882120,gi|46442921,gi|46443049,gi|68469783,gi|68470024	Candida_albicans_20140618.fasta	27454.9	1	26	30	65	0.105	0.641	possibly correct	TRUE	B3.1225.1225.2.dta	HGQSEWNEK	R	N	0.994	30.1	25.5	28.6	2			557.754	1113.49	1114.49	2	0.009294	8.339	8320.24	9	17	TRUE
20140618_69488Karla_Candida	Uncategorized Sample	B3	B3.RAW (F006973)	RecName: Full=Phosphoglycerate mutase; Short=PGAM; AltName: Full=BPG-dependent PGAM; AltName: Full=MPGM; AltName: Full=Phosphoglyceromutase	gi|229463024,gi|238882120,gi|46442921,gi|46443049,gi|68469783,gi|68470024	Candida_albicans_20140618.fasta	27454.9	1	26	30	65	0.105	0.641	possibly correct	TRUE	B3.1063.1063.2.dta	HGQSEWNEK	R	N	0.997	36.5	25.9	29.7	2			557.755	1113.49	1114.49	2	0.01063	9.542	4707.89	9	17	TRUE
20140618_69488Karla_Candida	Uncategorized Sample	B3	B3.RAW (F006973)	RecName: Full=Phosphoglycerate mutase; Short=PGAM; AltName: Full=BPG-dependent PGAM; AltName: Full=MPGM; AltName: Full=Phosphoglyceromutase	gi|229463024,gi|238882120,gi|46442921,gi|46443049,gi|68469783,gi|68470024	Candida_albicans_20140618.fasta	27454.9	1	26	30	65	0.105	0.641	possibly correct	TRUE	B3.1266.1266.2.dta	HGQSEWNEK	R	N	0.997	33.7	25.5	32.7	2			557.753	1113.49	1114.49	2	0.008194	7.352	14654.5	9	17	TRUE
20140618_69488Karla_Candida	Uncategorized Sample	B3	B3.RAW (F006973)	RecName: Full=Phosphoglycerate mutase; Short=PGAM; AltName: Full=BPG-dependent PGAM; AltName: Full=MPGM; AltName: Full=Phosphoglyceromutase	gi|229463024,gi|238882120,gi|46442921,gi|46443049,gi|68469783,gi|68470024	Candida_albicans_20140618.fasta	27454.9	1	26	30	65	0.105	0.641	possibly correct	TRUE	B3.1311.1311.2.dta	HGQSEWNEK	R	N	0.997	37.5	25.5	37	2			557.753	1113.49	1114.49	2	0.007944	7.128	22797.3	9	17	TRUE
20140618_69488Karla_Candida	Uncategorized Sample	B3	B3.RAW (F006973)	RecName: Full=Phosphoglycerate mutase; Short=PGAM; AltName: Full=BPG-dependent PGAM; AltName: Full=MPGM; AltName: Full=Phosphoglyceromutase	gi|229463024,gi|238882120,gi|46442921,gi|46443049,gi|68469783,gi|68470024	Candida_albicans_20140618.fasta	27454.9	1	26	30	65	0.105	0.641	possibly correct	TRUE	B3.1847.1847.2.dta	HGQSEWNEKNLFTGWVDVR	R	L	0.997	80.4	31	72.8	2			1151.56	2301.1	2302.1	2	0.01059	4.602	112515	9	27	TRUE
20140618_69488Karla_Candida	Uncategorized Sample	B3	B3.RAW (F006973)	RecName: Full=Phosphoglycerate mutase; Short=PGAM; AltName: Full=BPG-dependent PGAM; AltName: Full=MPGM; AltName: Full=Phosphoglyceromutase	gi|229463024,gi|238882120,gi|46442921,gi|46443049,gi|68469783,gi|68470024	Candida_albicans_20140618.fasta	27454.9	1	26	30	65	0.105	0.641	possibly correct	TRUE	B3.1358.1358.2.dta	HYGALQGK	R	D	0.99	37.5	28.9	20.5	2			437.236	872.458	873.458	2	0.007534	8.625	49726.1	89	96	TRUE
20140618_69488Karla_Candida	Uncategorized Sample	B3	B3.RAW (F006973)	RecName: Full=Phosphoglycerate mutase; Short=PGAM; AltName: Full=BPG-dependent PGAM; AltName: Full=MPGM; AltName: Full=Phosphoglyceromutase	gi|229463024,gi|238882120,gi|46442921,gi|46443049,gi|68469783,gi|68470024	Candida_albicans_20140618.fasta	27454.9	1	26	30	65	0.105	0.641	possibly correct	TRUE	B3.1399.1399.2.dta	HYGALQGK	R	D	0.99	43.3	28.9	28.5	2			437.236	872.458	873.458	2	0.007414	8.488	118977	89	96	TRUE
20140618_69488Karla_Candida	Uncategorized Sample	B3	B3.RAW (F006973)	RecName: Full=Phosphoglycerate mutase; Short=PGAM; AltName: Full=BPG-dependent PGAM; AltName: Full=MPGM; AltName: Full=Phosphoglyceromutase	gi|229463024,gi|238882120,gi|46442921,gi|46443049,gi|68469783,gi|68470024	Candida_albicans_20140618.fasta	27454.9	1	26	30	65	0.105	0.641	possibly correct	TRUE	B3.1326.1326.2.dta	HYGALQGKDK	R	A	0.992	28.5	29.3	15.8	2			558.798	1115.58	1116.58	2	0.007974	7.141	35562.5	89	98	TRUE
20140618_69488Karla_Candida	Uncategorized Sample	B3	B3.RAW (F006973)	RecName: Full=Phosphoglycerate mutase; Short=PGAM; AltName: Full=BPG-dependent PGAM; AltName: Full=MPGM; AltName: Full=Phosphoglyceromutase	gi|229463024,gi|238882120,gi|46442921,gi|46443049,gi|68469783,gi|68470024	Candida_albicans_20140618.fasta	27454.9	1	26	30	65	0.105	0.641	possibly correct	TRUE	B3.1367.1367.2.dta	HYGALQGKDK	R	A	0.997	37.5	29.3	15.6	2			558.798	1115.58	1116.58	2	0.008704	7.795	98433.5	89	98	TRUE
20140618_69488Karla_Candida	Uncategorized Sample	B3	B3.RAW (F006973)	RecName: Full=Phosphoglycerate mutase; Short=PGAM; AltName: Full=BPG-dependent PGAM; AltName: Full=MPGM; AltName: Full=Phosphoglyceromutase	gi|229463024,gi|238882120,gi|46442921,gi|46443049,gi|68469783,gi|68470024	Candida_albicans_20140618.fasta	27454.9	1	26	30	65	0.105	0.641	possibly correct	TRUE	B3.1409.1409.2.dta	HYGALQGKDK	R	A	0.997	35.8	29.3	24	2			558.797	1115.58	1116.58	2	0.007844	7.025	37495.1	89	98	TRUE
20140618_69488Karla_Candida	Uncategorized Sample	B3	B3.RAW (F006973)	RecName: Full=Phosphoglycerate mutase; Short=PGAM; AltName: Full=BPG-dependent PGAM; AltName: Full=MPGM; AltName: Full=Phosphoglyceromutase	gi|229463024,gi|238882120,gi|46442921,gi|46443049,gi|68469783,gi|68470024	Candida_albicans_20140618.fasta	27454.9	1	26	30	65	0.105	0.641	possibly correct	TRUE	B3.1560.1560.2.dta	HYGALQGKDKAQTLEAYGQEK	R	F	0.997	57.4	31.6	53.8	2			1168.09	2334.18	2335.17	2	0.01461	6.258	36639.8	89	109	TRUE
20140618_69488Karla_Candida	Uncategorized Sample	B3	B3.RAW (F006973)	RecName: Full=Phosphoglycerate mutase; Short=PGAM; AltName: Full=BPG-dependent PGAM; AltName: Full=MPGM; AltName: Full=Phosphoglyceromutase	gi|229463024,gi|238882120,gi|46442921,gi|46443049,gi|68469783,gi|68470024	Candida_albicans_20140618.fasta	27454.9	1	26	30	65	0.105	0.641	possibly correct	TRUE	B3.1440.1440.2.dta	IDPKDEYSQVGDR	K	R	0.997	39.5	30.1	29.5	2			761.369	1520.72	1521.72	2	0.013	8.546	38586.6	124	136	TRUE
20140618_69488Karla_Candida	Uncategorized Sample	B3	B3.RAW (F006973)	RecName: Full=Phosphoglycerate mutase; Short=PGAM; AltName: Full=BPG-dependent PGAM; AltName: Full=MPGM; AltName: Full=Phosphoglyceromutase	gi|229463024,gi|238882120,gi|46442921,gi|46443049,gi|68469783,gi|68470024	Candida_albicans_20140618.fasta	27454.9	1	26	30	65	0.105	0.641	possibly correct	TRUE	B3.1435.1435.2.dta	IDPKDEYSQVGDRR	K	Y	0.989	29	30.9	20.1	2			839.419	1676.82	1677.82	2	0.01236	7.369	63043.4	124	137	TRUE
20140618_69488Karla_Candida	Uncategorized Sample	B3	B3.RAW (F006973)	RecName: Full=Phosphoglycerate mutase; Short=PGAM; AltName: Full=BPG-dependent PGAM; AltName: Full=MPGM; AltName: Full=Phosphoglyceromutase	gi|229463024,gi|238882120,gi|46442921,gi|46443049,gi|68469783,gi|68470024	Candida_albicans_20140618.fasta	27454.9	1	26	30	65	0.105	0.641	possibly correct	TRUE	B3.1932.1932.2.dta	LLPYWQDEIAGDLLAGK	R	V	0.997	45.1	30.2	35.4	2			951.51	1901	1902	2	0.01098	5.775	5230.76	159	175	TRUE
20140618_69488Karla_Candida	Uncategorized Sample	B3	B3.RAW (F006973)	RecName: Full=Phosphoglycerate mutase; Short=PGAM; AltName: Full=BPG-dependent PGAM; AltName: Full=MPGM; AltName: Full=Phosphoglyceromutase	gi|229463024,gi|238882120,gi|46442921,gi|46443049,gi|68469783,gi|68470024	Candida_albicans_20140618.fasta	27454.9	1	26	30	65	0.105	0.641	possibly correct	TRUE	B3.1866.1866.2.dta	LLPYWQDEIAGDLLAGK	R	V	0.997	81.6	30.2	73.3	2			951.51	1901	1902	2	0.01062	5.586	417414	159	175	TRUE
20140618_69488Karla_Candida	Uncategorized Sample	B3	B3.RAW (F006973)	RecName: Full=Phosphoglycerate mutase; Short=PGAM; AltName: Full=BPG-dependent PGAM; AltName: Full=MPGM; AltName: Full=Phosphoglyceromutase	gi|229463024,gi|238882120,gi|46442921,gi|46443049,gi|68469783,gi|68470024	Candida_albicans_20140618.fasta	27454.9	1	26	30	65	0.105	0.641	possibly correct	TRUE	B3.1893.1893.2.dta	LLPYWQDEIAGDLLAGK	R	V	0.997	87.5	30.2	80	2			951.51	1901.01	1902	2	0.01196	6.29	19006.5	159	175	TRUE
20140618_69488Karla_Candida	Uncategorized Sample	B3	B3.RAW (F006973)	RecName: Full=Phosphoglycerate mutase; Short=PGAM; AltName: Full=BPG-dependent PGAM; AltName: Full=MPGM; AltName: Full=Phosphoglyceromutase	gi|229463024,gi|238882120,gi|46442921,gi|46443049,gi|68469783,gi|68470024	Candida_albicans_20140618.fasta	27454.9	1	26	30	65	0.105	0.641	possibly correct	TRUE	B3.1865.1865.2.dta	NLFTGWVDVR	K	L	0.997	51.2	29.6	33.6	2			603.821	1205.63	1206.63	2	0.007554	6.26	258742	18	27	TRUE
20140618_69488Karla_Candida	Uncategorized Sample	B3	B3.RAW (F006973)	RecName: Full=Phosphoglycerate mutase; Short=PGAM; AltName: Full=BPG-dependent PGAM; AltName: Full=MPGM; AltName: Full=Phosphoglyceromutase	gi|229463024,gi|238882120,gi|46442921,gi|46443049,gi|68469783,gi|68470024	Candida_albicans_20140618.fasta	27454.9	1	26	30	65	0.105	0.641	possibly correct	TRUE	B3.1783.1783.4.dta	RAGELLKEAGINVDVLHTSK	K	L	0.966	45.7	25.5	31.1	2			538.307	2149.2	2150.19	4	0.01144	5.321	12888.5	38	57	TRUE
20140618_69488Karla_Candida	Uncategorized Sample	B3	B3.RAW (F006973)	RecName: Full=Phosphoglycerate mutase; Short=PGAM; AltName: Full=BPG-dependent PGAM; AltName: Full=MPGM; AltName: Full=Phosphoglyceromutase	gi|229463024,gi|238882120,gi|46442921,gi|46443049,gi|68469783,gi|68470024	Candida_albicans_20140618.fasta	27454.9	1	26	30	65	0.105	0.641	possibly correct	TRUE	B3.1769.1769.3.dta	RAGELLKEAGINVDVLHTSK	K	L	0.997	68.1	25.6	66.8	2			717.407	2149.2	2150.19	3	0.01317	6.123	159631	38	57	TRUE
20140618_69488Karla_Candida	Uncategorized Sample	B3	B3.RAW (F006973)	RecName: Full=Phosphoglycerate mutase; Short=PGAM; AltName: Full=BPG-dependent PGAM; AltName: Full=MPGM; AltName: Full=Phosphoglyceromutase	gi|229463024,gi|238882120,gi|46442921,gi|46443049,gi|68469783,gi|68470024	Candida_albicans_20140618.fasta	27454.9	1	26	30	65	0.105	0.641	possibly correct	TRUE	B3.1764.1764.2.dta	RAGELLKEAGINVDVLHTSK	K	L	0.997	56.8	25.5	51.3	2			1075.61	2149.2	2150.19	2	0.01256	5.843	255869	38	57	TRUE
20140618_69488Karla_Candida	Uncategorized Sample	B3	B3.RAW (F006973)	RecName: Full=Phosphoglycerate mutase; Short=PGAM; AltName: Full=BPG-dependent PGAM; AltName: Full=MPGM; AltName: Full=Phosphoglyceromutase	gi|229463024,gi|238882120,gi|46442921,gi|46443049,gi|68469783,gi|68470024	Candida_albicans_20140618.fasta	27454.9	1	26	30	65	0.105	0.641	possibly correct	TRUE	B3.1802.1802.2.dta	RAGELLKEAGINVDVLHTSK	K	L	0.997	91.3	25.5	80.4	2			1075.61	2149.2	2150.19	2	0.01256	5.843	80489.9	38	57	TRUE
20140618_69488Karla_Candida	Uncategorized Sample	B3	B3.RAW (F006973)	RecName: Full=Phosphoglycerate mutase; Short=PGAM; AltName: Full=BPG-dependent PGAM; AltName: Full=MPGM; AltName: Full=Phosphoglyceromutase	gi|229463024,gi|238882120,gi|46442921,gi|46443049,gi|68469783,gi|68470024	Candida_albicans_20140618.fasta	27454.9	1	26	30	65	0.105	0.641	possibly correct	TRUE	B3.1508.1508.2.dta	RSFDVPPPK	R	I	0.997	29.8	26.3	17.1	2			521.792	1041.57	1042.57	2	0.007584	7.274	19599.4	115	123	TRUE
20140618_69488Karla_Candida	Uncategorized Sample	B3	B3.RAW (F006973)	RecName: Full=Phosphoglycerate mutase; Short=PGAM; AltName: Full=BPG-dependent PGAM; AltName: Full=MPGM; AltName: Full=Phosphoglyceromutase	gi|229463024,gi|238882120,gi|46442921,gi|46443049,gi|68469783,gi|68470024	Candida_albicans_20140618.fasta	27454.9	1	26	30	65	0.105	0.641	possibly correct	TRUE	B3.1459.1459.2.dta	RSFDVPPPK	R	I	0.997	40.6	27.2	33	2			521.791	1041.57	1042.57	2	0.005754	5.519	56648	115	123	TRUE
20140618_69488Karla_Candida	Uncategorized Sample	B3	B3.RAW (F006973)	RecName: Full=Phosphoglycerate mutase; Short=PGAM; AltName: Full=BPG-dependent PGAM; AltName: Full=MPGM; AltName: Full=Phosphoglyceromutase	gi|229463024,gi|238882120,gi|46442921,gi|46443049,gi|68469783,gi|68470024	Candida_albicans_20140618.fasta	27454.9	1	26	30	65	0.105	0.641	possibly correct	TRUE	B3.1607.1607.2.dta	RSFDVPPPKIDPK	R	D	0.997	33.6	27.3	28.2	2			748.422	1494.83	1495.83	2	0.009184	6.14	20191.7	115	127	TRUE
20140618_69488Karla_Candida	Uncategorized Sample	B3	B3.RAW (F006973)	RecName: Full=Phosphoglycerate mutase; Short=PGAM; AltName: Full=BPG-dependent PGAM; AltName: Full=MPGM; AltName: Full=Phosphoglyceromutase	gi|229463024,gi|238882120,gi|46442921,gi|46443049,gi|68469783,gi|68470024	Candida_albicans_20140618.fasta	27454.9	1	26	30	65	0.105	0.641	possibly correct	TRUE	B3.1558.1558.2.dta	RSFDVPPPKIDPK	R	D	0.997	57.3	27.3	43.5	2			748.421	1494.83	1495.83	2	0.007844	5.244	80538.5	115	127	TRUE
20140618_69488Karla_Candida	Uncategorized Sample	B3	B3.RAW (F006973)	RecName: Full=Phosphoglycerate mutase; Short=PGAM; AltName: Full=BPG-dependent PGAM; AltName: Full=MPGM; AltName: Full=Phosphoglyceromutase	gi|229463024,gi|238882120,gi|46442921,gi|46443049,gi|68469783,gi|68470024	Candida_albicans_20140618.fasta	27454.9	1	26	30	65	0.105	0.641	possibly correct	TRUE	B3.1492.1492.2.dta	SFDVPPPK	R	I	0.989	24.8	26.8	18	2			443.74	885.465	886.467	2	0.005474	6.175	18916.9	116	123	TRUE
20140618_69488Karla_Candida	Uncategorized Sample	B3	B3.RAW (F006973)	RecName: Full=Phosphoglycerate mutase; Short=PGAM; AltName: Full=BPG-dependent PGAM; AltName: Full=MPGM; AltName: Full=Phosphoglyceromutase	gi|229463024,gi|238882120,gi|46442921,gi|46443049,gi|68469783,gi|68470024	Candida_albicans_20140618.fasta	27454.9	1	26	30	65	0.105	0.641	possibly correct	TRUE	B3.1590.1590.2.dta	SFDVPPPKIDPK	R	D	0.997	34.9	28.7	27.5	2			670.371	1338.73	1339.73	2	0.008114	6.056	269382	116	127	TRUE
20140618_69488Karla_Candida	Uncategorized Sample	B3	B3.RAW (F006973)	RecName: Full=Phosphoglycerate mutase; Short=PGAM; AltName: Full=BPG-dependent PGAM; AltName: Full=MPGM; AltName: Full=Phosphoglyceromutase	gi|229463024,gi|238882120,gi|46442921,gi|46443049,gi|68469783,gi|68470024	Candida_albicans_20140618.fasta	27454.9	1	26	30	65	0.105	0.641	possibly correct	TRUE	B3.1638.1638.2.dta	SFDVPPPKIDPKDEYSQVGDR	R	R	0.997	57.8	31.1	54.9	2			1195.09	2388.17	2389.17	2	0.01253	5.246	203120	116	136	TRUE
20140618_69488Karla_Candida	Uncategorized Sample	B3	B3.RAW (F006973)	RecName: Full=Phosphoglycerate mutase; Short=PGAM; AltName: Full=BPG-dependent PGAM; AltName: Full=MPGM; AltName: Full=Phosphoglyceromutase	gi|229463024,gi|238882120,gi|46442921,gi|46443049,gi|68469783,gi|68470024	Candida_albicans_20140618.fasta	27454.9	1	26	30	65	0.105	0.641	possibly correct	TRUE	B3.1685.1685.2.dta	SFDVPPPKIDPKDEYSQVGDR	R	R	0.997	55.1	31.1	53.2	2			1195.09	2388.17	2389.17	2	0.01448	6.062	24379.1	116	136	TRUE
20140618_69488Karla_Candida	Uncategorized Sample	B3	B3.RAW (F006973)	RecName: Full=Phosphoglycerate mutase; Short=PGAM; AltName: Full=BPG-dependent PGAM; AltName: Full=MPGM; AltName: Full=Phosphoglyceromutase	gi|229463024,gi|238882120,gi|46442921,gi|46443049,gi|68469783,gi|68470024	Candida_albicans_20140618.fasta	27454.9	1	26	30	65	0.105	0.641	possibly correct	TRUE	B3.1745.1745.2.dta	VVLIAAHGNSLR	K	A	0.997	55.3	25	50.5	2			625.376	1248.74	1249.74	2	0.007984	6.389	83811.5	176	187	TRUE
20140618_69488Karla_Candida	Uncategorized Sample	B3	B3.RAW (F006973)	RecName: Full=Phosphoglycerate mutase; Short=PGAM; AltName: Full=BPG-dependent PGAM; AltName: Full=MPGM; AltName: Full=Phosphoglyceromutase	gi|229463024,gi|238882120,gi|46442921,gi|46443049,gi|68469783,gi|68470024	Candida_albicans_20140618.fasta	27454.9	1	26	30	65	0.105	0.641	possibly correct	TRUE	B3.1606.1606.2.dta	VVLIAAHGNSLR	K	A	0.997	57	25	52.6	2			625.376	1248.74	1249.74	2	0.007864	6.293	666794	176	187	TRUE
20140618_69488Karla_Candida	Uncategorized Sample	B3	B3.RAW (F006973)	RecName: Full=Phosphoglycerate mutase; Short=PGAM; AltName: Full=BPG-dependent PGAM; AltName: Full=MPGM; AltName: Full=Phosphoglyceromutase	gi|229463024,gi|238882120,gi|46442921,gi|46443049,gi|68469783,gi|68470024	Candida_albicans_20140618.fasta	27454.9	1	26	30	65	0.105	0.641	possibly correct	TRUE	B3.1701.1701.2.dta	VVLIAAHGNSLR	K	A	0.997	57	25	51.8	2			625.377	1248.74	1249.74	2	0.008714	6.973	120186	176	187	TRUE
20140618_69488Karla_Candida	Uncategorized Sample	B3	B3.RAW (F006973)	RecName: Full=Phosphoglycerate mutase; Short=PGAM; AltName: Full=BPG-dependent PGAM; AltName: Full=MPGM; AltName: Full=Phosphoglyceromutase	gi|229463024,gi|238882120,gi|46442921,gi|46443049,gi|68469783,gi|68470024	Candida_albicans_20140618.fasta	27454.9	1	26	30	65	0.105	0.641	possibly correct	TRUE	B3.1656.1656.2.dta	VVLIAAHGNSLR	K	A	0.997	60.9	25	55.9	2			625.376	1248.74	1249.74	2	0.007494	5.996	728918	176	187	TRUE
20140618_69488Karla_Candida	Uncategorized Sample	B3	B3.RAW (F006973)	RecName: Full=Phosphoglycerate mutase; Short=PGAM; AltName: Full=BPG-dependent PGAM; AltName: Full=MPGM; AltName: Full=Phosphoglyceromutase	gi|229463024,gi|238882120,gi|46442921,gi|46443049,gi|68469783,gi|68470024	Candida_albicans_20140618.fasta	27454.9	1	26	30	65	0.105	0.641	possibly correct	TRUE	B3.1788.1788.2.dta	VVLIAAHGNSLR	K	A	0.997	61.1	25	61.1	2			625.377	1248.74	1249.74	2	0.008234	6.589	16288.8	176	187	TRUE
20140618_69488Karla_Candida	Uncategorized Sample	B3	B3.RAW (F006973)	RecName: Full=Phosphoglycerate mutase; Short=PGAM; AltName: Full=BPG-dependent PGAM; AltName: Full=MPGM; AltName: Full=Phosphoglyceromutase	gi|229463024,gi|238882120,gi|46442921,gi|46443049,gi|68469783,gi|68470024	Candida_albicans_20140618.fasta	27454.9	1	26	30	65	0.105	0.641	possibly correct	TRUE	B3.1923.1923.2.dta	YADVDPAVVPLTESLALVIDR	R	L	0.997	68.3	28.1	63.3	2			1128.62	2255.22	2256.21	2	0.01782	7.9	17380.6	138	158	TRUE
20140618_69488Karla_Candida	Uncategorized Sample	B3	B3.RAW (F006973)	RecName: Full=Phosphoglycerate mutase; Short=PGAM; AltName: Full=BPG-dependent PGAM; AltName: Full=MPGM; AltName: Full=Phosphoglyceromutase	gi|229463024,gi|238882120,gi|46442921,gi|46443049,gi|68469783,gi|68470024	Candida_albicans_20140618.fasta	27454.9	1	26	30	65	0.105	0.641	possibly correct	TRUE	B3.1879.1879.2.dta	YADVDPAVVPLTESLALVIDR	R	L	0.997	79.8	28.1	75.9	2			1128.62	2255.22	2256.21	2	0.01587	7.036	82279.3	138	158	TRUE
20140618_69488Karla_Candida	Uncategorized Sample	B3	B3.RAW (F006973)	transaldolase [Candida albicans WO-1]	gi|238879833,gi|46436704,gi|46436757,gi|68481811,gi|68481914	Candida_albicans_20140618.fasta	35674	1	5	5	6	0.00972	0.245	possibly correct	TRUE	B3.1465.1465.2.dta	ASTGEEYTAETDPGVQSVK	K	A	0.997	49	28.9	49	2			984.96	1967.91	1968.9	2	0.01005	5.106	5696.92	191	209	TRUE
20140618_69488Karla_Candida	Uncategorized Sample	B3	B3.RAW (F006973)	transaldolase [Candida albicans WO-1]	gi|238879833,gi|46436704,gi|46436757,gi|68481811,gi|68481914	Candida_albicans_20140618.fasta	35674	1	5	5	6	0.00972	0.245	possibly correct	TRUE	B3.1437.1437.2.dta	ASTGEEYTAETDPGVQSVK	K	A	0.997	81.9	29.2	78.3	2			984.963	1967.91	1968.9	2	0.01518	7.712	33668.4	191	209	TRUE
20140618_69488Karla_Candida	Uncategorized Sample	B3	B3.RAW (F006973)	transaldolase [Candida albicans WO-1]	gi|238879833,gi|46436704,gi|46436757,gi|68481811,gi|68481914	Candida_albicans_20140618.fasta	35674	1	5	5	6	0.00972	0.245	possibly correct	TRUE	B3.1730.1730.2.dta	ATGTTIVTDTGEFEQIAK	K	Y	0.997	69.8	31.5	58.7	2			941.481	1880.95	1881.94	2	0.0109	5.794	63797.6	11	28	TRUE
20140618_69488Karla_Candida	Uncategorized Sample	B3	B3.RAW (F006973)	transaldolase [Candida albicans WO-1]	gi|238879833,gi|46436704,gi|46436757,gi|68481811,gi|68481914	Candida_albicans_20140618.fasta	35674	1	5	5	6	0.00972	0.245	possibly correct	TRUE	B3.1553.1553.2.dta	FALNEDAmATEK	R	L	0.997	48.2	27.4	45.3	2		m8: Oxidation (+15.99)	678.315	1354.62	1355.61	2	0.007749	5.716	6354.54	289	300	TRUE
20140618_69488Karla_Candida	Uncategorized Sample	B3	B3.RAW (F006973)	transaldolase [Candida albicans WO-1]	gi|238879833,gi|46436704,gi|46436757,gi|68481811,gi|68481914	Candida_albicans_20140618.fasta	35674	1	5	5	6	0.00972	0.245	possibly correct	TRUE	B3.1681.1681.2.dta	IASTWEGIQAAR	K	E	0.997	75.2	31	64.3	2			651.848	1301.68	1302.68	2	0.008374	6.428	16451.2	135	146	TRUE
20140618_69488Karla_Candida	Uncategorized Sample	B3	B3.RAW (F006973)	transaldolase [Candida albicans WO-1]	gi|238879833,gi|46436704,gi|46436757,gi|68481811,gi|68481914	Candida_albicans_20140618.fasta	35674	1	5	5	6	0.00972	0.245	possibly correct	TRUE	B3.1728.1728.2.dta	YKPQDATTNPSLILAATK	K	N	0.997	62.9	29	60.9	2			966.533	1931.05	1932.04	2	0.01396	7.228	23153.7	29	46	TRUE
20140618_69488Karla_Candida	Uncategorized Sample	B3	B3.RAW (F006973)	RecName: Full=Adenosylhomocysteinase; Short=AdoHcyase; AltName: Full=S-adenosyl-L-homocysteine hydrolase	gi|229462755,gi|238882808,gi|46443762,gi|46443926,gi|68467643,gi|68467964	Candida_albicans_20140618.fasta	49072.8	1	10	10	10	0.0162	0.227	possibly correct	TRUE	B3.1538.1538.2.dta	ANAESVVNIKPQVDR	K	Y	0.997	66.7	29	58.6	2			820.446	1638.88	1639.88	2	0.008814	5.375	81215.7	317	331	TRUE
20140618_69488Karla_Candida	Uncategorized Sample	B3	B3.RAW (F006973)	RecName: Full=Adenosylhomocysteinase; Short=AdoHcyase; AltName: Full=S-adenosyl-L-homocysteine hydrolase	gi|229462755,gi|238882808,gi|46443762,gi|46443926,gi|68467643,gi|68467964	Candida_albicans_20140618.fasta	49072.8	1	10	10	10	0.0162	0.227	possibly correct	TRUE	B3.1247.1247.2.dta	ATDVmIAGK	R	V	0.997	48	29.2	36.1	2		m5: Oxidation (+15.99)	461.243	920.472	921.471	2	0.008379	9.093	12911.3	210	218	TRUE
20140618_69488Karla_Candida	Uncategorized Sample	B3	B3.RAW (F006973)	RecName: Full=Adenosylhomocysteinase; Short=AdoHcyase; AltName: Full=S-adenosyl-L-homocysteine hydrolase	gi|229462755,gi|238882808,gi|46443762,gi|46443926,gi|68467643,gi|68467964	Candida_albicans_20140618.fasta	49072.8	1	10	10	10	0.0162	0.227	possibly correct	TRUE	B3.1763.1763.2.dta	DIELSENEmPGLmYIR	K	K	0.997	47.7	29.6	42.7	2		m9: Oxidation (+15.99), m13: Oxidation (+15.99)	971.456	1940.9	1941.89	2	0.0116	5.976	4386.13	23	38	TRUE
20140618_69488Karla_Candida	Uncategorized Sample	B3	B3.RAW (F006973)	RecName: Full=Adenosylhomocysteinase; Short=AdoHcyase; AltName: Full=S-adenosyl-L-homocysteine hydrolase	gi|229462755,gi|238882808,gi|46443762,gi|46443926,gi|68467643,gi|68467964	Candida_albicans_20140618.fasta	49072.8	1	10	10	10	0.0162	0.227	possibly correct	TRUE	B3.1395.1395.2.dta	KYGPSQPLKGAR	K	I	0.997	56.4	28.8	50.6	2			651.375	1300.74	1301.73	2	0.009834	7.555	14171.9	40	51	TRUE
20140618_69488Karla_Candida	Uncategorized Sample	B3	B3.RAW (F006973)	RecName: Full=Adenosylhomocysteinase; Short=AdoHcyase; AltName: Full=S-adenosyl-L-homocysteine hydrolase	gi|229462755,gi|238882808,gi|46443762,gi|46443926,gi|68467643,gi|68467964	Candida_albicans_20140618.fasta	49072.8	1	10	10	10	0.0162	0.227	possibly correct	TRUE	B3.1647.1647.2.dta	LKVPAINVNDSVTK	K	S	0.997	45.5	25.5	44.1	2			749.44	1496.87	1497.86	2	0.009204	6.145	62277.6	177	190	TRUE
20140618_69488Karla_Candida	Uncategorized Sample	B3	B3.RAW (F006973)	RecName: Full=Adenosylhomocysteinase; Short=AdoHcyase; AltName: Full=S-adenosyl-L-homocysteine hydrolase	gi|229462755,gi|238882808,gi|46443762,gi|46443926,gi|68467643,gi|68467964	Candida_albicans_20140618.fasta	49072.8	1	10	10	10	0.0162	0.227	possibly correct	TRUE	B3.1834.1834.2.dta	TGPFDVGVHLLPK	K	V	0.997	57.2	27.5	50.2	2			690.392	1378.77	1379.77	2	0.008214	5.953	128150	394	406	TRUE
20140618_69488Karla_Candida	Uncategorized Sample	B3	B3.RAW (F006973)	RecName: Full=Adenosylhomocysteinase; Short=AdoHcyase; AltName: Full=S-adenosyl-L-homocysteine hydrolase	gi|229462755,gi|238882808,gi|46443762,gi|46443926,gi|68467643,gi|68467964	Candida_albicans_20140618.fasta	49072.8	1	10	10	10	0.0162	0.227	possibly correct	TRUE	B3.1830.1830.2.dta	VADISLAAFGR	K	K	0.967	23.1	28.9	5.89	2			560.315	1118.62	1119.62	2	0.007834	6.997	1815.06	11	21	TRUE
20140618_69488Karla_Candida	Uncategorized Sample	B3	B3.RAW (F006973)	RecName: Full=Adenosylhomocysteinase; Short=AdoHcyase; AltName: Full=S-adenosyl-L-homocysteine hydrolase	gi|229462755,gi|238882808,gi|46443762,gi|46443926,gi|68467643,gi|68467964	Candida_albicans_20140618.fasta	49072.8	1	10	10	10	0.0162	0.227	possibly correct	TRUE	B3.1756.1756.2.dta	VAIVAGFGDVGK	K	G	0.997	71.1	28.4	57.9	2			566.825	1131.64	1132.64	2	0.006864	6.06	34703.1	219	230	TRUE
20140618_69488Karla_Candida	Uncategorized Sample	B3	B3.RAW (F006973)	RecName: Full=Adenosylhomocysteinase; Short=AdoHcyase; AltName: Full=S-adenosyl-L-homocysteine hydrolase	gi|229462755,gi|238882808,gi|46443762,gi|46443926,gi|68467643,gi|68467964	Candida_albicans_20140618.fasta	49072.8	1	10	10	10	0.0162	0.227	possibly correct	TRUE	B3.1530.1530.2.dta	VPAINVNDSVTK	K	S	0.997	33.4	28.2	33.4	2			628.85	1255.69	1256.68	2	0.008124	6.465	9931.44	179	190	TRUE
20140618_69488Karla_Candida	Uncategorized Sample	B3	B3.RAW (F006973)	RecName: Full=Adenosylhomocysteinase; Short=AdoHcyase; AltName: Full=S-adenosyl-L-homocysteine hydrolase	gi|229462755,gi|238882808,gi|46443762,gi|46443926,gi|68467643,gi|68467964	Candida_albicans_20140618.fasta	49072.8	1	10	10	10	0.0162	0.227	possibly correct	TRUE	B3.1410.1410.2.dta	YGPSQPLKGAR	K	I	0.997	59.9	30.7	50	2			587.327	1172.64	1173.64	2	0.008154	6.948	36488.8	41	51	TRUE
20140618_69488Karla_Candida	Uncategorized Sample	B3	B3.RAW (F006973)	RecName: Full=Aminopeptidase 2; Flags: Precursor	gi|226722635,gi|238879095,gi|291048106,gi|46431599,gi|46431611,gi|68491573,gi|68491596	Candida_albicans_20140618.fasta	104372	1	9	10	10	0.0162	0.144	possibly correct	TRUE	B3.1670.1670.2.dta	AALMFEDEATKK	K	A	0.997	48.8	29.5	40.2	2			677.344	1352.67	1353.67	2	0.009154	6.762	26325.8	668	679	TRUE
20140618_69488Karla_Candida	Uncategorized Sample	B3	B3.RAW (F006973)	RecName: Full=Aminopeptidase 2; Flags: Precursor	gi|226722635,gi|238879095,gi|291048106,gi|46431599,gi|46431611,gi|68491573,gi|68491596	Candida_albicans_20140618.fasta	104372	1	9	10	10	0.0162	0.144	possibly correct	TRUE	B3.1571.1571.2.dta	AALmFEDEATKK	K	A	0.997	61.5	29	54.7	2		m4: Oxidation (+15.99)	685.342	1368.67	1369.67	2	0.009109	6.651	64765.8	668	679	TRUE
20140618_69488Karla_Candida	Uncategorized Sample	B3	B3.RAW (F006973)	RecName: Full=Aminopeptidase 2; Flags: Precursor	gi|226722635,gi|238879095,gi|291048106,gi|46431599,gi|46431611,gi|68491573,gi|68491596	Candida_albicans_20140618.fasta	104372	1	9	10	10	0.0162	0.144	possibly correct	TRUE	B3.1495.1495.2.dta	ASHPIEVPVK	R	R	0.983	24.9	28.4	14.5	2			538.812	1075.61	1076.61	2	0.005944	5.521	23968.1	426	435	TRUE
20140618_69488Karla_Candida	Uncategorized Sample	B3	B3.RAW (F006973)	RecName: Full=Aminopeptidase 2; Flags: Precursor	gi|226722635,gi|238879095,gi|291048106,gi|46431599,gi|46431611,gi|68491573,gi|68491596	Candida_albicans_20140618.fasta	104372	1	9	10	10	0.0162	0.144	possibly correct	TRUE	B3.1591.1591.2.dta	ASIFNTNAK	R	Y	0.997	60.4	29.5	46	2			483.259	964.504	965.505	2	0.006594	6.83	25526.5	752	760	TRUE
20140618_69488Karla_Candida	Uncategorized Sample	B3	B3.RAW (F006973)	RecName: Full=Aminopeptidase 2; Flags: Precursor	gi|226722635,gi|238879095,gi|291048106,gi|46431599,gi|46431611,gi|68491573,gi|68491596	Candida_albicans_20140618.fasta	104372	1	9	10	10	0.0162	0.144	possibly correct	TRUE	B3.1604.1604.2.dta	KVEEFFAQKDNK	K	G	0.997	46.3	29.4	34.6	2			741.888	1481.76	1482.76	2	0.01085	7.32	43975.1	875	886	TRUE
20140618_69488Karla_Candida	Uncategorized Sample	B3	B3.RAW (F006973)	RecName: Full=Aminopeptidase 2; Flags: Precursor	gi|226722635,gi|238879095,gi|291048106,gi|46431599,gi|46431611,gi|68491573,gi|68491596	Candida_albicans_20140618.fasta	104372	1	9	10	10	0.0162	0.144	possibly correct	TRUE	B3.1823.1823.2.dta	SSLFASAANAEDPEAVAFAK	K	E	0.997	87.5	30.9	81.5	2			998.494	1994.97	1995.97	2	0.0144	7.217	285709	713	732	TRUE
20140618_69488Karla_Candida	Uncategorized Sample	B3	B3.RAW (F006973)	RecName: Full=Aminopeptidase 2; Flags: Precursor	gi|226722635,gi|238879095,gi|291048106,gi|46431599,gi|46431611,gi|68491573,gi|68491596	Candida_albicans_20140618.fasta	104372	1	9	10	10	0.0162	0.144	possibly correct	TRUE	B3.1527.1527.2.dta	TSEGVDESSVLETR	K	S	0.997	83.8	29.4	73.5	2			754.863	1507.71	1508.71	2	0.011	7.294	29793	557	570	TRUE
20140618_69488Karla_Candida	Uncategorized Sample	B3	B3.RAW (F006973)	RecName: Full=Aminopeptidase 2; Flags: Precursor	gi|226722635,gi|238879095,gi|291048106,gi|46431599,gi|46431611,gi|68491573,gi|68491596	Candida_albicans_20140618.fasta	104372	1	9	10	10	0.0162	0.144	possibly correct	TRUE	B3.1746.1746.2.dta	TVDLLIDADNANVNTK	R	Q	0.997	85.2	30.4	69.4	2			858.45	1714.88	1715.88	2	0.01089	6.349	70268.9	339	354	TRUE
20140618_69488Karla_Candida	Uncategorized Sample	B3	B3.RAW (F006973)	RecName: Full=Aminopeptidase 2; Flags: Precursor	gi|226722635,gi|238879095,gi|291048106,gi|46431599,gi|46431611,gi|68491573,gi|68491596	Candida_albicans_20140618.fasta	104372	1	9	10	10	0.0162	0.144	possibly correct	TRUE	B3.1840.1840.2.dta	VGLVADAGSLASSGFIK	R	T	0.997	110	28.2	108	2			796.443	1590.87	1591.87	2	0.009564	6.008	132536	620	636	TRUE
20140618_69488Karla_Candida	Uncategorized Sample	B3	B3.RAW (F006973)	RecName: Full=Aminopeptidase 2; Flags: Precursor	gi|226722635,gi|238879095,gi|291048106,gi|46431599,gi|46431611,gi|68491573,gi|68491596	Candida_albicans_20140618.fasta	104372	1	9	10	10	0.0162	0.144	possibly correct	TRUE	B3.1747.1747.2.dta	VYSTPGTEHLGEYSANIAAQTLK	R	F	0.997	100	31.2	100	2			1225.62	2449.23	2450.22	2	0.01765	7.205	95873.1	279	301	TRUE
20140618_69488Karla_Candida	Uncategorized Sample	B3	B3.RAW (F006973)	S-adenosylmethionine synthetase [Candida albicans WO-1]	gi|238878455,gi|46435304,gi|46435344,gi|53956301,gi|68484437,gi|68484520,gi|7271000	Candida_albicans_20140618.fasta	42261.5	1	3	3	5	0.0081	0.19	possibly correct	TRUE	B3.1826.1826.2.dta	ELDLARPIYFK	K	T	0.997	34.9	27.2	21.5	2			682.887	1363.76	1364.76	2	0.009444	6.92	11139.8	353	363	TRUE
20140618_69488Karla_Candida	Uncategorized Sample	B3	B3.RAW (F006973)	S-adenosylmethionine synthetase [Candida albicans WO-1]	gi|238878455,gi|46435304,gi|46435344,gi|53956301,gi|68484437,gi|68484520,gi|7271000	Candida_albicans_20140618.fasta	42261.5	1	3	3	5	0.0081	0.19	possibly correct	TRUE	B3.1697.1697.2.dta	FVIGGPQGDAGLTGR	R	K	0.997	95	30.7	79.5	2			722.886	1443.76	1444.75	2	0.009444	6.537	92461.3	240	254	TRUE
20140618_69488Karla_Candida	Uncategorized Sample	B3	B3.RAW (F006973)	S-adenosylmethionine synthetase [Candida albicans WO-1]	gi|238878455,gi|46435304,gi|46435344,gi|53956301,gi|68484437,gi|68484520,gi|7271000	Candida_albicans_20140618.fasta	42261.5	1	3	3	5	0.0081	0.19	possibly correct	TRUE	B3.1784.1784.2.dta	SGSLPWLRPDTK	R	T	0.997	36.8	29.4	29.4	2			678.871	1355.73	1356.73	2	0.008034	5.922	15948.4	160	171	TRUE
20140618_69488Karla_Candida	Uncategorized Sample	B3	B3.RAW (F006973)	S-adenosylmethionine synthetase [Candida albicans WO-1]	gi|238878455,gi|46435304,gi|46435344,gi|53956301,gi|68484437,gi|68484520,gi|7271000	Candida_albicans_20140618.fasta	42261.5	1	3	3	5	0.0081	0.19	possibly correct	TRUE	B3.1610.1610.2.dta	TASYGHFTNQENSWEQPK	K	K	0.997	57.4	28.5	50.8	2			1062.48	2122.95	2123.94	2	0.01386	6.527	20824.2	364	381	TRUE
20140618_69488Karla_Candida	Uncategorized Sample	B3	B3.RAW (F006973)	S-adenosylmethionine synthetase [Candida albicans WO-1]	gi|238878455,gi|46435304,gi|46435344,gi|53956301,gi|68484437,gi|68484520,gi|7271000	Candida_albicans_20140618.fasta	42261.5	1	3	3	5	0.0081	0.19	possibly correct	TRUE	B3.1609.1609.2.dta	TQVTIEYEKDGGAVIPK	K	R	0.997	65	30.2	64.7	2			924.497	1846.98	1847.98	2	0.0121	6.55	52246.9	172	188	TRUE
20140618_69488Karla_Candida	Uncategorized Sample	B3	B3.RAW (F006973)	enolase [Candida albicans]	gi|170861,gi|170863,gi|170865,gi|232054,gi|238878729,gi|298544461,gi|46433227,gi|46433257,gi|564583213,gi|68488457,gi|68488516	Candida_albicans_20140618.fasta	47233.4	1	28	30	48	0.0778	0.591	possibly correct	TRUE	B3.301.301.2.dta	AKIDVVDQAK	K	I	0.989	32.3	30	15.3	2			543.816	1085.62	1086.62	2	0.009014	8.295	791.124	81	90	TRUE
20140618_69488Karla_Candida	Uncategorized Sample	B3	B3.RAW (F006973)	enolase [Candida albicans]	gi|170861,gi|170863,gi|170865,gi|232054,gi|238878729,gi|298544461,gi|46433227,gi|46433257,gi|564583213,gi|68488457,gi|68488516	Candida_albicans_20140618.fasta	47233.4	1	28	30	48	0.0778	0.591	possibly correct	TRUE	B3.1428.1428.2.dta	AKIDVVDQAK	K	I	0.997	42.3	30	25.1	2			543.815	1085.62	1086.62	2	0.008154	7.504	233004	81	90	TRUE
20140618_69488Karla_Candida	Uncategorized Sample	B3	B3.RAW (F006973)	enolase [Candida albicans]	gi|170861,gi|170863,gi|170865,gi|232054,gi|238878729,gi|298544461,gi|46433227,gi|46433257,gi|564583213,gi|68488457,gi|68488516	Candida_albicans_20140618.fasta	47233.4	1	28	30	48	0.0778	0.591	possibly correct	TRUE	B3.170.170.2.dta	AKIDVVDQAK	K	I	0.997	47.6	30	14.2	2			543.816	1085.62	1086.62	2	0.009624	8.857	851.682	81	90	TRUE
20140618_69488Karla_Candida	Uncategorized Sample	B3	B3.RAW (F006973)	enolase [Candida albicans]	gi|170861,gi|170863,gi|170865,gi|232054,gi|238878729,gi|298544461,gi|46433227,gi|46433257,gi|564583213,gi|68488457,gi|68488516	Candida_albicans_20140618.fasta	47233.4	1	28	30	48	0.0778	0.591	possibly correct	TRUE	B3.250.250.2.dta	AVANVNDIIAPALIK	K	A	0.977	24.6	25	20.9	2			761.461	1520.91	1521.9	2	0.01394	9.162	668.964	66	80	TRUE
20140618_69488Karla_Candida	Uncategorized Sample	B3	B3.RAW (F006973)	enolase [Candida albicans]	gi|170861,gi|170863,gi|170865,gi|232054,gi|238878729,gi|298544461,gi|46433227,gi|46433257,gi|564583213,gi|68488457,gi|68488516	Candida_albicans_20140618.fasta	47233.4	1	28	30	48	0.0778	0.591	possibly correct	TRUE	B3.309.309.2.dta	AVANVNDIIAPALIK	K	A	0.993	28.9	25	28.9	2			761.461	1520.91	1521.9	2	0.01443	9.484	726.95	66	80	TRUE
20140618_69488Karla_Candida	Uncategorized Sample	B3	B3.RAW (F006973)	enolase [Candida albicans]	gi|170861,gi|170863,gi|170865,gi|232054,gi|238878729,gi|298544461,gi|46433227,gi|46433257,gi|564583213,gi|68488457,gi|68488516	Candida_albicans_20140618.fasta	47233.4	1	28	30	48	0.0778	0.591	possibly correct	TRUE	B3.13.13.2.dta	AVANVNDIIAPALIK	K	A	0.997	33.4	25	25.3	2			761.461	1520.91	1521.9	2	0.01443	9.484	1133.95	66	80	TRUE
20140618_69488Karla_Candida	Uncategorized Sample	B3	B3.RAW (F006973)	enolase [Candida albicans]	gi|170861,gi|170863,gi|170865,gi|232054,gi|238878729,gi|298544461,gi|46433227,gi|46433257,gi|564583213,gi|68488457,gi|68488516	Candida_albicans_20140618.fasta	47233.4	1	28	30	48	0.0778	0.591	possibly correct	TRUE	B3.24.24.2.dta	AVANVNDIIAPALIK	K	A	0.997	42.4	25	40.8	2			761.461	1520.91	1521.9	2	0.01491	9.8	995.476	66	80	TRUE
20140618_69488Karla_Candida	Uncategorized Sample	B3	B3.RAW (F006973)	enolase [Candida albicans]	gi|170861,gi|170863,gi|170865,gi|232054,gi|238878729,gi|298544461,gi|46433227,gi|46433257,gi|564583213,gi|68488457,gi|68488516	Candida_albicans_20140618.fasta	47233.4	1	28	30	48	0.0778	0.591	possibly correct	TRUE	B3.264.264.2.dta	AVANVNDIIAPALIK	K	A	0.997	42.2	25	38.9	2			761.46	1520.91	1521.9	2	0.01333	8.761	946.058	66	80	TRUE
20140618_69488Karla_Candida	Uncategorized Sample	B3	B3.RAW (F006973)	enolase [Candida albicans]	gi|170861,gi|170863,gi|170865,gi|232054,gi|238878729,gi|298544461,gi|46433227,gi|46433257,gi|564583213,gi|68488457,gi|68488516	Candida_albicans_20140618.fasta	47233.4	1	28	30	48	0.0778	0.591	possibly correct	TRUE	B3.279.279.2.dta	AVANVNDIIAPALIK	K	A	0.997	46.3	25	46.3	2			761.461	1520.91	1521.9	2	0.01369	8.998	659.851	66	80	TRUE
20140618_69488Karla_Candida	Uncategorized Sample	B3	B3.RAW (F006973)	enolase [Candida albicans]	gi|170861,gi|170863,gi|170865,gi|232054,gi|238878729,gi|298544461,gi|46433227,gi|46433257,gi|564583213,gi|68488457,gi|68488516	Candida_albicans_20140618.fasta	47233.4	1	28	30	48	0.0778	0.591	possibly correct	TRUE	B3.1832.1832.2.dta	AVANVNDIIAPALIK	K	A	0.997	93.1	25	90	2			761.459	1520.9	1521.9	2	0.009914	6.514	501518	66	80	TRUE
20140618_69488Karla_Candida	Uncategorized Sample	B3	B3.RAW (F006973)	enolase [Candida albicans]	gi|170861,gi|170863,gi|170865,gi|232054,gi|238878729,gi|298544461,gi|46433227,gi|46433257,gi|564583213,gi|68488457,gi|68488516	Candida_albicans_20140618.fasta	47233.4	1	28	30	48	0.0778	0.591	possibly correct	TRUE	B3.1595.1595.2.dta	DGKYDLDFKNPESDPSK	K	W	0.997	63.8	29.6	55.5	2			977.961	1953.91	1954.9	2	0.01135	5.808	47865.7	257	273	TRUE
20140618_69488Karla_Candida	Uncategorized Sample	B3	B3.RAW (F006973)	enolase [Candida albicans]	gi|170861,gi|170863,gi|170865,gi|232054,gi|238878729,gi|298544461,gi|46433227,gi|46433257,gi|564583213,gi|68488457,gi|68488516	Candida_albicans_20140618.fasta	47233.4	1	28	30	48	0.0778	0.591	possibly correct	TRUE	B3.1845.1845.2.dta	EALDLImDAIDK	K	A	0.997	44.1	30.9	35.7	2		m7: Oxidation (+15.99)	681.849	1361.68	1362.68	2	0.008629	6.332	5258.97	225	236	TRUE
20140618_69488Karla_Candida	Uncategorized Sample	B3	B3.RAW (F006973)	enolase [Candida albicans]	gi|170861,gi|170863,gi|170865,gi|232054,gi|238878729,gi|298544461,gi|46433227,gi|46433257,gi|564583213,gi|68488457,gi|68488516	Candida_albicans_20140618.fasta	47233.4	1	28	30	48	0.0778	0.591	possibly correct	TRUE	B3.1868.1868.2.dta	EALDLIMDAIDKAGYK	K	G	0.997	87.8	30	82.6	2			883.461	1764.91	1765.9	2	0.009904	5.608	65644	225	240	TRUE
20140618_69488Karla_Candida	Uncategorized Sample	B3	B3.RAW (F006973)	enolase [Candida albicans]	gi|170861,gi|170863,gi|170865,gi|232054,gi|238878729,gi|298544461,gi|46433227,gi|46433257,gi|564583213,gi|68488457,gi|68488516	Candida_albicans_20140618.fasta	47233.4	1	28	30	48	0.0778	0.591	correct	TRUE	B3.1617.1617.2.dta	GNPTVEVDFTTDK	R	G	0.997	63.1	29.3	56.8	2			711.845	1421.68	1422.67	2	0.007594	5.338	56318	17	29	TRUE
20140618_69488Karla_Candida	Uncategorized Sample	B3	B3.RAW (F006973)	enolase [Candida albicans]	gi|170861,gi|170863,gi|170865,gi|232054,gi|238878729,gi|298544461,gi|46433227,gi|46433257,gi|564583213,gi|68488457,gi|68488516	Candida_albicans_20140618.fasta	47233.4	1	28	30	48	0.0778	0.591	correct	TRUE	B3.1801.1801.2.dta	GNPTVEVDFTTDKGLFR	R	S	0.997	84.2	30.4	79.8	2			948.485	1894.96	1895.95	2	0.01228	6.479	142608	17	33	TRUE
20140618_69488Karla_Candida	Uncategorized Sample	B3	B3.RAW (F006973)	enolase [Candida albicans]	gi|170861,gi|170863,gi|170865,gi|232054,gi|238878729,gi|298544461,gi|46433227,gi|46433257,gi|564583213,gi|68488457,gi|68488516	Candida_albicans_20140618.fasta	47233.4	1	28	30	48	0.0778	0.591	possibly correct	TRUE	B3.1334.1334.2.dta	HIANISNAK	K	K	0.997	35.8	26.3	24.4	2			484.273	966.531	967.532	2	0.006794	7.022	19443.4	134	142	TRUE
20140618_69488Karla_Candida	Uncategorized Sample	B3	B3.RAW (F006973)	enolase [Candida albicans]	gi|170861,gi|170863,gi|170865,gi|232054,gi|238878729,gi|298544461,gi|46433227,gi|46433257,gi|564583213,gi|68488457,gi|68488516	Candida_albicans_20140618.fasta	47233.4	1	28	30	48	0.0778	0.591	possibly correct	TRUE	B3.1377.1377.2.dta	HIANISNAK	K	K	0.997	47	26.2	36.3	2			484.273	966.532	967.532	2	0.007714	7.973	42948.3	134	142	TRUE
20140618_69488Karla_Candida	Uncategorized Sample	B3	B3.RAW (F006973)	enolase [Candida albicans]	gi|170861,gi|170863,gi|170865,gi|232054,gi|238878729,gi|298544461,gi|46433227,gi|46433257,gi|564583213,gi|68488457,gi|68488516	Candida_albicans_20140618.fasta	47233.4	1	28	30	48	0.0778	0.591	possibly correct	TRUE	B3.1849.1849.2.dta	IDEFLLSLDGTPNK	K	S	0.997	69.9	30.9	50.7	2			781.414	1560.81	1561.81	2	0.01006	6.444	94059.1	91	104	TRUE
20140618_69488Karla_Candida	Uncategorized Sample	B3	B3.RAW (F006973)	enolase [Candida albicans]	gi|170861,gi|170863,gi|170865,gi|232054,gi|238878729,gi|298544461,gi|46433227,gi|46433257,gi|564583213,gi|68488457,gi|68488516	Candida_albicans_20140618.fasta	47233.4	1	28	30	48	0.0778	0.591	possibly correct	TRUE	B3.1348.1348.2.dta	IDVVDQAK	K	I	0.99	38.4	30.9	21.9	2			444.25	886.484	887.483	2	0.008304	9.357	4503.28	83	90	TRUE
20140618_69488Karla_Candida	Uncategorized Sample	B3	B3.RAW (F006973)	enolase [Candida albicans]	gi|170861,gi|170863,gi|170865,gi|232054,gi|238878729,gi|298544461,gi|46433227,gi|46433257,gi|564583213,gi|68488457,gi|68488516	Candida_albicans_20140618.fasta	47233.4	1	28	30	48	0.0778	0.591	possibly correct	TRUE	B3.406.406.2.dta	IEEELGSEAIYAGK	R	D	0.995	36.5	31	33.7	2			754.884	1507.75	1508.75	2	0.01189	7.883	2008.86	419	432	TRUE
20140618_69488Karla_Candida	Uncategorized Sample	B3	B3.RAW (F006973)	enolase [Candida albicans]	gi|170861,gi|170863,gi|170865,gi|232054,gi|238878729,gi|298544461,gi|46433227,gi|46433257,gi|564583213,gi|68488457,gi|68488516	Candida_albicans_20140618.fasta	47233.4	1	28	30	48	0.0778	0.591	possibly correct	TRUE	B3.1648.1648.2.dta	IEEELGSEAIYAGK	R	D	0.997	56.5	30.7	47.7	2			754.882	1507.75	1508.75	2	0.008834	5.855	9304.01	419	432	TRUE
20140618_69488Karla_Candida	Uncategorized Sample	B3	B3.RAW (F006973)	enolase [Candida albicans]	gi|170861,gi|170863,gi|170865,gi|232054,gi|238878729,gi|298544461,gi|46433227,gi|46433257,gi|564583213,gi|68488457,gi|68488516	Candida_albicans_20140618.fasta	47233.4	1	28	30	48	0.0778	0.591	possibly correct	TRUE	B3.1689.1689.2.dta	IEEELGSEAIYAGKDFQK	R	A	0.997	106	31.1	102	2			1014.01	2026	2027	2	0.01264	6.238	96389.9	419	436	TRUE
20140618_69488Karla_Candida	Uncategorized Sample	B3	B3.RAW (F006973)	enolase [Candida albicans]	gi|170861,gi|170863,gi|170865,gi|232054,gi|238878729,gi|298544461,gi|46433227,gi|46433257,gi|564583213,gi|68488457,gi|68488516	Candida_albicans_20140618.fasta	47233.4	1	28	30	48	0.0778	0.591	possibly correct	TRUE	B3.1550.1550.2.dta	IGSEVYHNLK	R	S	0.985	28	31.1	14.1	2			580.312	1158.61	1159.61	2	0.006344	5.471	4045.32	187	196	TRUE
20140618_69488Karla_Candida	Uncategorized Sample	B3	B3.RAW (F006973)	enolase [Candida albicans]	gi|170861,gi|170863,gi|170865,gi|232054,gi|238878729,gi|298544461,gi|46433227,gi|46433257,gi|564583213,gi|68488457,gi|68488516	Candida_albicans_20140618.fasta	47233.4	1	28	30	48	0.0778	0.591	possibly correct	TRUE	B3.1503.1503.2.dta	IGSEVYHNLK	R	S	0.997	49.8	31.1	29.4	2			580.312	1158.61	1159.61	2	0.005614	4.841	138925	187	196	TRUE
20140618_69488Karla_Candida	Uncategorized Sample	B3	B3.RAW (F006973)	enolase [Candida albicans]	gi|170861,gi|170863,gi|170865,gi|232054,gi|238878729,gi|298544461,gi|46433227,gi|46433257,gi|564583213,gi|68488457,gi|68488516	Candida_albicans_20140618.fasta	47233.4	1	28	30	48	0.0778	0.591	possibly correct	TRUE	B3.1711.1711.2.dta	IQIVGDDLTVTNPTR	K	I	0.997	85.5	29.3	79.2	2			821.449	1640.88	1641.88	2	0.01058	6.446	97536.4	319	333	TRUE
20140618_69488Karla_Candida	Uncategorized Sample	B3	B3.RAW (F006973)	enolase [Candida albicans]	gi|170861,gi|170863,gi|170865,gi|232054,gi|238878729,gi|298544461,gi|46433227,gi|46433257,gi|564583213,gi|68488457,gi|68488516	Candida_albicans_20140618.fasta	47233.4	1	28	30	48	0.0778	0.591	possibly correct	TRUE	B3.1615.1615.2.dta	KAANALLLK	K	V	0.997	57	25	41.5	2			471.313	940.612	941.614	2	0.005084	5.399	43664.7	341	349	TRUE
20140618_69488Karla_Candida	Uncategorized Sample	B3	B3.RAW (F006973)	enolase [Candida albicans]	gi|170861,gi|170863,gi|170865,gi|232054,gi|238878729,gi|298544461,gi|46433227,gi|46433257,gi|564583213,gi|68488457,gi|68488516	Candida_albicans_20140618.fasta	47233.4	1	28	30	48	0.0778	0.591	possibly correct	TRUE	B3.1472.1472.2.dta	KKYGQSAGNVGDEGGVAPDIK	K	T	0.997	78.1	31.1	68.7	2			1045.54	2089.06	2090.05	2	0.01505	7.203	76184.9	201	221	TRUE
20140618_69488Karla_Candida	Uncategorized Sample	B3	B3.RAW (F006973)	enolase [Candida albicans]	gi|170861,gi|170863,gi|170865,gi|232054,gi|238878729,gi|298544461,gi|46433227,gi|46433257,gi|564583213,gi|68488457,gi|68488516	Candida_albicans_20140618.fasta	47233.4	1	28	30	48	0.0778	0.591	possibly correct	TRUE	B3.1506.1506.2.dta	KYGQSAGNVGDEGGVAPDIK	K	T	0.997	87.4	30.9	87.4	2			981.489	1960.96	1961.96	2	0.01373	7	20957.9	202	221	TRUE
20140618_69488Karla_Candida	Uncategorized Sample	B3	B3.RAW (F006973)	enolase [Candida albicans]	gi|170861,gi|170863,gi|170865,gi|232054,gi|238878729,gi|298544461,gi|46433227,gi|46433257,gi|564583213,gi|68488457,gi|68488516	Candida_albicans_20140618.fasta	47233.4	1	28	30	48	0.0778	0.591	possibly correct	TRUE	B3.1493.1493.2.dta	KYGQSAGNVGDEGGVAPDIKTPK	K	E	0.997	62.2	31.1	61.8	2			1144.59	2287.16	2288.15	2	0.01342	5.867	46452.5	202	224	TRUE
20140618_69488Karla_Candida	Uncategorized Sample	B3	B3.RAW (F006973)	enolase [Candida albicans]	gi|170861,gi|170863,gi|170865,gi|232054,gi|238878729,gi|298544461,gi|46433227,gi|46433257,gi|564583213,gi|68488457,gi|68488516	Candida_albicans_20140618.fasta	47233.4	1	28	30	48	0.0778	0.591	possibly correct	TRUE	B3.397.397.3.dta	LGANAILGVSLAAANAAAAAQGIPLYK	K	H	0.979	29.9	25	26.6	2			837.151	2508.43	2509.41	3	0.02443	9.733	4653.37	107	133	TRUE
20140618_69488Karla_Candida	Uncategorized Sample	B3	B3.RAW (F006973)	enolase [Candida albicans]	gi|170861,gi|170863,gi|170865,gi|232054,gi|238878729,gi|298544461,gi|46433227,gi|46433257,gi|564583213,gi|68488457,gi|68488516	Candida_albicans_20140618.fasta	47233.4	1	28	30	48	0.0778	0.591	possibly correct	TRUE	B3.358.358.3.dta	LGANAILGVSLAAANAAAAAQGIPLYK	K	H	0.99	33.5	25	26.1	2			837.15	2508.43	2509.41	3	0.02075	8.27	1335.15	107	133	TRUE
20140618_69488Karla_Candida	Uncategorized Sample	B3	B3.RAW (F006973)	enolase [Candida albicans]	gi|170861,gi|170863,gi|170865,gi|232054,gi|238878729,gi|298544461,gi|46433227,gi|46433257,gi|564583213,gi|68488457,gi|68488516	Candida_albicans_20140618.fasta	47233.4	1	28	30	48	0.0778	0.591	possibly correct	TRUE	B3.11.11.3.dta	LGANAILGVSLAAANAAAAAQGIPLYK	K	H	0.997	40.7	25	36.4	2			837.15	2508.43	2509.41	3	0.02222	8.856	2201.05	107	133	TRUE
20140618_69488Karla_Candida	Uncategorized Sample	B3	B3.RAW (F006973)	enolase [Candida albicans]	gi|170861,gi|170863,gi|170865,gi|232054,gi|238878729,gi|298544461,gi|46433227,gi|46433257,gi|564583213,gi|68488457,gi|68488516	Candida_albicans_20140618.fasta	47233.4	1	28	30	48	0.0778	0.591	possibly correct	TRUE	B3.3.3.3.dta	LGANAILGVSLAAANAAAAAQGIPLYK	K	H	0.997	52.6	25	45	2			837.149	2508.42	2509.41	3	0.01801	7.179	1790.79	107	133	TRUE
20140618_69488Karla_Candida	Uncategorized Sample	B3	B3.RAW (F006973)	enolase [Candida albicans]	gi|170861,gi|170863,gi|170865,gi|232054,gi|238878729,gi|298544461,gi|46433227,gi|46433257,gi|564583213,gi|68488457,gi|68488516	Candida_albicans_20140618.fasta	47233.4	1	28	30	48	0.0778	0.591	possibly correct	TRUE	B3.1870.1870.3.dta	LGANAILGVSLAAANAAAAAQGIPLYK	K	H	0.997	82.4	25	77.4	2			837.148	2508.42	2509.41	3	0.01564	6.231	180028	107	133	TRUE
20140618_69488Karla_Candida	Uncategorized Sample	B3	B3.RAW (F006973)	enolase [Candida albicans]	gi|170861,gi|170863,gi|170865,gi|232054,gi|238878729,gi|298544461,gi|46433227,gi|46433257,gi|564583213,gi|68488457,gi|68488516	Candida_albicans_20140618.fasta	47233.4	1	28	30	48	0.0778	0.591	possibly correct	TRUE	B3.1876.1876.2.dta	LGANAILGVSLAAANAAAAAQGIPLYK	K	H	0.997	131	25	131	2			1255.22	2508.42	2509.41	2	0.01589	6.334	49422	107	133	TRUE
20140618_69488Karla_Candida	Uncategorized Sample	B3	B3.RAW (F006973)	enolase [Candida albicans]	gi|170861,gi|170863,gi|170865,gi|232054,gi|238878729,gi|298544461,gi|46433227,gi|46433257,gi|564583213,gi|68488457,gi|68488516	Candida_albicans_20140618.fasta	47233.4	1	28	30	48	0.0778	0.591	possibly correct	TRUE	B3.1869.1869.2.dta	SGETEDTFIADLSVGLR	R	S	0.997	95.6	31	86.9	2			905.453	1808.89	1809.89	2	0.011	6.08	36703.4	379	395	TRUE
20140618_69488Karla_Candida	Uncategorized Sample	B3	B3.RAW (F006973)	enolase [Candida albicans]	gi|170861,gi|170863,gi|170865,gi|232054,gi|238878729,gi|298544461,gi|46433227,gi|46433257,gi|564583213,gi|68488457,gi|68488516	Candida_albicans_20140618.fasta	47233.4	1	28	30	48	0.0778	0.591	correct	TRUE	B3.1723.1723.2.dta	SIVPSGASTGVHEALELR	R	D	0.997	118	29.7	110	2			911.992	1821.97	1822.97	2	0.01125	6.173	180499	34	51	TRUE
20140618_69488Karla_Candida	Uncategorized Sample	B3	B3.RAW (F006973)	enolase [Candida albicans]	gi|170861,gi|170863,gi|170865,gi|232054,gi|238878729,gi|298544461,gi|46433227,gi|46433257,gi|564583213,gi|68488457,gi|68488516	Candida_albicans_20140618.fasta	47233.4	1	28	30	48	0.0778	0.591	possibly correct	TRUE	B3.1694.1694.2.dta	SIVPSGASTGVHEALELRDGDK	R	S	0.997	55.9	31.2	54.8	2			1119.58	2237.14	2238.14	2	0.01458	6.516	41342.8	34	55	TRUE
20140618_69488Karla_Candida	Uncategorized Sample	B3	B3.RAW (F006973)	enolase [Candida albicans]	gi|170861,gi|170863,gi|170865,gi|232054,gi|238878729,gi|298544461,gi|46433227,gi|46433257,gi|564583213,gi|68488457,gi|68488516	Candida_albicans_20140618.fasta	47233.4	1	28	30	48	0.0778	0.591	possibly correct	TRUE	B3.1671.1671.2.dta	SIVPSGASTGVHEALELRDGDKSK	R	W	0.997	56.8	30.7	56.8	2			1227.14	2452.27	2453.26	2	0.01746	7.119	61358.2	34	57	TRUE
20140618_69488Karla_Candida	Uncategorized Sample	B3	B3.RAW (F006973)	enolase [Candida albicans]	gi|170861,gi|170863,gi|170865,gi|232054,gi|238878729,gi|298544461,gi|46433227,gi|46433257,gi|564583213,gi|68488457,gi|68488516	Candida_albicans_20140618.fasta	47233.4	1	28	30	48	0.0778	0.591	possibly correct	TRUE	B3.509.509.2.dta	VGDKIQIVGDDLTVTNPTR	R	I	0.997	59	28.6	59	2			1021.06	2040.11	2041.09	2	0.0195	9.556	875.809	315	333	TRUE
20140618_69488Karla_Candida	Uncategorized Sample	B3	B3.RAW (F006973)	enolase [Candida albicans]	gi|170861,gi|170863,gi|170865,gi|232054,gi|238878729,gi|298544461,gi|46433227,gi|46433257,gi|564583213,gi|68488457,gi|68488516	Candida_albicans_20140618.fasta	47233.4	1	28	30	48	0.0778	0.591	possibly correct	TRUE	B3.412.412.2.dta	VGDKIQIVGDDLTVTNPTR	R	I	0.997	67.1	28.4	61.2	2			1021.06	2040.1	2041.09	2	0.0145	7.106	2943.62	315	333	TRUE
20140618_69488Karla_Candida	Uncategorized Sample	B3	B3.RAW (F006973)	enolase [Candida albicans]	gi|170861,gi|170863,gi|170865,gi|232054,gi|238878729,gi|298544461,gi|46433227,gi|46433257,gi|564583213,gi|68488457,gi|68488516	Candida_albicans_20140618.fasta	47233.4	1	28	30	48	0.0778	0.591	possibly correct	TRUE	B3.1750.1750.2.dta	VGDKIQIVGDDLTVTNPTR	R	I	0.997	90.4	28.7	89.7	2			1021.06	2040.1	2041.09	2	0.01254	6.146	37120.9	315	333	TRUE
20140618_69488Karla_Candida	Uncategorized Sample	B3	B3.RAW (F006973)	enolase [Candida albicans]	gi|170861,gi|170863,gi|170865,gi|232054,gi|238878729,gi|298544461,gi|46433227,gi|46433257,gi|564583213,gi|68488457,gi|68488516	Candida_albicans_20140618.fasta	47233.4	1	28	30	48	0.0778	0.591	possibly correct	TRUE	B3.1700.1700.2.dta	VGDKIQIVGDDLTVTNPTR	R	I	0.997	92.9	28.6	92.9	2			1021.06	2040.1	2041.09	2	0.01376	6.743	612772	315	333	TRUE
20140618_69488Karla_Candida	Uncategorized Sample	B3	B3.RAW (F006973)	enolase [Candida albicans]	gi|170861,gi|170863,gi|170865,gi|232054,gi|238878729,gi|298544461,gi|46433227,gi|46433257,gi|564583213,gi|68488457,gi|68488516	Candida_albicans_20140618.fasta	47233.4	1	28	30	48	0.0778	0.591	possibly correct	TRUE	B3.1722.1722.2.dta	VGIAmDVASSEFYK	K	D	0.997	110	29.8	97.9	2		m5: Oxidation (+15.99)	766.874	1531.73	1532.73	2	0.009999	6.524	123235	243	256	TRUE
20140618_69488Karla_Candida	Uncategorized Sample	B3	B3.RAW (F006973)	enolase [Candida albicans]	gi|170861,gi|170863,gi|170865,gi|232054,gi|238878729,gi|298544461,gi|46433227,gi|46433257,gi|564583213,gi|68488457,gi|68488516	Candida_albicans_20140618.fasta	47233.4	1	28	30	48	0.0778	0.591	possibly correct	TRUE	B3.1682.1682.2.dta	VGIAmDVASSEFYKDGK	K	Y	0.997	82.5	29.6	80.6	2		m5: Oxidation (+15.99)	916.946	1831.88	1832.87	2	0.0103	5.619	38324.8	243	259	TRUE
20140618_69488Karla_Candida	Uncategorized Sample	B3	B3.RAW (F006973)	enolase [Candida albicans]	gi|170861,gi|170863,gi|170865,gi|232054,gi|238878729,gi|298544461,gi|46433227,gi|46433257,gi|564583213,gi|68488457,gi|68488516	Candida_albicans_20140618.fasta	47233.4	1	28	30	48	0.0778	0.591	possibly correct	TRUE	B3.1502.1502.2.dta	YGQSAGNVGDEGGVAPDIK	K	T	0.997	91.2	29.9	84.4	2			917.441	1832.87	1833.86	2	0.01315	7.173	142849	203	221	TRUE
20140618_69488Karla_Candida	Uncategorized Sample	B3	B3.RAW (F006973)	enolase [Candida albicans]	gi|170861,gi|170863,gi|170865,gi|232054,gi|238878729,gi|298544461,gi|46433227,gi|46433257,gi|564583213,gi|68488457,gi|68488516	Candida_albicans_20140618.fasta	47233.4	1	28	30	48	0.0778	0.591	possibly correct	TRUE	B3.1505.1505.3.dta	YGQSAGNVGDEGGVAPDIKTPK	K	E	0.997	59.6	31.3	46.7	2			720.696	2159.07	2160.06	3	0.01553	7.187	55076.5	203	224	TRUE
20140618_69488Karla_Candida	Uncategorized Sample	B3	B3.RAW (F006973)	enolase [Candida albicans]	gi|170861,gi|170863,gi|170865,gi|232054,gi|238878729,gi|298544461,gi|46433227,gi|46433257,gi|564583213,gi|68488457,gi|68488516	Candida_albicans_20140618.fasta	47233.4	1	28	30	48	0.0778	0.591	possibly correct	TRUE	B3.1491.1491.2.dta	YGQSAGNVGDEGGVAPDIKTPK	K	E	0.997	84.5	31.4	78	2			1080.54	2159.06	2160.06	2	0.0115	5.326	69610.4	203	224	TRUE
20140618_69488Karla_Candida	Uncategorized Sample	B3	B3.RAW (F006973)	NAD(P)H-dependent D-xylose reductase I,II, putative [Candida dubliniensis CD36]	gi|223643914,gi|238882689,gi|46442500,gi|46442634,gi|68470494,gi|68470757	Candida_albicans_20140618.fasta	37289.6	1	5	6	6	0.00972	0.236	possibly correct	TRUE	B3.1691.1691.3.dta	GATIKPAVLQIEHHPYLQQPR	R	L	0.997	41.4	25	38.7	2			799.449	2395.33	2396.32	3	0.01379	5.756	90472.1	191	211	TRUE
20140618_69488Karla_Candida	Uncategorized Sample	B3	B3.RAW (F006973)	NAD(P)H-dependent D-xylose reductase I,II, putative [Candida dubliniensis CD36]	gi|223643914,gi|238882689,gi|46442500,gi|46442634,gi|68470494,gi|68470757	Candida_albicans_20140618.fasta	37289.6	1	5	6	6	0.00972	0.236	possibly correct	TRUE	B3.1692.1692.2.dta	GATIKPAVLQIEHHPYLQQPR	R	L	0.997	66.1	25	66.1	2			1198.67	2395.33	2396.32	2	0.01642	6.854	65823.9	191	211	TRUE
20140618_69488Karla_Candida	Uncategorized Sample	B3	B3.RAW (F006973)	NAD(P)H-dependent D-xylose reductase I,II, putative [Candida dubliniensis CD36]	gi|223643914,gi|238882689,gi|46442500,gi|46442634,gi|68470494,gi|68470757	Candida_albicans_20140618.fasta	37289.6	1	5	6	6	0.00972	0.236	possibly correct	TRUE	B3.1646.1646.2.dta	LFDGAEDYGNEKEVGEGINR	R	A	0.997	96	29.8	90.9	2			1106.52	2211.02	2212.02	2	0.01282	5.797	133675	51	70	TRUE
20140618_69488Karla_Candida	Uncategorized Sample	B3	B3.RAW (F006973)	NAD(P)H-dependent D-xylose reductase I,II, putative [Candida dubliniensis CD36]	gi|223643914,gi|238882689,gi|46442500,gi|46442634,gi|68470494,gi|68470757	Candida_albicans_20140618.fasta	37289.6	1	5	6	6	0.00972	0.236	possibly correct	TRUE	B3.1620.1620.2.dta	LWNNYHSPENVEK	K	A	0.995	30.1	29	18	2			815.391	1628.77	1629.77	2	0.009644	5.917	56523.9	88	100	TRUE
20140618_69488Karla_Candida	Uncategorized Sample	B3	B3.RAW (F006973)	NAD(P)H-dependent D-xylose reductase I,II, putative [Candida dubliniensis CD36]	gi|223643914,gi|238882689,gi|46442500,gi|46442634,gi|68470494,gi|68470757	Candida_albicans_20140618.fasta	37289.6	1	5	6	6	0.00972	0.236	possibly correct	TRUE	B3.1715.1715.2.dta	REELFIVSK	K	L	0.997	39.6	28.6	32	2			560.825	1119.64	1120.64	2	0.007334	6.545	63429.8	79	87	TRUE
20140618_69488Karla_Candida	Uncategorized Sample	B3	B3.RAW (F006973)	NAD(P)H-dependent D-xylose reductase I,II, putative [Candida dubliniensis CD36]	gi|223643914,gi|238882689,gi|46442500,gi|46442634,gi|68470494,gi|68470757	Candida_albicans_20140618.fasta	37289.6	1	5	6	6	0.00972	0.236	possibly correct	TRUE	B3.1755.1755.2.dta	VTNATAADQIYNAIK	K	T	0.997	87.3	30.8	78.8	2			796.923	1591.83	1592.83	2	0.01048	6.582	155861	32	46	TRUE
20140618_69488Karla_Candida	Uncategorized Sample	B3	B3.RAW (F006973)	unnamed protein product [Candida albicans SC5314]	gi|227286025,gi|353526260,gi|46442492,gi|46442627,gi|53956610,gi|68470480,gi|68470741	Candida_albicans_20140618.fasta	37634.8	1	7	7	7	0.0113	0.235	possibly correct	TRUE	B3.1596.1596.2.dta	AHIVAFEKDSIQGQR	K	L	0.997	68.1	29.6	68.1	2			849.955	1697.9	1698.89	2	0.01041	6.13	60053.3	252	266	TRUE
20140618_69488Karla_Candida	Uncategorized Sample	B3	B3.RAW (F006973)	unnamed protein product [Candida albicans SC5314]	gi|227286025,gi|353526260,gi|46442492,gi|46442627,gi|53956610,gi|68470480,gi|68470741	Candida_albicans_20140618.fasta	37634.8	1	7	7	7	0.0113	0.235	possibly correct	TRUE	B3.1447.1447.2.dta	GDPSQADAWK	K	K	0.996	35.3	25.4	32.9	2			537.749	1073.48	1074.49	2	0.005034	4.685	9527.86	297	306	TRUE
20140618_69488Karla_Candida	Uncategorized Sample	B3	B3.RAW (F006973)	unnamed protein product [Candida albicans SC5314]	gi|227286025,gi|353526260,gi|46442492,gi|46442627,gi|53956610,gi|68470480,gi|68470741	Candida_albicans_20140618.fasta	37634.8	1	7	7	7	0.0113	0.235	possibly correct	TRUE	B3.1662.1662.2.dta	KDFPQLDSQLPK	R	G	0.997	57.6	30.8	37.4	2			708.385	1414.75	1415.75	2	0.008644	6.106	39316.4	285	296	TRUE
20140618_69488Karla_Candida	Uncategorized Sample	B3	B3.RAW (F006973)	unnamed protein product [Candida albicans SC5314]	gi|227286025,gi|353526260,gi|46442492,gi|46442627,gi|53956610,gi|68470480,gi|68470741	Candida_albicans_20140618.fasta	37634.8	1	7	7	7	0.0113	0.235	possibly correct	TRUE	B3.1856.1856.2.dta	LQSENFTYEIVKDIAVK	K	G	0.997	66.8	29.2	56.4	2			999.038	1996.06	1997.06	2	0.01036	5.19	7998.84	53	69	TRUE
20140618_69488Karla_Candida	Uncategorized Sample	B3	B3.RAW (F006973)	unnamed protein product [Candida albicans SC5314]	gi|227286025,gi|353526260,gi|46442492,gi|46442627,gi|53956610,gi|68470480,gi|68470741	Candida_albicans_20140618.fasta	37634.8	1	7	7	7	0.0113	0.235	possibly correct	TRUE	B3.1541.1541.2.dta	RVVVTSSYAAVGR	K	F	0.997	73.3	26.6	71.8	2			682.89	1363.76	1364.76	2	0.007674	5.623	15558.1	127	139	TRUE
20140618_69488Karla_Candida	Uncategorized Sample	B3	B3.RAW (F006973)	unnamed protein product [Candida albicans SC5314]	gi|227286025,gi|353526260,gi|46442492,gi|46442627,gi|53956610,gi|68470480,gi|68470741	Candida_albicans_20140618.fasta	37634.8	1	7	7	7	0.0113	0.235	possibly correct	TRUE	B3.1327.1327.2.dta	SNEKGDSLKENLK	R	A	0.997	49.2	29.9	39.3	2			731.386	1460.76	1461.75	2	0.01015	6.946	14664.6	37	49	TRUE
20140618_69488Karla_Candida	Uncategorized Sample	B3	B3.RAW (F006973)	unnamed protein product [Candida albicans SC5314]	gi|227286025,gi|353526260,gi|46442492,gi|46442627,gi|53956610,gi|68470480,gi|68470741	Candida_albicans_20140618.fasta	37634.8	1	7	7	7	0.0113	0.235	possibly correct	TRUE	B3.1524.1524.2.dta	VVVTSSYAAVGR	R	F	0.997	84.2	28.2	80.2	2			604.839	1207.66	1208.66	2	0.008064	6.672	178916	128	139	TRUE
20140618_69488Karla_Candida	Uncategorized Sample	B3	B3.RAW (F006973)	RecName: Full=5-methyltetrahydropteroyltriglutamate--homocysteine methyltransferase; AltName: Full=Cobalamin-independent methionine synthase; AltName: Full=Methionine synthase, vitamin-B12 independent isozyme	gi|224471839,gi|238879641,gi|46439976,gi|46440076,gi|68475194,gi|68475393	Candida_albicans_20140618.fasta	85703.4	1	5	5	5	0.0081	0.0821	possibly correct	TRUE	B3.1462.1462.2.dta	IPSKQEFVSR	R	I	0.997	50.2	28.3	44.8	2			595.834	1189.65	1190.65	2	0.007354	6.176	23262.4	711	720	TRUE
20140618_69488Karla_Candida	Uncategorized Sample	B3	B3.RAW (F006973)	RecName: Full=5-methyltetrahydropteroyltriglutamate--homocysteine methyltransferase; AltName: Full=Cobalamin-independent methionine synthase; AltName: Full=Methionine synthase, vitamin-B12 independent isozyme	gi|224471839,gi|238879641,gi|46439976,gi|46440076,gi|68475194,gi|68475393	Candida_albicans_20140618.fasta	85703.4	1	5	5	5	0.0081	0.0821	possibly correct	TRUE	B3.1643.1643.2.dta	LNTAAGIKPVDEFNEAK	K	A	0.996	40.5	30.8	32.6	2			908.98	1815.95	1816.94	2	0.008174	4.499	20447.1	142	158	TRUE
20140618_69488Karla_Candida	Uncategorized Sample	B3	B3.RAW (F006973)	RecName: Full=5-methyltetrahydropteroyltriglutamate--homocysteine methyltransferase; AltName: Full=Cobalamin-independent methionine synthase; AltName: Full=Methionine synthase, vitamin-B12 independent isozyme	gi|224471839,gi|238879641,gi|46439976,gi|46440076,gi|68475194,gi|68475393	Candida_albicans_20140618.fasta	85703.4	1	5	5	5	0.0081	0.0821	possibly correct	TRUE	B3.1742.1742.2.dta	VQSSVLGFPR	M	I	0.997	70.2	29.3	66.6	1			545.309	1088.6	1089.61	2	0.006354	5.831	22552.9	2	11	TRUE
20140618_69488Karla_Candida	Uncategorized Sample	B3	B3.RAW (F006973)	RecName: Full=5-methyltetrahydropteroyltriglutamate--homocysteine methyltransferase; AltName: Full=Cobalamin-independent methionine synthase; AltName: Full=Methionine synthase, vitamin-B12 independent isozyme	gi|224471839,gi|238879641,gi|46439976,gi|46440076,gi|68475194,gi|68475393	Candida_albicans_20140618.fasta	85703.4	1	5	5	5	0.0081	0.0821	possibly correct	TRUE	B3.1696.1696.2.dta	WSFPRDDVSGK	R	I	0.997	38.3	29	20.4	2			647.319	1292.62	1293.62	2	0.007954	6.149	5121.28	576	586	TRUE
20140618_69488Karla_Candida	Uncategorized Sample	B3	B3.RAW (F006973)	RecName: Full=5-methyltetrahydropteroyltriglutamate--homocysteine methyltransferase; AltName: Full=Cobalamin-independent methionine synthase; AltName: Full=Methionine synthase, vitamin-B12 independent isozyme	gi|224471839,gi|238879641,gi|46439976,gi|46440076,gi|68475194,gi|68475393	Candida_albicans_20140618.fasta	85703.4	1	5	5	5	0.0081	0.0821	possibly correct	TRUE	B3.1679.1679.2.dta	YVRPPIIVGDVSRPK	R	A	0.997	34.1	25	31	2			848.504	1694.99	1695.99	2	0.01086	6.406	82829.1	531	545	TRUE
20140618_69488Karla_Candida	Uncategorized Sample	bsa	BSA.RAW (F006964)	Tax_Id=9913 Gene_Symbol=ALB Serum albumin	IPI01028455		0	1	2	5	245	0.307	0	correct	FALSE	BSA.1243.1243.2.dta	ADEKKFWGK	?	?	0.975	28.1	28.7	18	2			554.797	1107.58	1108.58	2	0.007244	6.535	13878.2	0	0	TRUE
20140618_69488Karla_Candida	Uncategorized Sample	bsa	BSA.RAW (F006964)	Tax_Id=9913 Gene_Symbol=ALB Serum albumin	IPI01028455		0	1	2	5	245	0.307	0	possibly correct	FALSE	BSA.1374.1374.2.dta	AEFVEVTK	?	?	0.99	31.1	27.9	2.47	2			461.75	921.486	922.488	2	0.004864	5.273	5125.47	0	0	TRUE
20140618_69488Karla_Candida	Uncategorized Sample	bsa	BSA.RAW (F006964)	Tax_Id=9913 Gene_Symbol=ALB Serum albumin	IPI01028455		0	1	2	5	245	0.307	0	possibly correct	FALSE	BSA.1324.1324.2.dta	AEFVEVTK	?	?	0.99	39	27.9	9.17	2			461.75	921.486	922.488	2	0.005414	5.869	254768	0	0	TRUE
20140618_69488Karla_Candida	Uncategorized Sample	bsa	BSA.RAW (F006964)	Tax_Id=9913 Gene_Symbol=ALB Serum albumin	IPI01028455		0	1	2	5	245	0.307	0	possibly correct	FALSE	BSA.1283.1283.2.dta	AEFVEVTK	?	?	0.99	49.1	27.9	25	2			461.751	921.487	922.488	2	0.005834	6.324	245131	0	0	TRUE
20140618_69488Karla_Candida	Uncategorized Sample	bsa	BSA.RAW (F006964)	Tax_Id=9913 Gene_Symbol=ALB Serum albumin	IPI01028455		0	1	2	5	245	0.307	0	possibly correct	FALSE	BSA.1326.1326.2.dta	ALKAWSVAR	?	?	0.997	39	26.9	25.1	2			501.301	1000.59	1001.59	2	0.005854	5.845	174925	0	0	TRUE
20140618_69488Karla_Candida	Uncategorized Sample	bsa	BSA.RAW (F006964)	Tax_Id=9913 Gene_Symbol=ALB Serum albumin	IPI01028455		0	1	2	5	245	0.307	0	possibly correct	FALSE	BSA.1293.1293.3.dta	ccAADDKEAcFAVEGPK	?	?	0.997	53.8	25	51.7	2		c1: Carbamidomethyl (+57.02), c2: Carbamidomethyl (+57.02), c10: Carbamidomethyl (+57.02)	643.274	1926.8	1927.8	3	0.01033	5.357	235227	0	0	TRUE
20140618_69488Karla_Candida	Uncategorized Sample	bsa	BSA.RAW (F006964)	Tax_Id=9913 Gene_Symbol=ALB Serum albumin	IPI01028455		0	1	2	5	245	0.307	0	possibly correct	FALSE	BSA.1282.1282.2.dta	ccAADDKEAcFAVEGPK	?	?	0.997	97.2	25	86.3	2		c1: Carbamidomethyl (+57.02), c2: Carbamidomethyl (+57.02), c10: Carbamidomethyl (+57.02)	964.408	1926.8	1927.8	2	0.01108	5.746	163641	0	0	TRUE
20140618_69488Karla_Candida	Uncategorized Sample	bsa	BSA.RAW (F006964)	Tax_Id=9913 Gene_Symbol=ALB Serum albumin	IPI01028455		0	1	2	5	245	0.307	0	possibly correct	FALSE	BSA.1182.1182.2.dta	ccTESLVNR	?	?	0.997	56.2	25	43.2	2		c1: Carbamidomethyl (+57.02), c2: Carbamidomethyl (+57.02)	569.756	1137.5	1138.5	2	0.006103	5.361	205286	0	0	TRUE
20140618_69488Karla_Candida	Uncategorized Sample	bsa	BSA.RAW (F006964)	Tax_Id=9913 Gene_Symbol=ALB Serum albumin	IPI01028455		0	1	2	5	245	0.307	0	possibly correct	FALSE	BSA.971.971.2.dta	ccTKPESER	?	?	0.983	25.6	25	18.6	2		c1: Carbamidomethyl (+57.02), c2: Carbamidomethyl (+57.02)	583.755	1165.49	1166.49	2	0.008903	7.633	11631.7	0	0	TRUE
20140618_69488Karla_Candida	Uncategorized Sample	bsa	BSA.RAW (F006964)	Tax_Id=9913 Gene_Symbol=ALB Serum albumin	IPI01028455		0	1	2	5	245	0.307	0	possibly correct	FALSE	BSA.919.919.2.dta	ccTKPESER	?	?	0.987	32.8	25	26.5	2		c1: Carbamidomethyl (+57.02), c2: Carbamidomethyl (+57.02)	583.755	1165.5	1166.49	2	0.009633	8.258	7785.72	0	0	TRUE
20140618_69488Karla_Candida	Uncategorized Sample	bsa	BSA.RAW (F006964)	Tax_Id=9913 Gene_Symbol=ALB Serum albumin	IPI01028455		0	1	2	5	245	0.307	0	possibly correct	FALSE	BSA.1756.1756.2.dta	DAFLGSFLYEYSR	?	?	0.997	53.1	29.4	50	2			784.38	1566.75	1567.74	2	0.009984	6.368	8359.83	0	0	TRUE
20140618_69488Karla_Candida	Uncategorized Sample	bsa	BSA.RAW (F006964)	Tax_Id=9913 Gene_Symbol=ALB Serum albumin	IPI01028455		0	1	2	5	245	0.307	0	possibly correct	FALSE	BSA.1584.1584.2.dta	DAIPENLPPLTADFAEDKDVcK	?	?	0.997	76.4	30.8	65	2		c21: Carbamidomethyl (+57.02)	1229.6	2457.19	2458.18	2	0.01474	5.996	35660.8	0	0	TRUE
20140618_69488Karla_Candida	Uncategorized Sample	bsa	BSA.RAW (F006964)	Tax_Id=9913 Gene_Symbol=ALB Serum albumin	IPI01028455		0	1	2	5	245	0.307	0	possibly correct	FALSE	BSA.1373.1373.3.dta	DDPHAcYSTVFDK	?	?	0.965	22.5	25	19.1	2		c6: Carbamidomethyl (+57.02)	518.892	1553.65	1554.65	3	0.007869	5.061	6735.43	0	0	TRUE
20140618_69488Karla_Candida	Uncategorized Sample	bsa	BSA.RAW (F006964)	Tax_Id=9913 Gene_Symbol=ALB Serum albumin	IPI01028455		0	1	2	5	245	0.307	0	possibly correct	FALSE	BSA.1368.1368.2.dta	DDPHAcYSTVFDK	?	?	0.997	60.8	25	53	2		c6: Carbamidomethyl (+57.02)	777.834	1553.65	1554.65	2	0.007219	4.643	277310	0	0	TRUE
20140618_69488Karla_Candida	Uncategorized Sample	bsa	BSA.RAW (F006964)	Tax_Id=9913 Gene_Symbol=ALB Serum albumin	IPI01028455		0	1	2	5	245	0.307	0	possibly correct	FALSE	BSA.1461.1461.2.dta	DDPHAcYSTVFDKLK	?	?	0.997	44.2	29.7	34.6	2		c6: Carbamidomethyl (+57.02)	898.425	1794.83	1795.83	2	0.009999	5.568	266316	0	0	TRUE
20140618_69488Karla_Candida	Uncategorized Sample	bsa	BSA.RAW (F006964)	Tax_Id=9913 Gene_Symbol=ALB Serum albumin	IPI01028455		0	1	2	5	245	0.307	0	possibly correct	FALSE	BSA.1263.1263.2.dta	DLGEEHFK	?	?	0.969	24.5	25.9	10.7	2			487.735	973.456	974.458	2	0.005724	5.874	3391.59	0	0	TRUE
20140618_69488Karla_Candida	Uncategorized Sample	bsa	BSA.RAW (F006964)	Tax_Id=9913 Gene_Symbol=ALB Serum albumin	IPI01028455		0	1	2	5	245	0.307	0	possibly correct	FALSE	BSA.1222.1222.2.dta	DLGEEHFK	?	?	0.99	35.2	25.9	22	2			487.736	973.457	974.458	2	0.005844	5.997	203033	0	0	TRUE
20140618_69488Karla_Candida	Uncategorized Sample	bsa	BSA.RAW (F006964)	Tax_Id=9913 Gene_Symbol=ALB Serum albumin	IPI01028455		0	1	2	5	245	0.307	0	possibly correct	FALSE	BSA.1210.1210.2.dta	DTHKSEIAHR	?	?	0.997	36.3	29.4	26.8	2			597.308	1192.6	1193.6	2	0.006814	5.709	21723.5	0	0	TRUE
20140618_69488Karla_Candida	Uncategorized Sample	bsa	BSA.RAW (F006964)	Tax_Id=9913 Gene_Symbol=ALB Serum albumin	IPI01028455		0	1	2	5	245	0.307	0	possibly correct	FALSE	BSA.1063.1063.2.dta	DTHKSEIAHR	?	?	0.997	38.3	30	26.1	2			597.308	1192.6	1193.6	2	0.007294	6.111	39850.1	0	0	TRUE
20140618_69488Karla_Candida	Uncategorized Sample	bsa	BSA.RAW (F006964)	Tax_Id=9913 Gene_Symbol=ALB Serum albumin	IPI01028455		0	1	2	5	245	0.307	0	possibly correct	FALSE	BSA.1165.1165.2.dta	DTHKSEIAHR	?	?	0.997	45.9	30	36.6	2			597.309	1192.6	1193.6	2	0.007544	6.32	24307.5	0	0	TRUE
20140618_69488Karla_Candida	Uncategorized Sample	bsa	BSA.RAW (F006964)	Tax_Id=9913 Gene_Symbol=ALB Serum albumin	IPI01028455		0	1	2	5	245	0.307	0	possibly correct	FALSE	BSA.976.976.2.dta	DTHKSEIAHR	?	?	0.997	50	30	40.6	2			597.309	1192.6	1193.6	2	0.008394	7.032	171134	0	0	TRUE
20140618_69488Karla_Candida	Uncategorized Sample	bsa	BSA.RAW (F006964)	Tax_Id=9913 Gene_Symbol=ALB Serum albumin	IPI01028455		0	1	2	5	245	0.307	0	possibly correct	FALSE	BSA.938.938.2.dta	DTHKSEIAHR	?	?	0.997	57.4	30	41.1	2			597.309	1192.6	1193.6	2	0.008394	7.032	172933	0	0	TRUE
20140618_69488Karla_Candida	Uncategorized Sample	bsa	BSA.RAW (F006964)	Tax_Id=9913 Gene_Symbol=ALB Serum albumin	IPI01028455		0	1	2	5	245	0.307	0	possibly correct	FALSE	BSA.1118.1118.2.dta	DTHKSEIAHR	?	?	0.997	59	30	46.8	2			597.309	1192.6	1193.6	2	0.008394	7.032	26642.5	0	0	TRUE
20140618_69488Karla_Candida	Uncategorized Sample	bsa	BSA.RAW (F006964)	Tax_Id=9913 Gene_Symbol=ALB Serum albumin	IPI01028455		0	1	2	5	245	0.307	0	possibly correct	FALSE	BSA.1019.1019.2.dta	DTHKSEIAHR	?	?	0.997	66.2	30	52.3	2			597.309	1192.6	1193.6	2	0.007784	6.521	52195.7	0	0	TRUE
20140618_69488Karla_Candida	Uncategorized Sample	bsa	BSA.RAW (F006964)	Tax_Id=9913 Gene_Symbol=ALB Serum albumin	IPI01028455		0	1	2	5	245	0.307	0	possibly correct	FALSE	BSA.1322.1322.2.dta	EAcFAVEGPK	?	?	0.993	32.2	28.4	23.8	2		c3: Carbamidomethyl (+57.02)	554.264	1106.51	1107.51	2	0.006909	6.238	8648.53	0	0	TRUE
20140618_69488Karla_Candida	Uncategorized Sample	bsa	BSA.RAW (F006964)	Tax_Id=9913 Gene_Symbol=ALB Serum albumin	IPI01028455		0	1	2	5	245	0.307	0	possibly correct	FALSE	BSA.1174.1174.2.dta	EccDKPLLEK	?	?	0.997	52.8	28.6	31	2		c2: Carbamidomethyl (+57.02), c3: Carbamidomethyl (+57.02)	646.309	1290.6	1291.6	2	0.008393	6.498	96079.5	0	0	TRUE
20140618_69488Karla_Candida	Uncategorized Sample	bsa	BSA.RAW (F006964)	Tax_Id=9913 Gene_Symbol=ALB Serum albumin	IPI01028455		0	1	2	5	245	0.307	0	possibly correct	FALSE	BSA.1354.1354.3.dta	EccHGDLLEcADDRADLAK	?	?	0.997	49.1	25	47.5	2		c2: Carbamidomethyl (+57.02), c3: Carbamidomethyl (+57.02), c10: Carbamidomethyl (+57.02)	749.991	2246.95	2247.94	3	0.01484	6.601	197231	0	0	TRUE
20140618_69488Karla_Candida	Uncategorized Sample	bsa	BSA.RAW (F006964)	Tax_Id=9913 Gene_Symbol=ALB Serum albumin	IPI01028455		0	1	2	5	245	0.307	0	possibly correct	FALSE	BSA.1353.1353.2.dta	EccHGDLLEcADDRADLAK	?	?	0.997	62.8	25	55.4	2		c2: Carbamidomethyl (+57.02), c3: Carbamidomethyl (+57.02), c10: Carbamidomethyl (+57.02)	1124.48	2246.95	2247.94	2	0.01247	5.546	207562	0	0	TRUE
20140618_69488Karla_Candida	Uncategorized Sample	bsa	BSA.RAW (F006964)	Tax_Id=9913 Gene_Symbol=ALB Serum albumin	IPI01028455		0	1	2	5	245	0.307	0	possibly correct	FALSE	BSA.1217.1217.2.dta	ETYGDMADccEK	?	?	0.997	74.8	25	74.8	2		c9: Carbamidomethyl (+57.02), c10: Carbamidomethyl (+57.02)	739.77	1477.52	1478.52	2	0.008313	5.623	194719	0	0	TRUE
20140618_69488Karla_Candida	Uncategorized Sample	bsa	BSA.RAW (F006964)	Tax_Id=9913 Gene_Symbol=ALB Serum albumin	IPI01028455		0	1	2	5	245	0.307	0	possibly correct	FALSE	BSA.1081.1081.2.dta	ETYGDmADccEK	?	?	0.997	77.3	25	77.3	2		m6: Oxidation (+15.99), c9: Carbamidomethyl (+57.02), c10: Carbamidomethyl (+57.02)	747.767	1493.52	1494.52	2	0.009118	6.101	46756.5	0	0	TRUE
20140618_69488Karla_Candida	Uncategorized Sample	bsa	BSA.RAW (F006964)	Tax_Id=9913 Gene_Symbol=ALB Serum albumin	IPI01028455		0	1	2	5	245	0.307	0	possibly correct	FALSE	BSA.1207.1207.2.dta	ETYGDMADccEKQEPER	?	?	0.997	51.4	25	51	2		c9: Carbamidomethyl (+57.02), c10: Carbamidomethyl (+57.02)	1059.42	2116.83	2117.82	2	0.01188	5.611	40731	0	0	TRUE
20140618_69488Karla_Candida	Uncategorized Sample	bsa	BSA.RAW (F006964)	Tax_Id=9913 Gene_Symbol=ALB Serum albumin	IPI01028455		0	1	2	5	245	0.307	0	possibly correct	FALSE	BSA.1270.1270.2.dta	EYEATLEEccAK	?	?	0.997	63.6	25	58.4	2		c9: Carbamidomethyl (+57.02), c10: Carbamidomethyl (+57.02)	751.815	1501.62	1502.61	2	0.008853	5.892	148328	0	0	TRUE
20140618_69488Karla_Candida	Uncategorized Sample	bsa	BSA.RAW (F006964)	Tax_Id=9913 Gene_Symbol=ALB Serum albumin	IPI01028455		0	1	2	5	245	0.307	0	possibly correct	FALSE	BSA.1442.1442.3.dta	EYEATLEEccAKDDPHAcYSTVFDK	?	?	0.997	39.3	25	38.6	2		c9: Carbamidomethyl (+57.02), c10: Carbamidomethyl (+57.02), c18: Carbamidomethyl (+57.02)	1013.43	3037.26	3038.25	3	0.01823	5.999	10375	0	0	TRUE
20140618_69488Karla_Candida	Uncategorized Sample	bsa	BSA.RAW (F006964)	Tax_Id=9913 Gene_Symbol=ALB Serum albumin	IPI01028455		0	1	2	5	245	0.307	0	possibly correct	FALSE	BSA.1410.1410.2.dta	FKDLGEEHFK	?	?	0.976	29.8	30.4	10	2			625.317	1248.62	1249.62	2	0.006144	4.917	8171.22	0	0	TRUE
20140618_69488Karla_Candida	Uncategorized Sample	bsa	BSA.RAW (F006964)	Tax_Id=9913 Gene_Symbol=ALB Serum albumin	IPI01028455		0	1	2	5	245	0.307	0	possibly correct	FALSE	BSA.1394.1394.3.dta	FKDLGEEHFK	?	?	0.993	33.2	29.9	16.5	2			417.215	1248.62	1249.62	3	0.008265	6.614	3809.65	0	0	TRUE
20140618_69488Karla_Candida	Uncategorized Sample	bsa	BSA.RAW (F006964)	Tax_Id=9913 Gene_Symbol=ALB Serum albumin	IPI01028455		0	1	2	5	245	0.307	0	possibly correct	FALSE	BSA.1726.1726.2.dta	FKDLGEEHFK	?	?	0.994	34.1	29.9	3.12	2			625.319	1248.62	1249.62	2	0.008824	7.061	7377.04	0	0	TRUE
20140618_69488Karla_Candida	Uncategorized Sample	bsa	BSA.RAW (F006964)	Tax_Id=9913 Gene_Symbol=ALB Serum albumin	IPI01028455		0	1	2	5	245	0.307	0	possibly correct	FALSE	BSA.1497.1497.2.dta	FKDLGEEHFK	?	?	0.996	35.9	30.1	7.45	2			625.318	1248.62	1249.62	2	0.007484	5.989	8548.03	0	0	TRUE
20140618_69488Karla_Candida	Uncategorized Sample	bsa	BSA.RAW (F006964)	Tax_Id=9913 Gene_Symbol=ALB Serum albumin	IPI01028455		0	1	2	5	245	0.307	0	possibly correct	FALSE	BSA.1650.1650.2.dta	FKDLGEEHFK	?	?	0.996	36.3	29.9	4.8	2			625.318	1248.62	1249.62	2	0.008344	6.677	11792	0	0	TRUE
20140618_69488Karla_Candida	Uncategorized Sample	bsa	BSA.RAW (F006964)	Tax_Id=9913 Gene_Symbol=ALB Serum albumin	IPI01028455		0	1	2	5	245	0.307	0	possibly correct	FALSE	BSA.1695.1695.2.dta	FKDLGEEHFK	?	?	0.997	38.4	29.9	7.28	2			625.318	1248.62	1249.62	2	0.008344	6.677	11214.4	0	0	TRUE
20140618_69488Karla_Candida	Uncategorized Sample	bsa	BSA.RAW (F006964)	Tax_Id=9913 Gene_Symbol=ALB Serum albumin	IPI01028455		0	1	2	5	245	0.307	0	possibly correct	FALSE	BSA.1704.1704.3.dta	FKDLGEEHFK	?	?	0.997	39.2	29.9	10.9	2			417.215	1248.62	1249.62	3	0.008085	6.47	11332.8	0	0	TRUE
20140618_69488Karla_Candida	Uncategorized Sample	bsa	BSA.RAW (F006964)	Tax_Id=9913 Gene_Symbol=ALB Serum albumin	IPI01028455		0	1	2	5	245	0.307	0	possibly correct	FALSE	BSA.1570.1570.2.dta	FKDLGEEHFK	?	?	0.997	40.5	29.9	9.21	2			625.319	1248.62	1249.62	2	0.008584	6.869	14753.5	0	0	TRUE
20140618_69488Karla_Candida	Uncategorized Sample	bsa	BSA.RAW (F006964)	Tax_Id=9913 Gene_Symbol=ALB Serum albumin	IPI01028455		0	1	2	5	245	0.307	0	possibly correct	FALSE	BSA.1248.1248.2.dta	FKDLGEEHFK	?	?	0.997	53.3	30.1	25.3	2			625.317	1248.62	1249.62	2	0.005534	4.429	32840.1	0	0	TRUE
20140618_69488Karla_Candida	Uncategorized Sample	bsa	BSA.RAW (F006964)	Tax_Id=9913 Gene_Symbol=ALB Serum albumin	IPI01028455		0	1	2	5	245	0.307	0	possibly correct	FALSE	BSA.1291.1291.2.dta	FKDLGEEHFK	?	?	0.997	47.9	30.1	12.6	2			625.318	1248.62	1249.62	2	0.007124	5.701	273636	0	0	TRUE
20140618_69488Karla_Candida	Uncategorized Sample	bsa	BSA.RAW (F006964)	Tax_Id=9913 Gene_Symbol=ALB Serum albumin	IPI01028455		0	1	2	5	245	0.307	0	possibly correct	FALSE	BSA.1339.1339.3.dta	FKDLGEEHFK	?	?	0.997	45.7	29.9	20.9	2			417.215	1248.62	1249.62	3	0.008634	6.909	29010.9	0	0	TRUE
20140618_69488Karla_Candida	Uncategorized Sample	bsa	BSA.RAW (F006964)	Tax_Id=9913 Gene_Symbol=ALB Serum albumin	IPI01028455		0	1	2	5	245	0.307	0	possibly correct	FALSE	BSA.1630.1630.3.dta	FKDLGEEHFK	?	?	0.997	45.9	29.9	24	2			417.215	1248.62	1249.62	3	0.008445	6.758	7589.72	0	0	TRUE
20140618_69488Karla_Candida	Uncategorized Sample	bsa	BSA.RAW (F006964)	Tax_Id=9913 Gene_Symbol=ALB Serum albumin	IPI01028455		0	1	2	5	245	0.307	0	possibly correct	FALSE	BSA.1564.1564.3.dta	FKDLGEEHFK	?	?	0.997	46.9	29.9	23.8	2			417.215	1248.62	1249.62	3	0.008085	6.47	12978.4	0	0	TRUE
20140618_69488Karla_Candida	Uncategorized Sample	bsa	BSA.RAW (F006964)	Tax_Id=9913 Gene_Symbol=ALB Serum albumin	IPI01028455		0	1	2	5	245	0.307	0	possibly correct	FALSE	BSA.1250.1250.3.dta	FKDLGEEHFK	?	?	0.997	53.3	30.4	28.1	2			417.214	1248.62	1249.62	3	0.006435	5.15	58993	0	0	TRUE
20140618_69488Karla_Candida	Uncategorized Sample	bsa	BSA.RAW (F006964)	Tax_Id=9913 Gene_Symbol=ALB Serum albumin	IPI01028455		0	1	2	5	245	0.307	0	possibly correct	FALSE	BSA.1292.1292.3.dta	FKDLGEEHFK	?	?	0.997	54.5	30.1	27.5	2			417.215	1248.62	1249.62	3	0.007623	6.1	270236	0	0	TRUE
20140618_69488Karla_Candida	Uncategorized Sample	bsa	BSA.RAW (F006964)	Tax_Id=9913 Gene_Symbol=ALB Serum albumin	IPI01028455		0	1	2	5	245	0.307	0	possibly correct	FALSE	BSA.1415.1415.2.dta	FPKAEFVEVTK	?	?	0.997	58.3	27.6	43.6	2			647.859	1293.7	1294.7	2	0.007474	5.773	5904.8	0	0	TRUE
20140618_69488Karla_Candida	Uncategorized Sample	bsa	BSA.RAW (F006964)	Tax_Id=9913 Gene_Symbol=ALB Serum albumin	IPI01028455		0	1	2	5	245	0.307	0	possibly correct	FALSE	BSA.1820.1820.2.dta	HLVDEPQNLIK	?	?	0.956	30.3	27.5	13.9	2			653.367	1304.72	1305.72	2	0.01002	7.677	3317.24	0	0	TRUE
20140618_69488Karla_Candida	Uncategorized Sample	bsa	BSA.RAW (F006964)	Tax_Id=9913 Gene_Symbol=ALB Serum albumin	IPI01028455		0	1	2	5	245	0.307	0	possibly correct	FALSE	BSA.1862.1862.2.dta	HLVDEPQNLIK	?	?	0.972	36	27.1	28.2	2			653.369	1304.72	1305.72	2	0.01417	10.86	5134.29	0	0	TRUE
20140618_69488Karla_Candida	Uncategorized Sample	bsa	BSA.RAW (F006964)	Tax_Id=9913 Gene_Symbol=ALB Serum albumin	IPI01028455		0	1	2	5	245	0.307	0	possibly correct	FALSE	BSA.2055.2055.2.dta	HLVDEPQNLIK	?	?	0.984	34.6	27.5	26.2	2			653.367	1304.72	1305.72	2	0.01038	7.953	8133.01	0	0	TRUE
20140618_69488Karla_Candida	Uncategorized Sample	bsa	BSA.RAW (F006964)	Tax_Id=9913 Gene_Symbol=ALB Serum albumin	IPI01028455		0	1	2	5	245	0.307	0	possibly correct	FALSE	BSA.1509.1509.2.dta	HLVDEPQNLIK	?	?	0.997	36.7	27.6	25	2			653.366	1304.72	1305.72	2	0.009044	6.926	60796.3	0	0	TRUE
20140618_69488Karla_Candida	Uncategorized Sample	bsa	BSA.RAW (F006964)	Tax_Id=9913 Gene_Symbol=ALB Serum albumin	IPI01028455		0	1	2	5	245	0.307	0	possibly correct	FALSE	BSA.1660.1660.2.dta	HLVDEPQNLIK	?	?	0.997	37	27.6	27.4	2			653.366	1304.72	1305.72	2	0.008554	6.551	19626.8	0	0	TRUE
20140618_69488Karla_Candida	Uncategorized Sample	bsa	BSA.RAW (F006964)	Tax_Id=9913 Gene_Symbol=ALB Serum albumin	IPI01028455		0	1	2	5	245	0.307	0	possibly correct	FALSE	BSA.2013.2013.2.dta	HLVDEPQNLIK	?	?	0.997	38.1	28	26.8	2			653.366	1304.72	1305.72	2	0.007944	6.084	4142.03	0	0	TRUE
20140618_69488Karla_Candida	Uncategorized Sample	bsa	BSA.RAW (F006964)	Tax_Id=9913 Gene_Symbol=ALB Serum albumin	IPI01028455		0	1	2	5	245	0.307	0	possibly correct	FALSE	BSA.1746.1746.2.dta	HLVDEPQNLIK	?	?	0.997	38.1	27.6	26.9	2			653.366	1304.72	1305.72	2	0.008674	6.643	2961.87	0	0	TRUE
20140618_69488Karla_Candida	Uncategorized Sample	bsa	BSA.RAW (F006964)	Tax_Id=9913 Gene_Symbol=ALB Serum albumin	IPI01028455		0	1	2	5	245	0.307	0	possibly correct	FALSE	BSA.1550.1550.2.dta	HLVDEPQNLIK	?	?	0.997	39.3	28	29.8	2			653.366	1304.72	1305.72	2	0.007824	5.992	48646.5	0	0	TRUE
20140618_69488Karla_Candida	Uncategorized Sample	bsa	BSA.RAW (F006964)	Tax_Id=9913 Gene_Symbol=ALB Serum albumin	IPI01028455		0	1	2	5	245	0.307	0	possibly correct	FALSE	BSA.1619.1619.2.dta	HLVDEPQNLIK	?	?	0.997	39.7	27.6	22.6	2			653.366	1304.72	1305.72	2	0.008554	6.551	14195.8	0	0	TRUE
20140618_69488Karla_Candida	Uncategorized Sample	bsa	BSA.RAW (F006964)	Tax_Id=9913 Gene_Symbol=ALB Serum albumin	IPI01028455		0	1	2	5	245	0.307	0	possibly correct	FALSE	BSA.1401.1401.2.dta	HLVDEPqNLIK	?	?	0.997	40.7	28.5	5.14	2		q7: Deamidated (+0.98)	653.858	1305.7	1306.7	2	0.009158	7.008	790093	0	0	TRUE
20140618_69488Karla_Candida	Uncategorized Sample	bsa	BSA.RAW (F006964)	Tax_Id=9913 Gene_Symbol=ALB Serum albumin	IPI01028455		0	1	2	5	245	0.307	0	possibly correct	FALSE	BSA.1701.1701.2.dta	HLVDEPQNLIK	?	?	0.997	40.6	27.6	31.2	2			653.366	1304.72	1305.72	2	0.008924	6.835	18593.7	0	0	TRUE
20140618_69488Karla_Candida	Uncategorized Sample	bsa	BSA.RAW (F006964)	Tax_Id=9913 Gene_Symbol=ALB Serum albumin	IPI01028455		0	1	2	5	245	0.307	0	possibly correct	FALSE	BSA.1465.1465.2.dta	HLVDEPQNLIK	?	?	0.997	46.6	28	37.7	2			653.365	1304.72	1305.72	2	0.007094	5.433	14808.9	0	0	TRUE
20140618_69488Karla_Candida	Uncategorized Sample	bsa	BSA.RAW (F006964)	Tax_Id=9913 Gene_Symbol=ALB Serum albumin	IPI01028455		0	1	2	5	245	0.307	0	possibly correct	FALSE	BSA.1357.1357.2.dta	HLVDEPQNLIK	?	?	0.997	47.8	28	39	2			653.366	1304.72	1305.72	2	0.007824	5.992	536521	0	0	TRUE
20140618_69488Karla_Candida	Uncategorized Sample	bsa	BSA.RAW (F006964)	Tax_Id=9913 Gene_Symbol=ALB Serum albumin	IPI01028455		0	1	2	5	245	0.307	0	possibly correct	FALSE	BSA.1781.1781.2.dta	HLVDEPQNLIK	?	?	0.997	60.2	28	43.6	2			653.366	1304.72	1305.72	2	0.007824	5.992	3976.18	0	0	TRUE
20140618_69488Karla_Candida	Uncategorized Sample	bsa	BSA.RAW (F006964)	Tax_Id=9913 Gene_Symbol=ALB Serum albumin	IPI01028455		0	1	2	5	245	0.307	0	possibly correct	FALSE	BSA.1427.1427.3.dta	HLVDEPQNLIKqNcDQFEK	?	?	0.997	48	30.7	1.26	2		q12: Deamidated (+0.98), c14: Carbamidomethyl (+57.02)	786.052	2355.13	2356.12	3	0.01604	6.809	158747	0	0	TRUE
20140618_69488Karla_Candida	Uncategorized Sample	bsa	BSA.RAW (F006964)	Tax_Id=9913 Gene_Symbol=ALB Serum albumin	IPI01028455		0	1	2	5	245	0.307	0	possibly correct	FALSE	BSA.1428.1428.2.dta	HLVDEPQNLIKqNcDQFEK	?	?	0.997	72.9	30.5	13.8	2		q12: Deamidated (+0.98), c14: Carbamidomethyl (+57.02)	1178.57	2355.13	2356.12	2	0.01508	6.401	113394	0	0	TRUE
20140618_69488Karla_Candida	Uncategorized Sample	bsa	BSA.RAW (F006964)	Tax_Id=9913 Gene_Symbol=ALB Serum albumin	IPI01028455		0	1	2	5	245	0.307	0	possibly correct	FALSE	BSA.1512.1512.2.dta	HPEYAVSVLLR	?	?	0.997	55.2	26.6	42.2	2			642.363	1282.71	1283.71	2	0.007784	6.064	125429	0	0	TRUE
20140618_69488Karla_Candida	Uncategorized Sample	bsa	BSA.RAW (F006964)	Tax_Id=9913 Gene_Symbol=ALB Serum albumin	IPI01028455		0	1	2	5	245	0.307	0	possibly correct	FALSE	BSA.1666.1666.3.dta	HPYFYAPELLYYANK	?	?	0.979	30	30.8	23.6	2			630.318	1887.93	1888.93	3	0.01367	7.238	26134	0	0	TRUE
20140618_69488Karla_Candida	Uncategorized Sample	bsa	BSA.RAW (F006964)	Tax_Id=9913 Gene_Symbol=ALB Serum albumin	IPI01028455		0	1	2	5	245	0.307	0	possibly correct	FALSE	BSA.1665.1665.2.dta	HPYFYAPELLYYANK	?	?	0.997	58.2	30.7	48.3	2			944.974	1887.93	1888.93	2	0.01302	6.895	103433	0	0	TRUE
20140618_69488Karla_Candida	Uncategorized Sample	bsa	BSA.RAW (F006964)	Tax_Id=9913 Gene_Symbol=ALB Serum albumin	IPI01028455		0	1	2	5	245	0.307	0	possibly correct	FALSE	BSA.1971.1971.2.dta	KQTALVELLK	?	?	0.978	30.6	25	25	2			571.865	1141.72	1142.71	2	0.008894	7.783	6411.6	0	0	TRUE
20140618_69488Karla_Candida	Uncategorized Sample	bsa	BSA.RAW (F006964)	Tax_Id=9913 Gene_Symbol=ALB Serum albumin	IPI01028455		0	1	2	5	245	0.307	0	possibly correct	FALSE	BSA.2021.2021.2.dta	KQTALVELLK	?	?	0.992	28.4	25	19.4	2			571.865	1141.72	1142.71	2	0.008154	7.136	8368.05	0	0	TRUE
20140618_69488Karla_Candida	Uncategorized Sample	bsa	BSA.RAW (F006964)	Tax_Id=9913 Gene_Symbol=ALB Serum albumin	IPI01028455		0	1	2	5	245	0.307	0	possibly correct	FALSE	BSA.2072.2072.2.dta	KQTALVELLK	?	?	0.996	30.7	25	19.7	2			571.865	1141.72	1142.71	2	0.008154	7.136	8671.53	0	0	TRUE
20140618_69488Karla_Candida	Uncategorized Sample	bsa	BSA.RAW (F006964)	Tax_Id=9913 Gene_Symbol=ALB Serum albumin	IPI01028455		0	1	2	5	245	0.307	0	possibly correct	FALSE	BSA.1889.1889.2.dta	KQTALVELLK	?	?	0.996	38.5	25	26.5	2			571.866	1141.72	1142.71	2	0.009984	8.737	6307.95	0	0	TRUE
20140618_69488Karla_Candida	Uncategorized Sample	bsa	BSA.RAW (F006964)	Tax_Id=9913 Gene_Symbol=ALB Serum albumin	IPI01028455		0	1	2	5	245	0.307	0	possibly correct	FALSE	BSA.1524.1524.2.dta	KqTALVELLK	?	?	0.997	48.5	25	34.5	2		q2: Deamidated (+0.98)	572.353	1142.69	1143.7	2	0.0005781	0.5054	200598	0	0	TRUE
20140618_69488Karla_Candida	Uncategorized Sample	bsa	BSA.RAW (F006964)	Tax_Id=9913 Gene_Symbol=ALB Serum albumin	IPI01028455		0	1	2	5	245	0.307	0	possibly correct	FALSE	BSA.1792.1792.2.dta	KQTALVELLK	?	?	0.997	32.7	25	24.4	2			571.865	1141.72	1142.71	2	0.008404	7.354	9763.13	0	0	TRUE
20140618_69488Karla_Candida	Uncategorized Sample	bsa	BSA.RAW (F006964)	Tax_Id=9913 Gene_Symbol=ALB Serum albumin	IPI01028455		0	1	2	5	245	0.307	0	possibly correct	FALSE	BSA.1762.1762.2.dta	KQTALVELLK	?	?	0.997	34.9	25	22.2	2			571.865	1141.71	1142.71	2	0.007184	6.287	10884.4	0	0	TRUE
20140618_69488Karla_Candida	Uncategorized Sample	bsa	BSA.RAW (F006964)	Tax_Id=9913 Gene_Symbol=ALB Serum albumin	IPI01028455		0	1	2	5	245	0.307	0	possibly correct	FALSE	BSA.1846.1846.2.dta	KQTALVELLK	?	?	0.997	45.1	25	32.5	2			571.865	1141.72	1142.71	2	0.009014	7.888	7284.45	0	0	TRUE
20140618_69488Karla_Candida	Uncategorized Sample	bsa	BSA.RAW (F006964)	Tax_Id=9913 Gene_Symbol=ALB Serum albumin	IPI01028455		0	1	2	5	245	0.307	0	possibly correct	FALSE	BSA.1711.1711.2.dta	KQTALVELLK	?	?	0.997	42.4	25	26.6	2			571.865	1141.71	1142.71	2	0.007674	6.716	19728.7	0	0	TRUE
20140618_69488Karla_Candida	Uncategorized Sample	bsa	BSA.RAW (F006964)	Tax_Id=9913 Gene_Symbol=ALB Serum albumin	IPI01028455		0	1	2	5	245	0.307	0	possibly correct	FALSE	BSA.1680.1680.2.dta	KQTALVELLK	?	?	0.997	43.2	25	31.2	2			571.865	1141.71	1142.71	2	0.007544	6.602	20422.7	0	0	TRUE
20140618_69488Karla_Candida	Uncategorized Sample	bsa	BSA.RAW (F006964)	Tax_Id=9913 Gene_Symbol=ALB Serum albumin	IPI01028455		0	1	2	5	245	0.307	0	possibly correct	FALSE	BSA.1637.1637.2.dta	KQTALVELLK	?	?	0.997	44.9	25	32.8	2			571.864	1141.71	1142.71	2	0.007064	6.182	24744.5	0	0	TRUE
20140618_69488Karla_Candida	Uncategorized Sample	bsa	BSA.RAW (F006964)	Tax_Id=9913 Gene_Symbol=ALB Serum albumin	IPI01028455		0	1	2	5	245	0.307	0	possibly correct	FALSE	BSA.1592.1592.2.dta	KQTALVELLK	?	?	0.997	48.1	25	29.5	2			571.864	1141.71	1142.71	2	0.006084	5.324	29440	0	0	TRUE
20140618_69488Karla_Candida	Uncategorized Sample	bsa	BSA.RAW (F006964)	Tax_Id=9913 Gene_Symbol=ALB Serum albumin	IPI01028455		0	1	2	5	245	0.307	0	possibly correct	FALSE	BSA.1545.1545.2.dta	KQTALVELLK	?	?	0.997	49.2	25	37.7	2			571.865	1141.71	1142.71	2	0.007184	6.287	69180.5	0	0	TRUE
20140618_69488Karla_Candida	Uncategorized Sample	bsa	BSA.RAW (F006964)	Tax_Id=9913 Gene_Symbol=ALB Serum albumin	IPI01028455		0	1	2	5	245	0.307	0	possibly correct	FALSE	BSA.1478.1478.2.dta	KQTALVELLK	?	?	0.997	49.9	25	36.7	2			571.864	1141.71	1142.71	2	0.006204	5.429	124572	0	0	TRUE
20140618_69488Karla_Candida	Uncategorized Sample	bsa	BSA.RAW (F006964)	Tax_Id=9913 Gene_Symbol=ALB Serum albumin	IPI01028455		0	1	2	5	245	0.307	0	possibly correct	FALSE	BSA.2078.2078.2.dta	KVPQVSTPTLVEVSR	?	?	0.997	43.2	25	40.2	2			820.48	1638.94	1639.94	2	0.0141	8.6	9619.01	0	0	TRUE
20140618_69488Karla_Candida	Uncategorized Sample	bsa	BSA.RAW (F006964)	Tax_Id=9913 Gene_Symbol=ALB Serum albumin	IPI01028455		0	1	2	5	245	0.307	0	possibly correct	FALSE	BSA.1953.1953.2.dta	KVPQVSTPTLVEVSR	?	?	0.997	52.5	25	48.5	2			820.481	1638.95	1639.94	2	0.0163	9.942	8269.64	0	0	TRUE
20140618_69488Karla_Candida	Uncategorized Sample	bsa	BSA.RAW (F006964)	Tax_Id=9913 Gene_Symbol=ALB Serum albumin	IPI01028455		0	1	2	5	245	0.307	0	possibly correct	FALSE	BSA.1714.1714.3.dta	KVPQVSTPTLVEVSR	?	?	0.997	43.4	25	31.5	2			547.321	1638.94	1639.94	3	0.01146	6.99	14464.6	0	0	TRUE
20140618_69488Karla_Candida	Uncategorized Sample	bsa	BSA.RAW (F006964)	Tax_Id=9913 Gene_Symbol=ALB Serum albumin	IPI01028455		0	1	2	5	245	0.307	0	possibly correct	FALSE	BSA.1838.1838.2.dta	KVPQVSTPTLVEVSR	?	?	0.997	66.1	25	64.1	2			820.479	1638.94	1639.94	2	0.01374	8.381	12248.4	0	0	TRUE
20140618_69488Karla_Candida	Uncategorized Sample	bsa	BSA.RAW (F006964)	Tax_Id=9913 Gene_Symbol=ALB Serum albumin	IPI01028455		0	1	2	5	245	0.307	0	possibly correct	FALSE	BSA.2037.2037.2.dta	KVPQVSTPTLVEVSR	?	?	0.997	66.3	25	53	2			820.48	1638.94	1639.94	2	0.01422	8.673	10324.3	0	0	TRUE
20140618_69488Karla_Candida	Uncategorized Sample	bsa	BSA.RAW (F006964)	Tax_Id=9913 Gene_Symbol=ALB Serum albumin	IPI01028455		0	1	2	5	245	0.307	0	possibly correct	FALSE	BSA.1668.1668.3.dta	KVPQVSTPTLVEVSR	?	?	0.997	50.9	25	45.9	2			547.321	1638.94	1639.94	3	0.01202	7.326	17042.5	0	0	TRUE
20140618_69488Karla_Candida	Uncategorized Sample	bsa	BSA.RAW (F006964)	Tax_Id=9913 Gene_Symbol=ALB Serum albumin	IPI01028455		0	1	2	5	245	0.307	0	possibly correct	FALSE	BSA.1800.1800.2.dta	KVPQVSTPTLVEVSR	?	?	0.997	68.8	25	66.7	2			820.479	1638.94	1639.94	2	0.01288	7.856	17459.5	0	0	TRUE
20140618_69488Karla_Candida	Uncategorized Sample	bsa	BSA.RAW (F006964)	Tax_Id=9913 Gene_Symbol=ALB Serum albumin	IPI01028455		0	1	2	5	245	0.307	0	possibly correct	FALSE	BSA.1884.1884.2.dta	KVPQVSTPTLVEVSR	?	?	0.997	71.2	25	65.9	2			820.481	1638.95	1639.94	2	0.01667	10.17	9362.8	0	0	TRUE
20140618_69488Karla_Candida	Uncategorized Sample	bsa	BSA.RAW (F006964)	Tax_Id=9913 Gene_Symbol=ALB Serum albumin	IPI01028455		0	1	2	5	245	0.307	0	possibly correct	FALSE	BSA.1767.1767.2.dta	KVPQVSTPTLVEVSR	?	?	0.997	72.6	25	67.4	2			820.479	1638.94	1639.94	2	0.01374	8.381	16221.7	0	0	TRUE
20140618_69488Karla_Candida	Uncategorized Sample	bsa	BSA.RAW (F006964)	Tax_Id=9913 Gene_Symbol=ALB Serum albumin	IPI01028455		0	1	2	5	245	0.307	0	possibly correct	FALSE	BSA.1437.1437.3.dta	KVPQVSTPTLVEVSR	?	?	0.997	57.8	25	43.7	2			547.321	1638.94	1639.94	3	0.01001	6.101	128180	0	0	TRUE
20140618_69488Karla_Candida	Uncategorized Sample	bsa	BSA.RAW (F006964)	Tax_Id=9913 Gene_Symbol=ALB Serum albumin	IPI01028455		0	1	2	5	245	0.307	0	possibly correct	FALSE	BSA.1646.1646.2.dta	KVPQVSTPTLVEVSR	?	?	0.997	66.3	25	63.3	2			820.478	1638.94	1639.94	2	0.01093	6.667	42319.4	0	0	TRUE
20140618_69488Karla_Candida	Uncategorized Sample	bsa	BSA.RAW (F006964)	Tax_Id=9913 Gene_Symbol=ALB Serum albumin	IPI01028455		0	1	2	5	245	0.307	0	possibly correct	FALSE	BSA.1997.1997.2.dta	KVPQVSTPTLVEVSR	?	?	0.997	66.8	25	59.8	2			820.477	1638.94	1639.94	2	0.009464	5.771	13590.9	0	0	TRUE
20140618_69488Karla_Candida	Uncategorized Sample	bsa	BSA.RAW (F006964)	Tax_Id=9913 Gene_Symbol=ALB Serum albumin	IPI01028455		0	1	2	5	245	0.307	0	possibly correct	FALSE	BSA.1887.1887.2.dta	KVPQVSTPTLVEVSR	?	?	0.997	68.3	25	65.4	2			820.478	1638.94	1639.94	2	0.01081	6.594	13141.5	0	0	TRUE
20140618_69488Karla_Candida	Uncategorized Sample	bsa	BSA.RAW (F006964)	Tax_Id=9913 Gene_Symbol=ALB Serum albumin	IPI01028455		0	1	2	5	245	0.307	0	possibly correct	FALSE	BSA.2050.2050.2.dta	KVPQVSTPTLVEVSR	?	?	0.997	68.8	25	63.5	2			820.478	1638.94	1639.94	2	0.01166	7.112	13072.5	0	0	TRUE
20140618_69488Karla_Candida	Uncategorized Sample	bsa	BSA.RAW (F006964)	Tax_Id=9913 Gene_Symbol=ALB Serum albumin	IPI01028455		0	1	2	5	245	0.307	0	possibly correct	FALSE	BSA.1681.1681.2.dta	KVPQVSTPTLVEVSR	?	?	0.997	71.3	25	61	2			820.478	1638.94	1639.94	2	0.01056	6.442	27044.3	0	0	TRUE
20140618_69488Karla_Candida	Uncategorized Sample	bsa	BSA.RAW (F006964)	Tax_Id=9913 Gene_Symbol=ALB Serum albumin	IPI01028455		0	1	2	5	245	0.307	0	possibly correct	FALSE	BSA.1387.1387.3.dta	KVPQVSTPTLVEVSR	?	?	0.997	64.8	25	48.8	2			547.321	1638.94	1639.94	3	0.009825	5.991	415378	0	0	TRUE
20140618_69488Karla_Candida	Uncategorized Sample	bsa	BSA.RAW (F006964)	Tax_Id=9913 Gene_Symbol=ALB Serum albumin	IPI01028455		0	1	2	5	245	0.307	0	possibly correct	FALSE	BSA.1528.1528.2.dta	KVPQVSTPTLVEVSR	?	?	0.997	76.5	25	66.1	2			820.477	1638.94	1639.94	2	0.009464	5.771	45160.7	0	0	TRUE
20140618_69488Karla_Candida	Uncategorized Sample	bsa	BSA.RAW (F006964)	Tax_Id=9913 Gene_Symbol=ALB Serum albumin	IPI01028455		0	1	2	5	245	0.307	0	possibly correct	FALSE	BSA.1435.1435.2.dta	KVPQVSTPTLVEVSR	?	?	0.997	77	25	68.3	2			820.478	1638.94	1639.94	2	0.009954	6.07	307292	0	0	TRUE
20140618_69488Karla_Candida	Uncategorized Sample	bsa	BSA.RAW (F006964)	Tax_Id=9913 Gene_Symbol=ALB Serum albumin	IPI01028455		0	1	2	5	245	0.307	0	possibly correct	FALSE	BSA.1552.1552.3.dta	KVPQVSTPTLVEVSR	?	?	0.997	68.1	25	56.8	2			547.321	1638.94	1639.94	3	0.01001	6.101	10143.4	0	0	TRUE
20140618_69488Karla_Candida	Uncategorized Sample	bsa	BSA.RAW (F006964)	Tax_Id=9913 Gene_Symbol=ALB Serum albumin	IPI01028455		0	1	2	5	245	0.307	0	possibly correct	FALSE	BSA.1793.1793.2.dta	KVPQVSTPTLVEVSR	?	?	0.997	83.6	25	74.8	2			820.478	1638.94	1639.94	2	0.01117	6.814	14171	0	0	TRUE
20140618_69488Karla_Candida	Uncategorized Sample	bsa	BSA.RAW (F006964)	Tax_Id=9913 Gene_Symbol=ALB Serum albumin	IPI01028455		0	1	2	5	245	0.307	0	possibly correct	FALSE	BSA.1712.1712.2.dta	KVPQVSTPTLVEVSR	?	?	0.997	83.7	25	78.9	2			820.478	1638.94	1639.94	2	0.01117	6.814	32413.6	0	0	TRUE
20140618_69488Karla_Candida	Uncategorized Sample	bsa	BSA.RAW (F006964)	Tax_Id=9913 Gene_Symbol=ALB Serum albumin	IPI01028455		0	1	2	5	245	0.307	0	possibly correct	FALSE	BSA.1624.1624.2.dta	KVPQVSTPTLVEVSR	?	?	0.997	88.3	25	74.5	2			820.478	1638.94	1639.94	2	0.009954	6.07	41870.4	0	0	TRUE
20140618_69488Karla_Candida	Uncategorized Sample	bsa	BSA.RAW (F006964)	Tax_Id=9913 Gene_Symbol=ALB Serum albumin	IPI01028455		0	1	2	5	245	0.307	0	possibly correct	FALSE	BSA.1567.1567.2.dta	KVPQVSTPTLVEVSR	?	?	0.997	88.8	25	83.4	2			820.479	1638.94	1639.94	2	0.01227	7.484	57313.9	0	0	TRUE
20140618_69488Karla_Candida	Uncategorized Sample	bsa	BSA.RAW (F006964)	Tax_Id=9913 Gene_Symbol=ALB Serum albumin	IPI01028455		0	1	2	5	245	0.307	0	possibly correct	FALSE	BSA.1480.1480.2.dta	KVPQVSTPTLVEVSR	?	?	0.997	89.2	25	74.6	2			820.477	1638.94	1639.94	2	0.009594	5.85	95431	0	0	TRUE
20140618_69488Karla_Candida	Uncategorized Sample	bsa	BSA.RAW (F006964)	Tax_Id=9913 Gene_Symbol=ALB Serum albumin	IPI01028455		0	1	2	5	245	0.307	0	possibly correct	FALSE	BSA.1382.1382.2.dta	KVPQVSTPTLVEVSR	?	?	0.997	97.5	25	82.7	2			820.477	1638.94	1639.94	2	0.009344	5.698	308034	0	0	TRUE
20140618_69488Karla_Candida	Uncategorized Sample	bsa	BSA.RAW (F006964)	Tax_Id=9913 Gene_Symbol=ALB Serum albumin	IPI01028455		0	1	2	5	245	0.307	0	possibly correct	FALSE	BSA.1304.1304.2.dta	LAKEYEATLEEccAK	?	?	0.997	79.5	28.7	64.8	2		c12: Carbamidomethyl (+57.02), c13: Carbamidomethyl (+57.02)	907.924	1813.83	1814.83	2	0.01042	5.743	74212.6	0	0	TRUE
20140618_69488Karla_Candida	Uncategorized Sample	bsa	BSA.RAW (F006964)	Tax_Id=9913 Gene_Symbol=ALB Serum albumin	IPI01028455		0	1	2	5	245	0.307	0	possibly correct	FALSE	BSA.1221.1221.2.dta	LcVLHEKTPVSEK	?	?	0.997	62.3	28.7	42.6	2		c2: Carbamidomethyl (+57.02)	770.418	1538.82	1539.82	2	0.008309	5.396	80219.1	0	0	TRUE
20140618_69488Karla_Candida	Uncategorized Sample	bsa	BSA.RAW (F006964)	Tax_Id=9913 Gene_Symbol=ALB Serum albumin	IPI01028455		0	1	2	5	245	0.307	0	possibly correct	FALSE	BSA.1579.1579.2.dta	LFTFHADIcTLPDTEK	?	?	0.997	72.7	30.3	47.2	2		c9: Carbamidomethyl (+57.02)	954.47	1906.93	1907.92	2	0.01155	6.053	17081.2	0	0	TRUE
20140618_69488Karla_Candida	Uncategorized Sample	bsa	BSA.RAW (F006964)	Tax_Id=9913 Gene_Symbol=ALB Serum albumin	IPI01028455		0	1	2	5	245	0.307	0	possibly correct	FALSE	BSA.1834.1834.2.dta	LGEYGFQNALIVR	?	?	0.997	42.6	28.1	34.1	2			740.409	1478.8	1479.8	2	0.01468	9.923	2866.87	0	0	TRUE
20140618_69488Karla_Candida	Uncategorized Sample	bsa	BSA.RAW (F006964)	Tax_Id=9913 Gene_Symbol=ALB Serum albumin	IPI01028455		0	1	2	5	245	0.307	0	possibly correct	FALSE	BSA.1784.1784.2.dta	LGEYGFQNALIVR	?	?	0.997	63.1	28	52.3	2			740.409	1478.8	1479.8	2	0.0159	10.75	5148.85	0	0	TRUE
20140618_69488Karla_Candida	Uncategorized Sample	bsa	BSA.RAW (F006964)	Tax_Id=9913 Gene_Symbol=ALB Serum albumin	IPI01028455		0	1	2	5	245	0.307	0	possibly correct	FALSE	BSA.1689.1689.2.dta	LGEYGFQNALIVR	?	?	0.997	62.8	28.3	44.5	2			740.407	1478.8	1479.8	2	0.01114	7.531	31016.6	0	0	TRUE
20140618_69488Karla_Candida	Uncategorized Sample	bsa	BSA.RAW (F006964)	Tax_Id=9913 Gene_Symbol=ALB Serum albumin	IPI01028455		0	1	2	5	245	0.307	0	possibly correct	FALSE	BSA.1721.1721.2.dta	LGEYGFQNALIVR	?	?	0.997	67.9	28.3	54.8	2			740.407	1478.8	1479.8	2	0.01114	7.531	24435.7	0	0	TRUE
20140618_69488Karla_Candida	Uncategorized Sample	bsa	BSA.RAW (F006964)	Tax_Id=9913 Gene_Symbol=ALB Serum albumin	IPI01028455		0	1	2	5	245	0.307	0	possibly correct	FALSE	BSA.1654.1654.2.dta	LGEYGFQnALIVR	?	?	0.997	78.9	28.7	1.3	2		n8: Deamidated (+0.98)	740.9	1479.79	1480.78	2	0.01358	9.169	115374	0	0	TRUE
20140618_69488Karla_Candida	Uncategorized Sample	bsa	BSA.RAW (F006964)	Tax_Id=9913 Gene_Symbol=ALB Serum albumin	IPI01028455		0	1	2	5	245	0.307	0	possibly correct	FALSE	BSA.1610.1610.2.dta	LGEYGFQnALIVR	?	?	0.997	71.3	28.9	5.27	2		n8: Deamidated (+0.98)	740.899	1479.78	1480.78	2	0.01114	7.522	305913	0	0	TRUE
20140618_69488Karla_Candida	Uncategorized Sample	bsa	BSA.RAW (F006964)	Tax_Id=9913 Gene_Symbol=ALB Serum albumin	IPI01028455		0	1	2	5	245	0.307	0	possibly correct	FALSE	BSA.1632.1632.2.dta	LGEYGFQNALIVR	?	?	0.997	72.9	28.2	63.2	2			740.406	1478.8	1479.8	2	0.008824	5.963	506154	0	0	TRUE
20140618_69488Karla_Candida	Uncategorized Sample	bsa	BSA.RAW (F006964)	Tax_Id=9913 Gene_Symbol=ALB Serum albumin	IPI01028455		0	1	2	5	245	0.307	0	possibly correct	FALSE	BSA.1673.1673.2.dta	LKEccDKPLLEK	?	?	0.979	30.7	30.8	4.53	2		c4: Carbamidomethyl (+57.02), c5: Carbamidomethyl (+57.02)	766.9	1531.79	1532.78	2	0.01154	7.531	13511.7	0	0	TRUE
20140618_69488Karla_Candida	Uncategorized Sample	bsa	BSA.RAW (F006964)	Tax_Id=9913 Gene_Symbol=ALB Serum albumin	IPI01028455		0	1	2	5	245	0.307	0	possibly correct	FALSE	BSA.1218.1218.3.dta	LKEccDKPLLEK	?	?	0.997	38.7	30.8	24.4	2		c4: Carbamidomethyl (+57.02), c5: Carbamidomethyl (+57.02)	511.602	1531.78	1532.78	3	0.008564	5.587	99516.9	0	0	TRUE
20140618_69488Karla_Candida	Uncategorized Sample	bsa	BSA.RAW (F006964)	Tax_Id=9913 Gene_Symbol=ALB Serum albumin	IPI01028455		0	1	2	5	245	0.307	0	possibly correct	FALSE	BSA.1171.1171.3.dta	LKEccDKPLLEK	?	?	0.997	39.2	30.8	19.6	2		c4: Carbamidomethyl (+57.02), c5: Carbamidomethyl (+57.02)	511.602	1531.78	1532.78	3	0.008933	5.828	420571	0	0	TRUE
20140618_69488Karla_Candida	Uncategorized Sample	bsa	BSA.RAW (F006964)	Tax_Id=9913 Gene_Symbol=ALB Serum albumin	IPI01028455		0	1	2	5	245	0.307	0	possibly correct	FALSE	BSA.1262.1262.2.dta	LKEccDKPLLEK	?	?	0.997	52.9	30.9	23.5	2		c4: Carbamidomethyl (+57.02), c5: Carbamidomethyl (+57.02)	766.9	1531.78	1532.78	2	0.01044	6.813	47141.1	0	0	TRUE
20140618_69488Karla_Candida	Uncategorized Sample	bsa	BSA.RAW (F006964)	Tax_Id=9913 Gene_Symbol=ALB Serum albumin	IPI01028455		0	1	2	5	245	0.307	0	possibly correct	FALSE	BSA.1170.1170.2.dta	LKEccDKPLLEK	?	?	0.997	55.8	30.8	32.5	2		c4: Carbamidomethyl (+57.02), c5: Carbamidomethyl (+57.02)	766.898	1531.78	1532.78	2	0.008243	5.378	596442	0	0	TRUE
20140618_69488Karla_Candida	Uncategorized Sample	bsa	BSA.RAW (F006964)	Tax_Id=9913 Gene_Symbol=ALB Serum albumin	IPI01028455		0	1	2	5	245	0.307	0	possibly correct	FALSE	BSA.1216.1216.2.dta	LKEccDKPLLEK	?	?	0.997	66.3	30.8	42.1	2		c4: Carbamidomethyl (+57.02), c5: Carbamidomethyl (+57.02)	766.898	1531.78	1532.78	2	0.008003	5.221	175372	0	0	TRUE
20140618_69488Karla_Candida	Uncategorized Sample	bsa	BSA.RAW (F006964)	Tax_Id=9913 Gene_Symbol=ALB Serum albumin	IPI01028455		0	1	2	5	245	0.307	0	possibly correct	FALSE	BSA.1309.1309.2.dta	LKEccDKPLLEK	?	?	0.997	68.6	30.8	46.2	2		c4: Carbamidomethyl (+57.02), c5: Carbamidomethyl (+57.02)	766.899	1531.78	1532.78	2	0.009223	6.017	12124.1	0	0	TRUE
20140618_69488Karla_Candida	Uncategorized Sample	bsa	BSA.RAW (F006964)	Tax_Id=9913 Gene_Symbol=ALB Serum albumin	IPI01028455		0	1	2	5	245	0.307	0	possibly correct	FALSE	BSA.1360.1360.2.dta	LKHLVDEPQNLIK	?	?	0.997	61.1	25	47.9	2			773.956	1545.9	1546.9	2	0.009634	6.228	83874.9	0	0	TRUE
20140618_69488Karla_Candida	Uncategorized Sample	bsa	BSA.RAW (F006964)	Tax_Id=9913 Gene_Symbol=ALB Serum albumin	IPI01028455		0	1	2	5	245	0.307	0	possibly correct	FALSE	BSA.1412.1412.3.dta	LKPDPNTLcDEFK	?	?	0.97	28.1	30.1	23.6	2		c9: Carbamidomethyl (+57.02)	526.264	1575.77	1576.77	3	0.009468	6.004	80220.3	0	0	TRUE
20140618_69488Karla_Candida	Uncategorized Sample	bsa	BSA.RAW (F006964)	Tax_Id=9913 Gene_Symbol=ALB Serum albumin	IPI01028455		0	1	2	5	245	0.307	0	possibly correct	FALSE	BSA.1407.1407.2.dta	LKPDPNTLcDEFK	?	?	0.997	38.6	30.2	28.3	2		c9: Carbamidomethyl (+57.02)	788.892	1575.77	1576.77	2	0.008989	5.701	171223	0	0	TRUE
20140618_69488Karla_Candida	Uncategorized Sample	bsa	BSA.RAW (F006964)	Tax_Id=9913 Gene_Symbol=ALB Serum albumin	IPI01028455		0	1	2	5	245	0.307	0	possibly correct	FALSE	BSA.1728.1728.2.dta	LKPDPNTLcDEFKADEK	?	?	0.986	31.8	30.5	25	2		c9: Carbamidomethyl (+57.02)	1010.49	2018.97	2019.97	2	0.01139	5.638	7453.1	0	0	TRUE
20140618_69488Karla_Candida	Uncategorized Sample	bsa	BSA.RAW (F006964)	Tax_Id=9913 Gene_Symbol=ALB Serum albumin	IPI01028455		0	1	2	5	245	0.307	0	possibly correct	FALSE	BSA.1436.1436.3.dta	LKPDPNTLcDEFKADEK	?	?	0.992	33.1	30.5	23.3	2		c9: Carbamidomethyl (+57.02)	673.999	2018.97	2019.97	3	0.01163	5.756	184258	0	0	TRUE
20140618_69488Karla_Candida	Uncategorized Sample	bsa	BSA.RAW (F006964)	Tax_Id=9913 Gene_Symbol=ALB Serum albumin	IPI01028455		0	1	2	5	245	0.307	0	possibly correct	FALSE	BSA.1672.1672.2.dta	LKPDPNTLcDEFKADEK	?	?	0.997	38.9	30.5	34.4	2		c9: Carbamidomethyl (+57.02)	1010.5	2018.98	2019.97	2	0.01396	6.91	10993.6	0	0	TRUE
20140618_69488Karla_Candida	Uncategorized Sample	bsa	BSA.RAW (F006964)	Tax_Id=9913 Gene_Symbol=ALB Serum albumin	IPI01028455		0	1	2	5	245	0.307	0	possibly correct	FALSE	BSA.1390.1390.3.dta	LKPDPNTLcDEFKADEK	?	?	0.997	39.1	30.4	31.9	2		c9: Carbamidomethyl (+57.02)	673.999	2018.97	2019.97	3	0.01217	6.024	1615880	0	0	TRUE
20140618_69488Karla_Candida	Uncategorized Sample	bsa	BSA.RAW (F006964)	Tax_Id=9913 Gene_Symbol=ALB Serum albumin	IPI01028455		0	1	2	5	245	0.307	0	possibly correct	FALSE	BSA.1573.1573.2.dta	LKPDPNTLcDEFKADEK	?	?	0.997	46.2	30.5	39.6	2		c9: Carbamidomethyl (+57.02)	1010.5	2018.98	2019.97	2	0.01408	6.97	19141.7	0	0	TRUE
20140618_69488Karla_Candida	Uncategorized Sample	bsa	BSA.RAW (F006964)	Tax_Id=9913 Gene_Symbol=ALB Serum albumin	IPI01028455		0	1	2	5	245	0.307	0	possibly correct	FALSE	BSA.1581.1581.2.dta	LKPDPNTLcDEFKADEK	?	?	0.997	47.7	30.5	38.8	2		c9: Carbamidomethyl (+57.02)	1010.49	2018.97	2019.97	2	0.01176	5.821	17636.4	0	0	TRUE
20140618_69488Karla_Candida	Uncategorized Sample	bsa	BSA.RAW (F006964)	Tax_Id=9913 Gene_Symbol=ALB Serum albumin	IPI01028455		0	1	2	5	245	0.307	0	possibly correct	FALSE	BSA.1380.1380.2.dta	LKPDPNTLcDEFKADEK	?	?	0.997	50	30.4	42.8	2		c9: Carbamidomethyl (+57.02)	1010.49	2018.97	2019.97	2	0.01017	5.034	336412	0	0	TRUE
20140618_69488Karla_Candida	Uncategorized Sample	bsa	BSA.RAW (F006964)	Tax_Id=9913 Gene_Symbol=ALB Serum albumin	IPI01028455		0	1	2	5	245	0.307	0	possibly correct	FALSE	BSA.1423.1423.2.dta	LKPDPNTLcDEFKADEK	?	?	0.997	51.7	30.5	42.3	2		c9: Carbamidomethyl (+57.02)	1010.49	2018.97	2019.97	2	0.01127	5.579	366300	0	0	TRUE
20140618_69488Karla_Candida	Uncategorized Sample	bsa	BSA.RAW (F006964)	Tax_Id=9913 Gene_Symbol=ALB Serum albumin	IPI01028455		0	1	2	5	245	0.307	0	possibly correct	FALSE	BSA.1349.1349.2.dta	LKPDPNTLcDEFKADEKK	?	?	0.997	48.6	31.1	40.6	2		c9: Carbamidomethyl (+57.02)	1074.54	2147.07	2148.06	2	0.0121	5.632	160117	0	0	TRUE
20140618_69488Karla_Candida	Uncategorized Sample	bsa	BSA.RAW (F006964)	Tax_Id=9913 Gene_Symbol=ALB Serum albumin	IPI01028455		0	1	2	5	245	0.307	0	possibly correct	FALSE	BSA.1397.1397.2.dta	LKPDPNTLcDEFKADEKK	?	?	0.997	57.8	31	47.3	2		c9: Carbamidomethyl (+57.02)	1074.54	2147.07	2148.06	2	0.01112	5.176	9393.2	0	0	TRUE
20140618_69488Karla_Candida	Uncategorized Sample	bsa	BSA.RAW (F006964)	Tax_Id=9913 Gene_Symbol=ALB Serum albumin	IPI01028455		0	1	2	5	245	0.307	0	possibly correct	FALSE	BSA.1759.1759.2.dta	LVNELTEFAK	?	?	0.991	31.4	28.5	11.7	2			582.323	1162.63	1163.63	2	0.007114	6.114	3892.87	0	0	TRUE
20140618_69488Karla_Candida	Uncategorized Sample	bsa	BSA.RAW (F006964)	Tax_Id=9913 Gene_Symbol=ALB Serum albumin	IPI01028455		0	1	2	5	245	0.307	0	possibly correct	FALSE	BSA.2006.2006.2.dta	LVNELTEFAK	?	?	0.994	32.9	28.5	19.6	2			582.323	1162.63	1163.63	2	0.007114	6.114	5173.49	0	0	TRUE
20140618_69488Karla_Candida	Uncategorized Sample	bsa	BSA.RAW (F006964)	Tax_Id=9913 Gene_Symbol=ALB Serum albumin	IPI01028455		0	1	2	5	245	0.307	0	possibly correct	FALSE	BSA.2001.2001.2.dta	LVNELTEFAK	?	?	0.995	40.9	28.5	21.4	2			582.324	1162.63	1163.63	2	0.009434	8.107	5210.65	0	0	TRUE
20140618_69488Karla_Candida	Uncategorized Sample	bsa	BSA.RAW (F006964)	Tax_Id=9913 Gene_Symbol=ALB Serum albumin	IPI01028455		0	1	2	5	245	0.307	0	possibly correct	FALSE	BSA.1544.1544.2.dta	LVnELTEFAK	?	?	0.996	47.2	28.4	36.5	2		n3: Deamidated (+0.98)	582.818	1163.62	1164.61	2	0.01371	11.77	992827	0	0	TRUE
20140618_69488Karla_Candida	Uncategorized Sample	bsa	BSA.RAW (F006964)	Tax_Id=9913 Gene_Symbol=ALB Serum albumin	IPI01028455		0	1	2	5	245	0.307	0	possibly correct	FALSE	BSA.1505.1505.2.dta	LVnELTEFAK	?	?	0.997	37.1	28.9	22.4	2		n3: Deamidated (+0.98)	582.814	1163.61	1164.61	2	0.005768	4.953	115018	0	0	TRUE
20140618_69488Karla_Candida	Uncategorized Sample	bsa	BSA.RAW (F006964)	Tax_Id=9913 Gene_Symbol=ALB Serum albumin	IPI01028455		0	1	2	5	245	0.307	0	possibly correct	FALSE	BSA.1836.1836.2.dta	LVNELTEFAK	?	?	0.997	49.3	28.4	32.1	2			582.323	1162.63	1163.63	2	0.008954	7.695	6057.72	0	0	TRUE
20140618_69488Karla_Candida	Uncategorized Sample	bsa	BSA.RAW (F006964)	Tax_Id=9913 Gene_Symbol=ALB Serum albumin	IPI01028455		0	1	2	5	245	0.307	0	possibly correct	FALSE	BSA.2046.2046.2.dta	LVNELTEFAK	?	?	0.997	41.9	28.2	15.6	2			582.323	1162.63	1163.63	2	0.007734	6.646	5827.21	0	0	TRUE
20140618_69488Karla_Candida	Uncategorized Sample	bsa	BSA.RAW (F006964)	Tax_Id=9913 Gene_Symbol=ALB Serum albumin	IPI01028455		0	1	2	5	245	0.307	0	possibly correct	FALSE	BSA.1655.1655.2.dta	LVNELTEFAK	?	?	0.997	50.7	28.2	29.7	2			582.323	1162.63	1163.63	2	0.007484	6.432	40440.2	0	0	TRUE
20140618_69488Karla_Candida	Uncategorized Sample	bsa	BSA.RAW (F006964)	Tax_Id=9913 Gene_Symbol=ALB Serum albumin	IPI01028455		0	1	2	5	245	0.307	0	possibly correct	FALSE	BSA.1566.1566.2.dta	LVNELTEFAK	?	?	0.997	54.5	28.2	33.4	2			582.323	1162.63	1163.63	2	0.008214	7.059	163235	0	0	TRUE
20140618_69488Karla_Candida	Uncategorized Sample	bsa	BSA.RAW (F006964)	Tax_Id=9913 Gene_Symbol=ALB Serum albumin	IPI01028455		0	1	2	5	245	0.307	0	possibly correct	FALSE	BSA.1698.1698.2.dta	LVNELTEFAK	?	?	0.997	55.4	28.2	34	2			582.323	1162.63	1163.63	2	0.007604	6.535	32424.9	0	0	TRUE
20140618_69488Karla_Candida	Uncategorized Sample	bsa	BSA.RAW (F006964)	Tax_Id=9913 Gene_Symbol=ALB Serum albumin	IPI01028455		0	1	2	5	245	0.307	0	possibly correct	FALSE	BSA.1511.1511.2.dta	LVNELTEFAK	?	?	0.997	57.1	28.5	35.6	2			582.323	1162.63	1163.63	2	0.007244	6.225	227340	0	0	TRUE
20140618_69488Karla_Candida	Uncategorized Sample	bsa	BSA.RAW (F006964)	Tax_Id=9913 Gene_Symbol=ALB Serum albumin	IPI01028455		0	1	2	5	245	0.307	0	possibly correct	FALSE	BSA.1611.1611.2.dta	LVNELTEFAK	?	?	0.997	58	28.2	36.7	2			582.323	1162.63	1163.63	2	0.007734	6.646	54792	0	0	TRUE
20140618_69488Karla_Candida	Uncategorized Sample	bsa	BSA.RAW (F006964)	Tax_Id=9913 Gene_Symbol=ALB Serum albumin	IPI01028455		0	1	2	5	245	0.307	0	possibly correct	FALSE	BSA.1795.1795.2.dta	LVNELTEFAK	?	?	0.997	59.2	28.5	32.1	2			582.322	1162.63	1163.63	2	0.006874	5.907	6775.31	0	0	TRUE
20140618_69488Karla_Candida	Uncategorized Sample	bsa	BSA.RAW (F006964)	Tax_Id=9913 Gene_Symbol=ALB Serum albumin	IPI01028455		0	1	2	5	245	0.307	0	possibly correct	FALSE	BSA.1458.1458.2.dta	LVVSTQTALA	?	?	0.997	57.6	27.4	44.4	2			501.798	1001.58	1002.58	2	0.005684	5.669	286631	0	0	TRUE
20140618_69488Karla_Candida	Uncategorized Sample	bsa	BSA.RAW (F006964)	Tax_Id=9913 Gene_Symbol=ALB Serum albumin	IPI01028455		0	1	2	5	245	0.307	0	possibly correct	FALSE	BSA.1744.1744.2.dta	MPcTEDYLSLILNR	?	?	0.997	102	30	72.6	2		c3: Carbamidomethyl (+57.02)	862.925	1723.83	1724.83	2	0.007399	4.29	36456.7	0	0	TRUE
20140618_69488Karla_Candida	Uncategorized Sample	bsa	BSA.RAW (F006964)	Tax_Id=9913 Gene_Symbol=ALB Serum albumin	IPI01028455		0	1	2	5	245	0.307	0	possibly correct	FALSE	BSA.1734.1734.2.dta	mPcTEDYLSLILNR	?	?	0.997	96	29.5	86.1	2		m1: Oxidation (+15.99), c3: Carbamidomethyl (+57.02)	870.925	1739.83	1740.83	2	0.01211	6.959	100050	0	0	TRUE
20140618_69488Karla_Candida	Uncategorized Sample	bsa	BSA.RAW (F006964)	Tax_Id=9913 Gene_Symbol=ALB Serum albumin	IPI01028455		0	1	2	5	245	0.307	0	possibly correct	FALSE	BSA.1313.1313.3.dta	NEcFLSHKDDSPDLPK	?	?	0.991	30.9	28.8	22.1	2		c3: Carbamidomethyl (+57.02)	634.632	1900.87	1901.87	3	0.01176	6.183	106824	0	0	TRUE
20140618_69488Karla_Candida	Uncategorized Sample	bsa	BSA.RAW (F006964)	Tax_Id=9913 Gene_Symbol=ALB Serum albumin	IPI01028455		0	1	2	5	245	0.307	0	possibly correct	FALSE	BSA.1302.1302.2.dta	NEcFLSHKDDSPDLPK	?	?	0.997	61.6	28.5	55.9	2		c3: Carbamidomethyl (+57.02)	951.443	1900.87	1901.87	2	0.009579	5.036	107468	0	0	TRUE
20140618_69488Karla_Candida	Uncategorized Sample	bsa	BSA.RAW (F006964)	Tax_Id=9913 Gene_Symbol=ALB Serum albumin	IPI01028455		0	1	2	5	245	0.307	0	possibly correct	FALSE	BSA.1271.1271.3.dta	QEPERNEcFLSHKDDSPDLPK	?	?	0.992	32.8	30.2	23.4	2		c8: Carbamidomethyl (+57.02)	847.732	2540.18	2541.17	3	0.01454	5.722	339504	0	0	TRUE
20140618_69488Karla_Candida	Uncategorized Sample	bsa	BSA.RAW (F006964)	Tax_Id=9913 Gene_Symbol=ALB Serum albumin	IPI01028455		0	1	2	5	245	0.307	0	possibly correct	FALSE	BSA.1272.1272.2.dta	QEPERNEcFLSHKDDSPDLPK	?	?	0.997	40.8	30.3	32.7	2		c8: Carbamidomethyl (+57.02)	1271.1	2540.18	2541.17	2	0.01656	6.516	160208	0	0	TRUE
20140618_69488Karla_Candida	Uncategorized Sample	bsa	BSA.RAW (F006964)	Tax_Id=9913 Gene_Symbol=ALB Serum albumin	IPI01028455		0	1	2	5	245	0.307	0	possibly correct	FALSE	BSA.1347.1347.3.dta	qEPERNEcFLSHKDDSPDLPK	?	?	0.997	53.7	29.1	44.8	2		n-term: Gln->pyro-Glu (-17.03), c8: Carbamidomethyl (+57.02)	842.057	2523.15	2524.14	3	0.01576	6.243	295690	0	0	TRUE
20140618_69488Karla_Candida	Uncategorized Sample	bsa	BSA.RAW (F006964)	Tax_Id=9913 Gene_Symbol=ALB Serum albumin	IPI01028455		0	1	2	5	245	0.307	0	possibly correct	FALSE	BSA.1338.1338.2.dta	qEPERNEcFLSHKDDSPDLPK	?	?	0.997	66.3	29.1	63	2		n-term: Gln->pyro-Glu (-17.03), c8: Carbamidomethyl (+57.02)	1262.58	2523.15	2524.14	2	0.01601	6.342	180472	0	0	TRUE
20140618_69488Karla_Candida	Uncategorized Sample	bsa	BSA.RAW (F006964)	Tax_Id=9913 Gene_Symbol=ALB Serum albumin	IPI01028455		0	1	2	5	245	0.307	0	possibly correct	FALSE	BSA.1105.1105.2.dta	QNcDQFEK	?	?	0.988	26.9	25	17.5	2		c3: Carbamidomethyl (+57.02)	534.728	1067.44	1068.44	2	0.006309	5.905	859586	0	0	TRUE
20140618_69488Karla_Candida	Uncategorized Sample	bsa	BSA.RAW (F006964)	Tax_Id=9913 Gene_Symbol=ALB Serum albumin	IPI01028455		0	1	2	5	245	0.307	0	possibly correct	FALSE	BSA.1219.1219.2.dta	qNcDQFEK	?	?	0.99	27.9	25	10.6	2		n-term: Gln->pyro-Glu (-17.03), c3: Carbamidomethyl (+57.02)	526.214	1050.41	1051.42	2	0.006007	5.713	124097	0	0	TRUE
20140618_69488Karla_Candida	Uncategorized Sample	bsa	BSA.RAW (F006964)	Tax_Id=9913 Gene_Symbol=ALB Serum albumin	IPI01028455		0	1	2	5	245	0.307	0	possibly correct	FALSE	BSA.1754.1754.2.dta	qTALVELLK	?	?	0.997	42.3	25	27	2		n-term: Gln->pyro-Glu (-17.03)	499.303	996.592	997.593	2	0.006232	6.247	18387.7	0	0	TRUE
20140618_69488Karla_Candida	Uncategorized Sample	bsa	BSA.RAW (F006964)	Tax_Id=9913 Gene_Symbol=ALB Serum albumin	IPI01028455		0	1	2	5	245	0.307	0	possibly correct	FALSE	BSA.1700.1700.2.dta	QTALVELLK	?	?	0.997	43.3	25.5	32.7	2			507.817	1013.62	1014.62	2	0.006664	6.568	29087.9	0	0	TRUE
20140618_69488Karla_Candida	Uncategorized Sample	bsa	BSA.RAW (F006964)	Tax_Id=9913 Gene_Symbol=ALB Serum albumin	IPI01028455		0	1	2	5	245	0.307	0	possibly correct	FALSE	BSA.1657.1657.2.dta	QTALVELLK	?	?	0.997	46.4	25.5	23.9	2			507.817	1013.62	1014.62	2	0.006544	6.45	47835.9	0	0	TRUE
20140618_69488Karla_Candida	Uncategorized Sample	bsa	BSA.RAW (F006964)	Tax_Id=9913 Gene_Symbol=ALB Serum albumin	IPI01028455		0	1	2	5	245	0.307	0	possibly correct	FALSE	BSA.1633.1633.2.dta	qTALVELLK	?	?	0.997	59.6	26	31.1	2		q1: Deamidated (+0.98)	508.309	1014.6	1015.6	2	0.006658	6.556	291723	0	0	TRUE
20140618_69488Karla_Candida	Uncategorized Sample	bsa	BSA.RAW (F006964)	Tax_Id=9913 Gene_Symbol=ALB Serum albumin	IPI01028455		0	1	2	5	245	0.307	0	possibly correct	FALSE	BSA.1582.1582.2.dta	QTALVELLK	?	?	0.997	66.5	25.5	47.3	2			507.817	1013.62	1014.62	2	0.006294	6.203	272715	0	0	TRUE
20140618_69488Karla_Candida	Uncategorized Sample	bsa	BSA.RAW (F006964)	Tax_Id=9913 Gene_Symbol=ALB Serum albumin	IPI01028455		0	1	2	5	245	0.307	0	possibly correct	FALSE	BSA.1791.1791.2.dta	RHPEYAVSVLLR	?	?	0.997	54.6	25	42.4	2			720.416	1438.82	1439.81	2	0.01215	8.441	12384.9	0	0	TRUE
20140618_69488Karla_Candida	Uncategorized Sample	bsa	BSA.RAW (F006964)	Tax_Id=9913 Gene_Symbol=ALB Serum albumin	IPI01028455		0	1	2	5	245	0.307	0	possibly correct	FALSE	BSA.1831.1831.2.dta	RHPEYAVSVLLR	?	?	0.997	56.7	25.5	43.3	2			720.416	1438.82	1439.81	2	0.01349	9.372	6515.58	0	0	TRUE
20140618_69488Karla_Candida	Uncategorized Sample	bsa	BSA.RAW (F006964)	Tax_Id=9913 Gene_Symbol=ALB Serum albumin	IPI01028455		0	1	2	5	245	0.307	0	possibly correct	FALSE	BSA.1460.1460.2.dta	RHPEYAVSVLLR	?	?	0.997	50.9	25.2	36.4	2			720.414	1438.81	1439.81	2	0.008004	5.559	798466	0	0	TRUE
20140618_69488Karla_Candida	Uncategorized Sample	bsa	BSA.RAW (F006964)	Tax_Id=9913 Gene_Symbol=ALB Serum albumin	IPI01028455		0	1	2	5	245	0.307	0	possibly correct	FALSE	BSA.1678.1678.2.dta	RHPEYAVSVLLR	?	?	0.997	53.1	25.1	39.3	2			720.414	1438.81	1439.81	2	0.009954	6.913	30230.1	0	0	TRUE
20140618_69488Karla_Candida	Uncategorized Sample	bsa	BSA.RAW (F006964)	Tax_Id=9913 Gene_Symbol=ALB Serum albumin	IPI01028455		0	1	2	5	245	0.307	0	possibly correct	FALSE	BSA.1760.1760.2.dta	RHPEYAVSVLLR	?	?	0.997	53.7	25.1	40.4	2			720.414	1438.81	1439.81	2	0.009594	6.663	7862.22	0	0	TRUE
20140618_69488Karla_Candida	Uncategorized Sample	bsa	BSA.RAW (F006964)	Tax_Id=9913 Gene_Symbol=ALB Serum albumin	IPI01028455		0	1	2	5	245	0.307	0	possibly correct	FALSE	BSA.1636.1636.2.dta	RHPEYAVSVLLR	?	?	0.997	56	25.1	47.2	2			720.414	1438.81	1439.81	2	0.009954	6.913	28978.1	0	0	TRUE
20140618_69488Karla_Candida	Uncategorized Sample	bsa	BSA.RAW (F006964)	Tax_Id=9913 Gene_Symbol=ALB Serum albumin	IPI01028455		0	1	2	5	245	0.307	0	possibly correct	FALSE	BSA.1590.1590.2.dta	RHPEYAVSVLLR	?	?	0.997	56.7	25.2	43.5	2			720.414	1438.81	1439.81	2	0.008494	5.899	42303.5	0	0	TRUE
20140618_69488Karla_Candida	Uncategorized Sample	bsa	BSA.RAW (F006964)	Tax_Id=9913 Gene_Symbol=ALB Serum albumin	IPI01028455		0	1	2	5	245	0.307	0	possibly correct	FALSE	BSA.1546.1546.2.dta	RHPEYAVSVLLR	?	?	0.997	56.8	25.2	37	2			720.414	1438.81	1439.81	2	0.008614	5.983	76827.2	0	0	TRUE
20140618_69488Karla_Candida	Uncategorized Sample	bsa	BSA.RAW (F006964)	Tax_Id=9913 Gene_Symbol=ALB Serum albumin	IPI01028455		0	1	2	5	245	0.307	0	possibly correct	FALSE	BSA.1500.1500.2.dta	RHPEYAVSVLLR	?	?	0.997	60.6	25.2	46	2			720.414	1438.81	1439.81	2	0.008494	5.899	203570	0	0	TRUE
20140618_69488Karla_Candida	Uncategorized Sample	bsa	BSA.RAW (F006964)	Tax_Id=9913 Gene_Symbol=ALB Serum albumin	IPI01028455		0	1	2	5	245	0.307	0	possibly correct	FALSE	BSA.1710.1710.2.dta	RHPEYAVSVLLR	?	?	0.997	60.9	25.1	48.5	2			720.415	1438.81	1439.81	2	0.01007	6.997	26806.3	0	0	TRUE
20140618_69488Karla_Candida	Uncategorized Sample	bsa	BSA.RAW (F006964)	Tax_Id=9913 Gene_Symbol=ALB Serum albumin	IPI01028455		0	1	2	5	245	0.307	0	possibly correct	FALSE	BSA.1677.1677.3.dta	RHPEYAVSVLLR	?	?	0.997	64	25.1	56.5	2			480.612	1438.81	1439.81	3	0.009975	6.928	46652.3	0	0	TRUE
20140618_69488Karla_Candida	Uncategorized Sample	bsa	BSA.RAW (F006964)	Tax_Id=9913 Gene_Symbol=ALB Serum albumin	IPI01028455		0	1	2	5	245	0.307	0	possibly correct	FALSE	BSA.1634.1634.3.dta	RHPEYAVSVLLR	?	?	0.997	66.4	25.1	62.7	2			480.612	1438.81	1439.81	3	0.009153	6.357	36866.6	0	0	TRUE
20140618_69488Karla_Candida	Uncategorized Sample	bsa	BSA.RAW (F006964)	Tax_Id=9913 Gene_Symbol=ALB Serum albumin	IPI01028455		0	1	2	5	245	0.307	0	possibly correct	FALSE	BSA.1589.1589.3.dta	RHPEYAVSVLLR	?	?	0.997	67.8	25.2	57.7	2			480.612	1438.81	1439.81	3	0.008235	5.72	44923.8	0	0	TRUE
20140618_69488Karla_Candida	Uncategorized Sample	bsa	BSA.RAW (F006964)	Tax_Id=9913 Gene_Symbol=ALB Serum albumin	IPI01028455		0	1	2	5	245	0.307	0	possibly correct	FALSE	BSA.1459.1459.3.dta	RHPEYAVSVLLR	?	?	0.997	70.6	25.2	64	2			480.611	1438.81	1439.81	3	0.008145	5.657	1210340	0	0	TRUE
20140618_69488Karla_Candida	Uncategorized Sample	bsa	BSA.RAW (F006964)	Tax_Id=9913 Gene_Symbol=ALB Serum albumin	IPI01028455		0	1	2	5	245	0.307	0	possibly correct	FALSE	BSA.1501.1501.3.dta	RHPEYAVSVLLR	?	?	0.997	72.3	25.2	67.4	2			480.612	1438.81	1439.81	3	0.008784	6.101	306433	0	0	TRUE
20140618_69488Karla_Candida	Uncategorized Sample	bsa	BSA.RAW (F006964)	Tax_Id=9913 Gene_Symbol=ALB Serum albumin	IPI01028455		0	1	2	5	245	0.307	0	possibly correct	FALSE	BSA.1709.1709.3.dta	RHPEYAVSVLLR	?	?	0.997	75.2	25.1	70.5	2			480.612	1438.81	1439.81	3	0.009705	6.74	46805.1	0	0	TRUE
20140618_69488Karla_Candida	Uncategorized Sample	bsa	BSA.RAW (F006964)	Tax_Id=9913 Gene_Symbol=ALB Serum albumin	IPI01028455		0	1	2	5	245	0.307	0	possibly correct	FALSE	BSA.1547.1547.3.dta	RHPEYAVSVLLR	?	?	0.997	81.9	25.2	72.2	2			480.611	1438.81	1439.81	3	0.007965	5.532	118159	0	0	TRUE
20140618_69488Karla_Candida	Uncategorized Sample	bsa	BSA.RAW (F006964)	Tax_Id=9913 Gene_Symbol=ALB Serum albumin	IPI01028455		0	1	2	5	245	0.307	0	possibly correct	FALSE	BSA.1703.1703.2.dta	RHPYFYAPELLYYANK	?	?	0.997	58	30.9	52	2			1023.02	2044.03	2045.03	2	0.01385	6.774	19639	0	0	TRUE
20140618_69488Karla_Candida	Uncategorized Sample	bsa	BSA.RAW (F006964)	Tax_Id=9913 Gene_Symbol=ALB Serum albumin	IPI01028455		0	1	2	5	245	0.307	0	possibly correct	FALSE	BSA.1659.1659.2.dta	RHPYFYAPELLYYANK	?	?	0.997	62.5	30.9	59	2			1023.02	2044.03	2045.03	2	0.01324	6.476	34375.3	0	0	TRUE
20140618_69488Karla_Candida	Uncategorized Sample	bsa	BSA.RAW (F006964)	Tax_Id=9913 Gene_Symbol=ALB Serum albumin	IPI01028455		0	1	2	5	245	0.307	0	possibly correct	FALSE	BSA.1702.1702.3.dta	RHPYFYAPELLYYANK	?	?	0.997	57.7	30.8	46	2			682.352	2044.04	2045.03	3	0.01493	7.302	15187.6	0	0	TRUE
20140618_69488Karla_Candida	Uncategorized Sample	bsa	BSA.RAW (F006964)	Tax_Id=9913 Gene_Symbol=ALB Serum albumin	IPI01028455		0	1	2	5	245	0.307	0	possibly correct	FALSE	BSA.1614.1614.2.dta	RHPYFYAPELLYYANK	?	?	0.997	66.9	30.9	63.2	2			1023.02	2044.03	2045.03	2	0.01311	6.413	223499	0	0	TRUE
20140618_69488Karla_Candida	Uncategorized Sample	bsa	BSA.RAW (F006964)	Tax_Id=9913 Gene_Symbol=ALB Serum albumin	IPI01028455		0	1	2	5	245	0.307	0	possibly correct	FALSE	BSA.1612.1612.3.dta	RHPYFYAPELLYYANK	?	?	0.997	62.5	30.9	55.2	2			682.352	2044.03	2045.03	3	0.01402	6.858	213455	0	0	TRUE
20140618_69488Karla_Candida	Uncategorized Sample	bsa	BSA.RAW (F006964)	Tax_Id=9913 Gene_Symbol=ALB Serum albumin	IPI01028455		0	1	2	5	245	0.307	0	possibly correct	FALSE	BSA.1656.1656.3.dta	RHPYFYAPELLYYANK	?	?	0.997	65.8	30.9	58.5	2			682.352	2044.03	2045.03	3	0.01402	6.858	26253.5	0	0	TRUE
20140618_69488Karla_Candida	Uncategorized Sample	bsa	BSA.RAW (F006964)	Tax_Id=9913 Gene_Symbol=ALB Serum albumin	IPI01028455		0	1	2	5	245	0.307	0	possibly correct	FALSE	BSA.1818.1818.2.dta	RPcFSALTPDETYVPK	?	?	0.981	36.9	30.8	29.6	2		c3: Carbamidomethyl (+57.02)	940.974	1879.93	1880.92	2	0.01929	10.25	9812.51	0	0	TRUE
20140618_69488Karla_Candida	Uncategorized Sample	bsa	BSA.RAW (F006964)	Tax_Id=9913 Gene_Symbol=ALB Serum albumin	IPI01028455		0	1	2	5	245	0.307	0	possibly correct	FALSE	BSA.1682.1682.2.dta	RPcFSALTPDETYVPK	?	?	0.987	32.4	30.7	27	2		c3: Carbamidomethyl (+57.02)	940.971	1879.93	1880.92	2	0.01282	6.815	19204.9	0	0	TRUE
20140618_69488Karla_Candida	Uncategorized Sample	bsa	BSA.RAW (F006964)	Tax_Id=9913 Gene_Symbol=ALB Serum albumin	IPI01028455		0	1	2	5	245	0.307	0	possibly correct	FALSE	BSA.1774.1774.2.dta	RPcFSALTPDETYVPK	?	?	0.997	38.5	30.7	31	2		c3: Carbamidomethyl (+57.02)	940.97	1879.92	1880.92	2	0.01087	5.778	11614.3	0	0	TRUE
20140618_69488Karla_Candida	Uncategorized Sample	bsa	BSA.RAW (F006964)	Tax_Id=9913 Gene_Symbol=ALB Serum albumin	IPI01028455		0	1	2	5	245	0.307	0	possibly correct	FALSE	BSA.1595.1595.2.dta	RPcFSALTPDETYVPK	?	?	0.997	38.4	30.6	18	2		c3: Carbamidomethyl (+57.02)	940.969	1879.92	1880.92	2	0.01026	5.454	22264.5	0	0	TRUE
20140618_69488Karla_Candida	Uncategorized Sample	bsa	BSA.RAW (F006964)	Tax_Id=9913 Gene_Symbol=ALB Serum albumin	IPI01028455		0	1	2	5	245	0.307	0	possibly correct	FALSE	BSA.1456.1456.2.dta	RPcFSALTPDETYVPK	?	?	0.997	44	30.6	18	2		c3: Carbamidomethyl (+57.02)	940.969	1879.92	1880.92	2	0.009519	5.061	1502990	0	0	TRUE
20140618_69488Karla_Candida	Uncategorized Sample	bsa	BSA.RAW (F006964)	Tax_Id=9913 Gene_Symbol=ALB Serum albumin	IPI01028455		0	1	2	5	245	0.307	0	possibly correct	FALSE	BSA.1638.1638.2.dta	RPcFSALTPDETYVPK	?	?	0.997	45.3	30.8	28.4	2		c3: Carbamidomethyl (+57.02)	940.97	1879.93	1880.92	2	0.01135	6.034	18150	0	0	TRUE
20140618_69488Karla_Candida	Uncategorized Sample	bsa	BSA.RAW (F006964)	Tax_Id=9913 Gene_Symbol=ALB Serum albumin	IPI01028455		0	1	2	5	245	0.307	0	possibly correct	FALSE	BSA.1549.1549.2.dta	RPcFSALTPDETYVPK	?	?	0.997	45.7	30.7	28.4	2		c3: Carbamidomethyl (+57.02)	940.97	1879.93	1880.92	2	0.01111	5.906	37052.4	0	0	TRUE
20140618_69488Karla_Candida	Uncategorized Sample	bsa	BSA.RAW (F006964)	Tax_Id=9913 Gene_Symbol=ALB Serum albumin	IPI01028455		0	1	2	5	245	0.307	0	possibly correct	FALSE	BSA.1713.1713.2.dta	RPcFSALTPDETYVPK	?	?	0.997	47	30.7	34.2	2		c3: Carbamidomethyl (+57.02)	940.971	1879.93	1880.92	2	0.01282	6.815	15223.2	0	0	TRUE
20140618_69488Karla_Candida	Uncategorized Sample	bsa	BSA.RAW (F006964)	Tax_Id=9913 Gene_Symbol=ALB Serum albumin	IPI01028455		0	1	2	5	245	0.307	0	possibly correct	FALSE	BSA.1502.1502.2.dta	RPcFSALTPDETYVPK	?	?	0.997	48.6	30.7	32.2	2		c3: Carbamidomethyl (+57.02)	940.97	1879.92	1880.92	2	0.01087	5.778	116802	0	0	TRUE
20140618_69488Karla_Candida	Uncategorized Sample	bsa	BSA.RAW (F006964)	Tax_Id=9913 Gene_Symbol=ALB Serum albumin	IPI01028455		0	1	2	5	245	0.307	0	possibly correct	FALSE	BSA.1457.1457.3.dta	RPcFSALTPDETYVPK	?	?	0.997	50.2	30.8	40.7	2		c3: Carbamidomethyl (+57.02)	627.649	1879.92	1880.92	3	0.01055	5.608	1334760	0	0	TRUE
20140618_69488Karla_Candida	Uncategorized Sample	bsa	BSA.RAW (F006964)	Tax_Id=9913 Gene_Symbol=ALB Serum albumin	IPI01028455		0	1	2	5	245	0.307	0	possibly correct	FALSE	BSA.1724.1724.3.dta	SLHTLFGDELcK	?	?	0.979	29.6	30.4	25.3	2		c11: Carbamidomethyl (+57.02)	473.906	1418.7	1419.69	3	0.009369	6.599	11824.1	0	0	TRUE
20140618_69488Karla_Candida	Uncategorized Sample	bsa	BSA.RAW (F006964)	Tax_Id=9913 Gene_Symbol=ALB Serum albumin	IPI01028455		0	1	2	5	245	0.307	0	possibly correct	FALSE	BSA.1745.1745.2.dta	SLHTLFGDELcK	?	?	0.98	39.7	30.1	32.9	2		c11: Carbamidomethyl (+57.02)	710.354	1418.69	1419.69	2	0.006579	4.634	7454.52	0	0	TRUE
20140618_69488Karla_Candida	Uncategorized Sample	bsa	BSA.RAW (F006964)	Tax_Id=9913 Gene_Symbol=ALB Serum albumin	IPI01028455		0	1	2	5	245	0.307	0	possibly correct	FALSE	BSA.1602.1602.3.dta	SLHTLFGDELcK	?	?	0.987	31.4	30.4	25.5	2		c11: Carbamidomethyl (+57.02)	473.906	1418.7	1419.69	3	0.00873	6.149	10545.5	0	0	TRUE
20140618_69488Karla_Candida	Uncategorized Sample	bsa	BSA.RAW (F006964)	Tax_Id=9913 Gene_Symbol=ALB Serum albumin	IPI01028455		0	1	2	5	245	0.307	0	possibly correct	FALSE	BSA.1644.1644.3.dta	SLHTLFGDELcK	?	?	0.991	32.5	30.3	28.2	2		c11: Carbamidomethyl (+57.02)	473.906	1418.7	1419.69	3	0.009828	6.922	24066.1	0	0	TRUE
20140618_69488Karla_Candida	Uncategorized Sample	bsa	BSA.RAW (F006964)	Tax_Id=9913 Gene_Symbol=ALB Serum albumin	IPI01028455		0	1	2	5	245	0.307	0	possibly correct	FALSE	BSA.1837.1837.2.dta	SLHTLFGDELcK	?	?	0.992	40.8	30.6	30.8	2		c11: Carbamidomethyl (+57.02)	710.356	1418.7	1419.69	2	0.01146	8.071	3455.75	0	0	TRUE
20140618_69488Karla_Candida	Uncategorized Sample	bsa	BSA.RAW (F006964)	Tax_Id=9913 Gene_Symbol=ALB Serum albumin	IPI01028455		0	1	2	5	245	0.307	0	possibly correct	FALSE	BSA.1880.1880.2.dta	SLHTLFGDELcK	?	?	0.995	42.9	30.6	36.4	2		c11: Carbamidomethyl (+57.02)	710.357	1418.7	1419.69	2	0.01268	8.931	2584.07	0	0	TRUE
20140618_69488Karla_Candida	Uncategorized Sample	bsa	BSA.RAW (F006964)	Tax_Id=9913 Gene_Symbol=ALB Serum albumin	IPI01028455		0	1	2	5	245	0.307	0	possibly correct	FALSE	BSA.1691.1691.3.dta	SLHTLFGDELcK	?	?	0.995	35	30.4	28.2	2		c11: Carbamidomethyl (+57.02)	473.906	1418.7	1419.69	3	0.009189	6.472	23006.6	0	0	TRUE
20140618_69488Karla_Candida	Uncategorized Sample	bsa	BSA.RAW (F006964)	Tax_Id=9913 Gene_Symbol=ALB Serum albumin	IPI01028455		0	1	2	5	245	0.307	0	possibly correct	FALSE	BSA.1894.1894.2.dta	SLHTLFGDELcK	?	?	0.997	44.7	30.4	32.3	2		c11: Carbamidomethyl (+57.02)	710.358	1418.7	1419.69	2	0.0139	9.79	2337.43	0	0	TRUE
20140618_69488Karla_Candida	Uncategorized Sample	bsa	BSA.RAW (F006964)	Tax_Id=9913 Gene_Symbol=ALB Serum albumin	IPI01028455		0	1	2	5	245	0.307	0	possibly correct	FALSE	BSA.2061.2061.2.dta	SLHTLFGDELcK	?	?	0.997	49.8	30.7	38.2	2		c11: Carbamidomethyl (+57.02)	710.357	1418.7	1419.69	2	0.01183	8.332	7081.92	0	0	TRUE
20140618_69488Karla_Candida	Uncategorized Sample	bsa	BSA.RAW (F006964)	Tax_Id=9913 Gene_Symbol=ALB Serum albumin	IPI01028455		0	1	2	5	245	0.307	0	possibly correct	FALSE	BSA.1761.1761.2.dta	SLHTLFGDELcK	?	?	0.997	43.4	30.4	28.4	2		c11: Carbamidomethyl (+57.02)	710.355	1418.69	1419.69	2	0.007919	5.578	3378.04	0	0	TRUE
20140618_69488Karla_Candida	Uncategorized Sample	bsa	BSA.RAW (F006964)	Tax_Id=9913 Gene_Symbol=ALB Serum albumin	IPI01028455		0	1	2	5	245	0.307	0	possibly correct	FALSE	BSA.1556.1556.3.dta	SLHTLFGDELcK	?	?	0.997	41.9	30.4	35.7	2		c11: Carbamidomethyl (+57.02)	473.906	1418.7	1419.69	3	0.009189	6.472	134991	0	0	TRUE
20140618_69488Karla_Candida	Uncategorized Sample	bsa	BSA.RAW (F006964)	Tax_Id=9913 Gene_Symbol=ALB Serum albumin	IPI01028455		0	1	2	5	245	0.307	0	possibly correct	FALSE	BSA.2038.2038.2.dta	SLHTLFGDELcK	?	?	0.997	45.5	30.4	38.9	2		c11: Carbamidomethyl (+57.02)	710.355	1418.7	1419.69	2	0.009019	6.353	4312.27	0	0	TRUE
20140618_69488Karla_Candida	Uncategorized Sample	bsa	BSA.RAW (F006964)	Tax_Id=9913 Gene_Symbol=ALB Serum albumin	IPI01028455		0	1	2	5	245	0.307	0	possibly correct	FALSE	BSA.1520.1520.3.dta	SLHTLFGDELcK	?	?	0.997	44.9	30.4	39.6	2		c11: Carbamidomethyl (+57.02)	473.906	1418.7	1419.69	3	0.009009	6.346	787837	0	0	TRUE
20140618_69488Karla_Candida	Uncategorized Sample	bsa	BSA.RAW (F006964)	Tax_Id=9913 Gene_Symbol=ALB Serum albumin	IPI01028455		0	1	2	5	245	0.307	0	possibly correct	FALSE	BSA.1613.1613.2.dta	SLHTLFGDELcK	?	?	0.997	55.3	30.4	49	2		c11: Carbamidomethyl (+57.02)	710.355	1418.7	1419.69	2	0.009379	6.606	61193.1	0	0	TRUE
20140618_69488Karla_Candida	Uncategorized Sample	bsa	BSA.RAW (F006964)	Tax_Id=9913 Gene_Symbol=ALB Serum albumin	IPI01028455		0	1	2	5	245	0.307	0	possibly correct	FALSE	BSA.1658.1658.2.dta	SLHTLFGDELcK	?	?	0.997	57.8	30.4	52.2	2		c11: Carbamidomethyl (+57.02)	710.355	1418.7	1419.69	2	0.009139	6.437	37791.1	0	0	TRUE
20140618_69488Karla_Candida	Uncategorized Sample	bsa	BSA.RAW (F006964)	Tax_Id=9913 Gene_Symbol=ALB Serum albumin	IPI01028455		0	1	2	5	245	0.307	0	possibly correct	FALSE	BSA.1796.1796.2.dta	SLHTLFGDELcK	?	?	0.997	61.5	30.4	55	2		c11: Carbamidomethyl (+57.02)	710.355	1418.7	1419.69	2	0.009259	6.522	8464.84	0	0	TRUE
20140618_69488Karla_Candida	Uncategorized Sample	bsa	BSA.RAW (F006964)	Tax_Id=9913 Gene_Symbol=ALB Serum albumin	IPI01028455		0	1	2	5	245	0.307	0	possibly correct	FALSE	BSA.1555.1555.2.dta	SLHTLFGDELcK	?	?	0.997	62.8	30.4	54.6	2		c11: Carbamidomethyl (+57.02)	710.355	1418.7	1419.69	2	0.009019	6.353	304610	0	0	TRUE
20140618_69488Karla_Candida	Uncategorized Sample	bsa	BSA.RAW (F006964)	Tax_Id=9913 Gene_Symbol=ALB Serum albumin	IPI01028455		0	1	2	5	245	0.307	0	possibly correct	FALSE	BSA.1514.1514.2.dta	SLHTLFGDELcK	?	?	0.997	67.1	30.4	59.3	2		c11: Carbamidomethyl (+57.02)	710.355	1418.7	1419.69	2	0.008769	6.176	280953	0	0	TRUE
20140618_69488Karla_Candida	Uncategorized Sample	bsa	BSA.RAW (F006964)	Tax_Id=9913 Gene_Symbol=ALB Serum albumin	IPI01028455		0	1	2	5	245	0.307	0	possibly correct	FALSE	BSA.1699.1699.2.dta	SLHTLFGDELcK	?	?	0.997	70.6	30.3	59.9	2		c11: Carbamidomethyl (+57.02)	710.355	1418.7	1419.69	2	0.009629	6.782	31242	0	0	TRUE
20140618_69488Karla_Candida	Uncategorized Sample	bsa	BSA.RAW (F006964)	Tax_Id=9913 Gene_Symbol=ALB Serum albumin	IPI01028455		0	1	2	5	245	0.307	0	possibly correct	FALSE	BSA.1007.1007.3.dta	TcVADESHAGcEK	?	?	0.997	41.2	25	36.5	2		c2: Carbamidomethyl (+57.02), c11: Carbamidomethyl (+57.02)	488.538	1462.59	1463.59	3	0.009984	6.822	125726	0	0	TRUE
20140618_69488Karla_Candida	Uncategorized Sample	bsa	BSA.RAW (F006964)	Tax_Id=9913 Gene_Symbol=ALB Serum albumin	IPI01028455		0	1	2	5	245	0.307	0	possibly correct	FALSE	BSA.998.998.2.dta	TcVADESHAGcEK	?	?	0.997	62.2	25	51.1	2		c2: Carbamidomethyl (+57.02), c11: Carbamidomethyl (+57.02)	732.303	1462.59	1463.59	2	0.009973	6.814	32866.1	0	0	TRUE
20140618_69488Karla_Candida	Uncategorized Sample	bsa	BSA.RAW (F006964)	Tax_Id=9913 Gene_Symbol=ALB Serum albumin	IPI01028455		0	1	2	5	245	0.307	0	possibly correct	FALSE	BSA.1017.1017.2.dta	TPVSEKVTK	?	?	0.997	54.5	28.3	32.9	2			494.79	987.566	988.567	2	0.005664	5.73	149170	0	0	TRUE
20140618_69488Karla_Candida	Uncategorized Sample	bsa	BSA.RAW (F006964)	Tax_Id=9913 Gene_Symbol=ALB Serum albumin	IPI01028455		0	1	2	5	245	0.307	0	possibly correct	FALSE	BSA.1679.1679.2.dta	TVMEnFVAFVDK	?	?	0.997	66.8	29.1	57.8	2		n5: Deamidated (+0.98)	700.846	1399.68	1400.68	2	0.009058	6.467	14549.8	0	0	TRUE
20140618_69488Karla_Candida	Uncategorized Sample	bsa	BSA.RAW (F006964)	Tax_Id=9913 Gene_Symbol=ALB Serum albumin	IPI01028455		0	1	2	5	245	0.307	0	possibly correct	FALSE	BSA.1731.1731.2.dta	TVMENFVAFVDK	?	?	0.997	76.4	29	65.1	2			700.355	1398.7	1399.69	2	0.01028	7.347	83869.6	0	0	TRUE
20140618_69488Karla_Candida	Uncategorized Sample	bsa	BSA.RAW (F006964)	Tax_Id=9913 Gene_Symbol=ALB Serum albumin	IPI01028455		0	1	2	5	245	0.307	0	possibly correct	FALSE	BSA.1600.1600.2.dta	TVmENFVAFVDK	?	?	0.997	82.6	29	76.8	2		m3: Oxidation (+15.99)	708.352	1414.69	1415.69	2	0.008779	6.201	97393.4	0	0	TRUE
20140618_69488Karla_Candida	Uncategorized Sample	bsa	BSA.RAW (F006964)	Tax_Id=9913 Gene_Symbol=ALB Serum albumin	IPI01028455		0	1	2	5	245	0.307	0	possibly correct	FALSE	BSA.1232.1232.2.dta	VASLRETYGDmADccEK	?	?	0.997	79.3	25	75.4	2		m11: Oxidation (+15.99), c14: Carbamidomethyl (+57.02), c15: Carbamidomethyl (+57.02)	1010.93	2019.85	2020.84	2	0.01211	5.992	22962.5	0	0	TRUE
20140618_69488Karla_Candida	Uncategorized Sample	bsa	BSA.RAW (F006964)	Tax_Id=9913 Gene_Symbol=ALB Serum albumin	IPI01028455		0	1	2	5	245	0.307	0	possibly correct	FALSE	BSA.1230.1230.3.dta	VHKEccHGDLLEcADDR	?	?	0.997	46.9	25	42.3	2		c5: Carbamidomethyl (+57.02), c6: Carbamidomethyl (+57.02), c13: Carbamidomethyl (+57.02)	705.305	2112.89	2113.89	3	0.01437	6.797	36789.3	0	0	TRUE
20140618_69488Karla_Candida	Uncategorized Sample	bsa	BSA.RAW (F006964)	Tax_Id=9913 Gene_Symbol=ALB Serum albumin	IPI01028455		0	1	2	5	245	0.307	0	possibly correct	FALSE	BSA.1225.1225.2.dta	VHKEccHGDLLEcADDR	?	?	0.997	87.5	25	83.4	2		c5: Carbamidomethyl (+57.02), c6: Carbamidomethyl (+57.02), c13: Carbamidomethyl (+57.02)	1057.45	2112.89	2113.89	2	0.0131	6.196	42139.2	0	0	TRUE
20140618_69488Karla_Candida	Uncategorized Sample	bsa	BSA.RAW (F006964)	Tax_Id=9913 Gene_Symbol=ALB Serum albumin	IPI01028455		0	1	2	5	245	0.307	0	possibly correct	FALSE	BSA.1281.1281.2.dta	VHKEccHGDLLEcADDRADLAK	?	?	0.997	50.1	28.1	44.9	2		c5: Carbamidomethyl (+57.02), c6: Carbamidomethyl (+57.02), c13: Carbamidomethyl (+57.02)	1306.59	2611.17	2612.17	2	0.01478	5.657	279287	0	0	TRUE
20140618_69488Karla_Candida	Uncategorized Sample	bsa	BSA.RAW (F006964)	Tax_Id=9913 Gene_Symbol=ALB Serum albumin	IPI01028455		0	1	2	5	245	0.307	0	possibly correct	FALSE	BSA.1317.1317.3.dta	VHKEccHGDLLEcADDRADLAK	?	?	0.997	50.3	28.3	44.5	2		c5: Carbamidomethyl (+57.02), c6: Carbamidomethyl (+57.02), c13: Carbamidomethyl (+57.02)	871.399	2611.18	2612.17	3	0.01807	6.917	58823.2	0	0	TRUE
20140618_69488Karla_Candida	Uncategorized Sample	bsa	BSA.RAW (F006964)	Tax_Id=9913 Gene_Symbol=ALB Serum albumin	IPI01028455		0	1	2	5	245	0.307	0	possibly correct	FALSE	BSA.1277.1277.3.dta	VHKEccHGDLLEcADDRADLAK	?	?	0.997	63.2	28.2	57.8	2		c5: Carbamidomethyl (+57.02), c6: Carbamidomethyl (+57.02), c13: Carbamidomethyl (+57.02)	871.398	2611.17	2612.17	3	0.01532	5.864	312829	0	0	TRUE
20140618_69488Karla_Candida	Uncategorized Sample	bsa	BSA.RAW (F006964)	Tax_Id=9913 Gene_Symbol=ALB Serum albumin	IPI01028455		0	1	2	5	245	0.307	0	possibly correct	FALSE	BSA.1485.1485.2.dta	VPqVSTPTLVEVSR	?	?	0.996	41.4	28	34.3	2		q3: Deamidated (+0.98)	756.923	1511.83	1512.83	2	0.01267	8.374	26577.9	0	0	TRUE
20140618_69488Karla_Candida	Uncategorized Sample	bsa	BSA.RAW (F006964)	Tax_Id=9913 Gene_Symbol=ALB Serum albumin	IPI01028455		0	1	2	5	245	0.307	0	possibly correct	FALSE	BSA.1447.1447.2.dta	VPQVSTPTLVEVSR	?	?	0.997	77.2	27.2	72.3	2			756.429	1510.84	1511.84	2	0.008524	5.638	78266.6	0	0	TRUE
20140618_69488Karla_Candida	Uncategorized Sample	bsa	BSA.RAW (F006964)	Tax_Id=9913 Gene_Symbol=ALB Serum albumin	IPI01028455		0	1	2	5	245	0.307	0	possibly correct	FALSE	BSA.1289.1289.2.dta	YIcDNQDTISSK	?	?	0.98	26.9	26.8	19.1	2		c3: Carbamidomethyl (+57.02)	722.329	1442.64	1443.64	2	0.008349	5.783	39978.2	0	0	TRUE
20140618_69488Karla_Candida	Uncategorized Sample	bsa	BSA.RAW (F006964)	Tax_Id=9913 Gene_Symbol=ALB Serum albumin	IPI01028455		0	1	2	5	245	0.307	0	possibly correct	FALSE	BSA.1203.1203.2.dta	YIcDnQDTISSK	?	?	0.997	50.5	26.2	0.87	2		c3: Carbamidomethyl (+57.02), n5: Deamidated (+0.98)	722.826	1443.64	1444.63	2	0.01872	12.96	1183160	0	0	TRUE
20140618_69488Karla_Candida	Uncategorized Sample	bsa	BSA.RAW (F006964)	Tax_Id=9913 Gene_Symbol=ALB Serum albumin	IPI01028455		0	1	2	5	245	0.307	0	possibly correct	FALSE	BSA.1674.1674.2.dta	YIcDNQDTISSK	?	?	0.997	43.8	26.6	32.3	2		c3: Carbamidomethyl (+57.02)	722.329	1442.64	1443.64	2	0.007619	5.277	12632.6	0	0	TRUE
20140618_69488Karla_Candida	Uncategorized Sample	bsa	BSA.RAW (F006964)	Tax_Id=9913 Gene_Symbol=ALB Serum albumin	IPI01028455		0	1	2	5	245	0.307	0	possibly correct	FALSE	BSA.1214.1214.2.dta	YIcDnQDTISSK	?	?	0.997	53.6	25.7	2.33	2		c3: Carbamidomethyl (+57.02), n5: Deamidated (+0.98)	722.822	1443.63	1444.63	2	0.01139	7.886	714251	0	0	TRUE
20140618_69488Karla_Candida	Uncategorized Sample	bsa	BSA.RAW (F006964)	Tax_Id=9913 Gene_Symbol=ALB Serum albumin	IPI01028455		0	1	2	5	245	0.307	0	possibly correct	FALSE	BSA.1161.1161.2.dta	YIcDNQDTISSK	?	?	0.997	59.8	26.8	47.5	2		c3: Carbamidomethyl (+57.02)	722.329	1442.64	1443.64	2	0.008719	6.039	40049	0	0	TRUE
20140618_69488Karla_Candida	Uncategorized Sample	bsa	BSA.RAW (F006964)	Tax_Id=9913 Gene_Symbol=ALB Serum albumin	IPI01028455		0	1	2	5	245	0.307	0	possibly correct	FALSE	BSA.1236.1236.2.dta	YIcDNQDTISSK	?	?	0.997	67.4	26.8	59.8	2		c3: Carbamidomethyl (+57.02)	722.329	1442.64	1443.64	2	0.009449	6.545	150204	0	0	TRUE
20140618_69488Karla_Candida	Uncategorized Sample	bsa	BSA.RAW (F006964)	Tax_Id=9913 Gene_Symbol=ALB Serum albumin	IPI01028455		0	1	2	5	245	0.307	0	possibly correct	FALSE	BSA.1350.1350.2.dta	YLYEIARR	?	?	0.96	24.6	26.8	0	2			542.304	1082.59	1083.59	2	0.006574	6.067	68472.3	0	0	TRUE
20140618_69488Karla_Candida	Uncategorized Sample	bsa	BSA.RAW (F006964)	Tax_Id=9913 Gene_Symbol=ALB Serum albumin	IPI01028455		0	1	2	5	245	0.307	0	possibly correct	FALSE	BSA.1340.1340.2.dta	YNGVFQEccQAEDK	?	?	0.997	74	25	67.5	2		c8: Carbamidomethyl (+57.02), c9: Carbamidomethyl (+57.02)	874.362	1746.71	1747.71	2	0.01093	6.256	111286	0	0	TRUE
20140618_69488Karla_Candida	Uncategorized Sample	bsa	BSA.RAW (F006964)	Tax_Id=9913 Gene_Symbol=ALB Serum albumin	IPI01028455		0	1	2	5	245	0.307	0	possibly correct	FALSE	BSA.1369.1369.2.dta	YnGVFQEccQAEDK	?	?	0.997	79.6	25	7.91	2		n2: Deamidated (+0.98), c8: Carbamidomethyl (+57.02), c9: Carbamidomethyl (+57.02)	874.853	1747.69	1748.69	2	0.008977	5.134	90304.4	0	0	TRUE
20140618_69488Karla_Candida	Uncategorized Sample	bsa	BSA.RAW (F006964)	Tax_Id=9913 Gene_Symbol=ALB Serum albumin	IPI01028455		0	1	2	5	245	0.307	0	possibly correct	FALSE	BSA.1503.1503.3.dta	YNGVFqEccQAEDKGAcLLPK	?	?	0.997	36.2	27	1.82	2		q6: Deamidated (+0.98), c8: Carbamidomethyl (+57.02), c9: Carbamidomethyl (+57.02), c17: Carbamidomethyl (+57.02)	830.042	2487.1	2488.09	3	0.01641	6.596	129400	0	0	TRUE
20140618_69488Karla_Candida	Uncategorized Sample	bsa	BSA.RAW (F006964)	Tax_Id=9913 Gene_Symbol=ALB Serum albumin	IPI01028455		0	1	2	5	245	0.307	0	possibly correct	FALSE	BSA.1482.1482.3.dta	YNGVFQEccQAEDKGAcLLPK	?	?	0.997	43.5	28.1	39.7	2		c8: Carbamidomethyl (+57.02), c9: Carbamidomethyl (+57.02), c17: Carbamidomethyl (+57.02)	829.713	2486.12	2487.11	3	0.01423	5.721	93830.8	0	0	TRUE
20140618_69488Karla_Candida	Uncategorized Sample	bsa	BSA.RAW (F006964)	Tax_Id=9913 Gene_Symbol=ALB Serum albumin	IPI01028455		0	1	2	5	245	0.307	0	possibly correct	FALSE	BSA.1487.1487.2.dta	YNGVFQEccQAEDKGAcLLPK	?	?	0.997	51.6	28.1	47.1	2		c8: Carbamidomethyl (+57.02), c9: Carbamidomethyl (+57.02), c17: Carbamidomethyl (+57.02)	1244.07	2486.12	2487.11	2	0.01314	5.282	50478.5	0	0	TRUE
20140618_69488Karla_Candida	Uncategorized Sample	bsa	BSA.RAW (F006964)	Tax_Id=9913 Gene_Symbol=ALB Serum albumin	IPI01028455		0	1	2	5	245	0.307	0	possibly correct	FALSE	BSA.1504.1504.2.dta	YNGVFqEccQAEDKGAcLLPK	?	?	0.997	58.1	27	3.7	2		q6: Deamidated (+0.98), c8: Carbamidomethyl (+57.02), c9: Carbamidomethyl (+57.02), c17: Carbamidomethyl (+57.02)	1244.56	2487.1	2488.09	2	0.01692	6.801	62983.2	0	0	TRUE
20140618_69488Karla_Candida	Uncategorized Sample	bsa	BSA.RAW (F006964)	Tax_Id=9913 Gene_Symbol=ALB Uncharacterized protein	IPI00708398		0	1	1	1	229	0.287	0	correct	FALSE	BSA.1243.1243.2.dta	ADEKKFWGK	?	?	0.975	28.1	28.7	18	2			554.797	1107.58	1108.58	2	0.007244	6.535	13878.2	0	0	TRUE
20140618_69488Karla_Candida	Uncategorized Sample	bsa	BSA.RAW (F006964)	Tax_Id=9913 Gene_Symbol=ALB Uncharacterized protein	IPI00708398		0	1	1	1	229	0.287	0	possibly correct	FALSE	BSA.1374.1374.2.dta	AEFVEVTK	?	?	0.99	31.1	27.9	2.47	2			461.75	921.486	922.488	2	0.004864	5.273	5125.47	0	0	TRUE
20140618_69488Karla_Candida	Uncategorized Sample	bsa	BSA.RAW (F006964)	Tax_Id=9913 Gene_Symbol=ALB Uncharacterized protein	IPI00708398		0	1	1	1	229	0.287	0	possibly correct	FALSE	BSA.1324.1324.2.dta	AEFVEVTK	?	?	0.99	39	27.9	9.17	2			461.75	921.486	922.488	2	0.005414	5.869	254768	0	0	TRUE
20140618_69488Karla_Candida	Uncategorized Sample	bsa	BSA.RAW (F006964)	Tax_Id=9913 Gene_Symbol=ALB Uncharacterized protein	IPI00708398		0	1	1	1	229	0.287	0	possibly correct	FALSE	BSA.1283.1283.2.dta	AEFVEVTK	?	?	0.99	49.1	27.9	25	2			461.751	921.487	922.488	2	0.005834	6.324	245131	0	0	TRUE
20140618_69488Karla_Candida	Uncategorized Sample	bsa	BSA.RAW (F006964)	Tax_Id=9913 Gene_Symbol=ALB Uncharacterized protein	IPI00708398		0	1	1	1	229	0.287	0	possibly correct	FALSE	BSA.1326.1326.2.dta	ALKAWSVAR	?	?	0.997	39	26.9	25.1	2			501.301	1000.59	1001.59	2	0.005854	5.845	174925	0	0	TRUE
20140618_69488Karla_Candida	Uncategorized Sample	bsa	BSA.RAW (F006964)	Tax_Id=9913 Gene_Symbol=ALB Uncharacterized protein	IPI00708398		0	1	1	1	229	0.287	0	possibly correct	FALSE	BSA.1293.1293.3.dta	ccAADDKEAcFAVEGPK	?	?	0.997	53.8	25	51.7	2		c1: Carbamidomethyl (+57.02), c2: Carbamidomethyl (+57.02), c10: Carbamidomethyl (+57.02)	643.274	1926.8	1927.8	3	0.01033	5.357	235227	0	0	TRUE
20140618_69488Karla_Candida	Uncategorized Sample	bsa	BSA.RAW (F006964)	Tax_Id=9913 Gene_Symbol=ALB Uncharacterized protein	IPI00708398		0	1	1	1	229	0.287	0	possibly correct	FALSE	BSA.1282.1282.2.dta	ccAADDKEAcFAVEGPK	?	?	0.997	97.2	25	86.3	2		c1: Carbamidomethyl (+57.02), c2: Carbamidomethyl (+57.02), c10: Carbamidomethyl (+57.02)	964.408	1926.8	1927.8	2	0.01108	5.746	163641	0	0	TRUE
20140618_69488Karla_Candida	Uncategorized Sample	bsa	BSA.RAW (F006964)	Tax_Id=9913 Gene_Symbol=ALB Uncharacterized protein	IPI00708398		0	1	1	1	229	0.287	0	possibly correct	FALSE	BSA.1182.1182.2.dta	ccTESLVNR	?	?	0.997	56.2	25	43.2	2		c1: Carbamidomethyl (+57.02), c2: Carbamidomethyl (+57.02)	569.756	1137.5	1138.5	2	0.006103	5.361	205286	0	0	TRUE
20140618_69488Karla_Candida	Uncategorized Sample	bsa	BSA.RAW (F006964)	Tax_Id=9913 Gene_Symbol=ALB Uncharacterized protein	IPI00708398		0	1	1	1	229	0.287	0	possibly correct	FALSE	BSA.971.971.2.dta	ccTKPESER	?	?	0.983	25.6	25	18.6	2		c1: Carbamidomethyl (+57.02), c2: Carbamidomethyl (+57.02)	583.755	1165.49	1166.49	2	0.008903	7.633	11631.7	0	0	TRUE
20140618_69488Karla_Candida	Uncategorized Sample	bsa	BSA.RAW (F006964)	Tax_Id=9913 Gene_Symbol=ALB Uncharacterized protein	IPI00708398		0	1	1	1	229	0.287	0	possibly correct	FALSE	BSA.919.919.2.dta	ccTKPESER	?	?	0.987	32.8	25	26.5	2		c1: Carbamidomethyl (+57.02), c2: Carbamidomethyl (+57.02)	583.755	1165.5	1166.49	2	0.009633	8.258	7785.72	0	0	TRUE
20140618_69488Karla_Candida	Uncategorized Sample	bsa	BSA.RAW (F006964)	Tax_Id=9913 Gene_Symbol=ALB Uncharacterized protein	IPI00708398		0	1	1	1	229	0.287	0	possibly correct	FALSE	BSA.1756.1756.2.dta	DAFLGSFLYEYSR	?	?	0.997	53.1	29.4	50	2			784.38	1566.75	1567.74	2	0.009984	6.368	8359.83	0	0	TRUE
20140618_69488Karla_Candida	Uncategorized Sample	bsa	BSA.RAW (F006964)	Tax_Id=9913 Gene_Symbol=ALB Uncharacterized protein	IPI00708398		0	1	1	1	229	0.287	0	possibly correct	FALSE	BSA.1584.1584.2.dta	DAIPENLPPLTADFAEDKDVcK	?	?	0.997	76.4	30.8	65	2		c21: Carbamidomethyl (+57.02)	1229.6	2457.19	2458.18	2	0.01474	5.996	35660.8	0	0	TRUE
20140618_69488Karla_Candida	Uncategorized Sample	bsa	BSA.RAW (F006964)	Tax_Id=9913 Gene_Symbol=ALB Uncharacterized protein	IPI00708398		0	1	1	1	229	0.287	0	possibly correct	FALSE	BSA.1373.1373.3.dta	DDPHAcYSTVFDK	?	?	0.965	22.5	25	19.1	2		c6: Carbamidomethyl (+57.02)	518.892	1553.65	1554.65	3	0.007869	5.061	6735.43	0	0	TRUE
20140618_69488Karla_Candida	Uncategorized Sample	bsa	BSA.RAW (F006964)	Tax_Id=9913 Gene_Symbol=ALB Uncharacterized protein	IPI00708398		0	1	1	1	229	0.287	0	possibly correct	FALSE	BSA.1368.1368.2.dta	DDPHAcYSTVFDK	?	?	0.997	60.8	25	53	2		c6: Carbamidomethyl (+57.02)	777.834	1553.65	1554.65	2	0.007219	4.643	277310	0	0	TRUE
20140618_69488Karla_Candida	Uncategorized Sample	bsa	BSA.RAW (F006964)	Tax_Id=9913 Gene_Symbol=ALB Uncharacterized protein	IPI00708398		0	1	1	1	229	0.287	0	possibly correct	FALSE	BSA.1461.1461.2.dta	DDPHAcYSTVFDKLK	?	?	0.997	44.2	29.7	34.6	2		c6: Carbamidomethyl (+57.02)	898.425	1794.83	1795.83	2	0.009999	5.568	266316	0	0	TRUE
20140618_69488Karla_Candida	Uncategorized Sample	bsa	BSA.RAW (F006964)	Tax_Id=9913 Gene_Symbol=ALB Uncharacterized protein	IPI00708398		0	1	1	1	229	0.287	0	possibly correct	FALSE	BSA.1263.1263.2.dta	DLGEEHFK	?	?	0.969	24.5	25.9	10.7	2			487.735	973.456	974.458	2	0.005724	5.874	3391.59	0	0	TRUE
20140618_69488Karla_Candida	Uncategorized Sample	bsa	BSA.RAW (F006964)	Tax_Id=9913 Gene_Symbol=ALB Uncharacterized protein	IPI00708398		0	1	1	1	229	0.287	0	possibly correct	FALSE	BSA.1222.1222.2.dta	DLGEEHFK	?	?	0.99	35.2	25.9	22	2			487.736	973.457	974.458	2	0.005844	5.997	203033	0	0	TRUE
20140618_69488Karla_Candida	Uncategorized Sample	bsa	BSA.RAW (F006964)	Tax_Id=9913 Gene_Symbol=ALB Uncharacterized protein	IPI00708398		0	1	1	1	229	0.287	0	possibly correct	FALSE	BSA.1210.1210.2.dta	DTHKSEIAHR	?	?	0.997	36.3	29.4	26.8	2			597.308	1192.6	1193.6	2	0.006814	5.709	21723.5	0	0	TRUE
20140618_69488Karla_Candida	Uncategorized Sample	bsa	BSA.RAW (F006964)	Tax_Id=9913 Gene_Symbol=ALB Uncharacterized protein	IPI00708398		0	1	1	1	229	0.287	0	possibly correct	FALSE	BSA.1063.1063.2.dta	DTHKSEIAHR	?	?	0.997	38.3	30	26.1	2			597.308	1192.6	1193.6	2	0.007294	6.111	39850.1	0	0	TRUE
20140618_69488Karla_Candida	Uncategorized Sample	bsa	BSA.RAW (F006964)	Tax_Id=9913 Gene_Symbol=ALB Uncharacterized protein	IPI00708398		0	1	1	1	229	0.287	0	possibly correct	FALSE	BSA.1165.1165.2.dta	DTHKSEIAHR	?	?	0.997	45.9	30	36.6	2			597.309	1192.6	1193.6	2	0.007544	6.32	24307.5	0	0	TRUE
20140618_69488Karla_Candida	Uncategorized Sample	bsa	BSA.RAW (F006964)	Tax_Id=9913 Gene_Symbol=ALB Uncharacterized protein	IPI00708398		0	1	1	1	229	0.287	0	possibly correct	FALSE	BSA.976.976.2.dta	DTHKSEIAHR	?	?	0.997	50	30	40.6	2			597.309	1192.6	1193.6	2	0.008394	7.032	171134	0	0	TRUE
20140618_69488Karla_Candida	Uncategorized Sample	bsa	BSA.RAW (F006964)	Tax_Id=9913 Gene_Symbol=ALB Uncharacterized protein	IPI00708398		0	1	1	1	229	0.287	0	possibly correct	FALSE	BSA.938.938.2.dta	DTHKSEIAHR	?	?	0.997	57.4	30	41.1	2			597.309	1192.6	1193.6	2	0.008394	7.032	172933	0	0	TRUE
20140618_69488Karla_Candida	Uncategorized Sample	bsa	BSA.RAW (F006964)	Tax_Id=9913 Gene_Symbol=ALB Uncharacterized protein	IPI00708398		0	1	1	1	229	0.287	0	possibly correct	FALSE	BSA.1118.1118.2.dta	DTHKSEIAHR	?	?	0.997	59	30	46.8	2			597.309	1192.6	1193.6	2	0.008394	7.032	26642.5	0	0	TRUE
20140618_69488Karla_Candida	Uncategorized Sample	bsa	BSA.RAW (F006964)	Tax_Id=9913 Gene_Symbol=ALB Uncharacterized protein	IPI00708398		0	1	1	1	229	0.287	0	possibly correct	FALSE	BSA.1019.1019.2.dta	DTHKSEIAHR	?	?	0.997	66.2	30	52.3	2			597.309	1192.6	1193.6	2	0.007784	6.521	52195.7	0	0	TRUE
20140618_69488Karla_Candida	Uncategorized Sample	bsa	BSA.RAW (F006964)	Tax_Id=9913 Gene_Symbol=ALB Uncharacterized protein	IPI00708398		0	1	1	1	229	0.287	0	possibly correct	FALSE	BSA.1322.1322.2.dta	EAcFAVEGPK	?	?	0.993	32.2	28.4	23.8	2		c3: Carbamidomethyl (+57.02)	554.264	1106.51	1107.51	2	0.006909	6.238	8648.53	0	0	TRUE
20140618_69488Karla_Candida	Uncategorized Sample	bsa	BSA.RAW (F006964)	Tax_Id=9913 Gene_Symbol=ALB Uncharacterized protein	IPI00708398		0	1	1	1	229	0.287	0	possibly correct	FALSE	BSA.1174.1174.2.dta	EccDKPLLEK	?	?	0.997	52.8	28.6	31	2		c2: Carbamidomethyl (+57.02), c3: Carbamidomethyl (+57.02)	646.309	1290.6	1291.6	2	0.008393	6.498	96079.5	0	0	TRUE
20140618_69488Karla_Candida	Uncategorized Sample	bsa	BSA.RAW (F006964)	Tax_Id=9913 Gene_Symbol=ALB Uncharacterized protein	IPI00708398		0	1	1	1	229	0.287	0	possibly correct	FALSE	BSA.1354.1354.3.dta	EccHGDLLEcADDRADLAK	?	?	0.997	49.1	25	47.5	2		c2: Carbamidomethyl (+57.02), c3: Carbamidomethyl (+57.02), c10: Carbamidomethyl (+57.02)	749.991	2246.95	2247.94	3	0.01484	6.601	197231	0	0	TRUE
20140618_69488Karla_Candida	Uncategorized Sample	bsa	BSA.RAW (F006964)	Tax_Id=9913 Gene_Symbol=ALB Uncharacterized protein	IPI00708398		0	1	1	1	229	0.287	0	possibly correct	FALSE	BSA.1353.1353.2.dta	EccHGDLLEcADDRADLAK	?	?	0.997	62.8	25	55.4	2		c2: Carbamidomethyl (+57.02), c3: Carbamidomethyl (+57.02), c10: Carbamidomethyl (+57.02)	1124.48	2246.95	2247.94	2	0.01247	5.546	207562	0	0	TRUE
20140618_69488Karla_Candida	Uncategorized Sample	bsa	BSA.RAW (F006964)	Tax_Id=9913 Gene_Symbol=ALB Uncharacterized protein	IPI00708398		0	1	1	1	229	0.287	0	possibly correct	FALSE	BSA.1097.1097.2.dta	EKVLTSSAR	?	?	0.995	33.4	27.9	13.6	2			495.785	989.556	990.558	2	0.005194	5.244	16321.8	0	0	TRUE
20140618_69488Karla_Candida	Uncategorized Sample	bsa	BSA.RAW (F006964)	Tax_Id=9913 Gene_Symbol=ALB Uncharacterized protein	IPI00708398		0	1	1	1	229	0.287	0	possibly correct	FALSE	BSA.1140.1140.2.dta	EKVLTSSAR	?	?	0.997	49	27.9	25.4	2			495.786	989.557	990.558	2	0.006164	6.223	16926.7	0	0	TRUE
20140618_69488Karla_Candida	Uncategorized Sample	bsa	BSA.RAW (F006964)	Tax_Id=9913 Gene_Symbol=ALB Uncharacterized protein	IPI00708398		0	1	1	1	229	0.287	0	possibly correct	FALSE	BSA.1039.1039.2.dta	EKVLTSSAR	?	?	0.997	49	27.9	29	2			495.785	989.556	990.558	2	0.005804	5.859	521408	0	0	TRUE
20140618_69488Karla_Candida	Uncategorized Sample	bsa	BSA.RAW (F006964)	Tax_Id=9913 Gene_Symbol=ALB Uncharacterized protein	IPI00708398		0	1	1	1	229	0.287	0	possibly correct	FALSE	BSA.1217.1217.2.dta	ETYGDMADccEK	?	?	0.997	74.8	25	74.8	2		c9: Carbamidomethyl (+57.02), c10: Carbamidomethyl (+57.02)	739.77	1477.52	1478.52	2	0.008313	5.623	194719	0	0	TRUE
20140618_69488Karla_Candida	Uncategorized Sample	bsa	BSA.RAW (F006964)	Tax_Id=9913 Gene_Symbol=ALB Uncharacterized protein	IPI00708398		0	1	1	1	229	0.287	0	possibly correct	FALSE	BSA.1081.1081.2.dta	ETYGDmADccEK	?	?	0.997	77.3	25	77.3	2		m6: Oxidation (+15.99), c9: Carbamidomethyl (+57.02), c10: Carbamidomethyl (+57.02)	747.767	1493.52	1494.52	2	0.009118	6.101	46756.5	0	0	TRUE
20140618_69488Karla_Candida	Uncategorized Sample	bsa	BSA.RAW (F006964)	Tax_Id=9913 Gene_Symbol=ALB Uncharacterized protein	IPI00708398		0	1	1	1	229	0.287	0	possibly correct	FALSE	BSA.1207.1207.2.dta	ETYGDMADccEKQEPER	?	?	0.997	51.4	25	51	2		c9: Carbamidomethyl (+57.02), c10: Carbamidomethyl (+57.02)	1059.42	2116.83	2117.82	2	0.01188	5.611	40731	0	0	TRUE
20140618_69488Karla_Candida	Uncategorized Sample	bsa	BSA.RAW (F006964)	Tax_Id=9913 Gene_Symbol=ALB Uncharacterized protein	IPI00708398		0	1	1	1	229	0.287	0	possibly correct	FALSE	BSA.1270.1270.2.dta	EYEATLEEccAK	?	?	0.997	63.6	25	58.4	2		c9: Carbamidomethyl (+57.02), c10: Carbamidomethyl (+57.02)	751.815	1501.62	1502.61	2	0.008853	5.892	148328	0	0	TRUE
20140618_69488Karla_Candida	Uncategorized Sample	bsa	BSA.RAW (F006964)	Tax_Id=9913 Gene_Symbol=ALB Uncharacterized protein	IPI00708398		0	1	1	1	229	0.287	0	possibly correct	FALSE	BSA.1442.1442.3.dta	EYEATLEEccAKDDPHAcYSTVFDK	?	?	0.997	39.3	25	38.6	2		c9: Carbamidomethyl (+57.02), c10: Carbamidomethyl (+57.02), c18: Carbamidomethyl (+57.02)	1013.43	3037.26	3038.25	3	0.01823	5.999	10375	0	0	TRUE
20140618_69488Karla_Candida	Uncategorized Sample	bsa	BSA.RAW (F006964)	Tax_Id=9913 Gene_Symbol=ALB Uncharacterized protein	IPI00708398		0	1	1	1	229	0.287	0	possibly correct	FALSE	BSA.1410.1410.2.dta	FKDLGEEHFK	?	?	0.976	29.8	30.4	10	2			625.317	1248.62	1249.62	2	0.006144	4.917	8171.22	0	0	TRUE
20140618_69488Karla_Candida	Uncategorized Sample	bsa	BSA.RAW (F006964)	Tax_Id=9913 Gene_Symbol=ALB Uncharacterized protein	IPI00708398		0	1	1	1	229	0.287	0	possibly correct	FALSE	BSA.1394.1394.3.dta	FKDLGEEHFK	?	?	0.993	33.2	29.9	16.5	2			417.215	1248.62	1249.62	3	0.008265	6.614	3809.65	0	0	TRUE
20140618_69488Karla_Candida	Uncategorized Sample	bsa	BSA.RAW (F006964)	Tax_Id=9913 Gene_Symbol=ALB Uncharacterized protein	IPI00708398		0	1	1	1	229	0.287	0	possibly correct	FALSE	BSA.1726.1726.2.dta	FKDLGEEHFK	?	?	0.994	34.1	29.9	3.12	2			625.319	1248.62	1249.62	2	0.008824	7.061	7377.04	0	0	TRUE
20140618_69488Karla_Candida	Uncategorized Sample	bsa	BSA.RAW (F006964)	Tax_Id=9913 Gene_Symbol=ALB Uncharacterized protein	IPI00708398		0	1	1	1	229	0.287	0	possibly correct	FALSE	BSA.1497.1497.2.dta	FKDLGEEHFK	?	?	0.996	35.9	30.1	7.45	2			625.318	1248.62	1249.62	2	0.007484	5.989	8548.03	0	0	TRUE
20140618_69488Karla_Candida	Uncategorized Sample	bsa	BSA.RAW (F006964)	Tax_Id=9913 Gene_Symbol=ALB Uncharacterized protein	IPI00708398		0	1	1	1	229	0.287	0	possibly correct	FALSE	BSA.1650.1650.2.dta	FKDLGEEHFK	?	?	0.996	36.3	29.9	4.8	2			625.318	1248.62	1249.62	2	0.008344	6.677	11792	0	0	TRUE
20140618_69488Karla_Candida	Uncategorized Sample	bsa	BSA.RAW (F006964)	Tax_Id=9913 Gene_Symbol=ALB Uncharacterized protein	IPI00708398		0	1	1	1	229	0.287	0	possibly correct	FALSE	BSA.1695.1695.2.dta	FKDLGEEHFK	?	?	0.997	38.4	29.9	7.28	2			625.318	1248.62	1249.62	2	0.008344	6.677	11214.4	0	0	TRUE
20140618_69488Karla_Candida	Uncategorized Sample	bsa	BSA.RAW (F006964)	Tax_Id=9913 Gene_Symbol=ALB Uncharacterized protein	IPI00708398		0	1	1	1	229	0.287	0	possibly correct	FALSE	BSA.1704.1704.3.dta	FKDLGEEHFK	?	?	0.997	39.2	29.9	10.9	2			417.215	1248.62	1249.62	3	0.008085	6.47	11332.8	0	0	TRUE
20140618_69488Karla_Candida	Uncategorized Sample	bsa	BSA.RAW (F006964)	Tax_Id=9913 Gene_Symbol=ALB Uncharacterized protein	IPI00708398		0	1	1	1	229	0.287	0	possibly correct	FALSE	BSA.1570.1570.2.dta	FKDLGEEHFK	?	?	0.997	40.5	29.9	9.21	2			625.319	1248.62	1249.62	2	0.008584	6.869	14753.5	0	0	TRUE
20140618_69488Karla_Candida	Uncategorized Sample	bsa	BSA.RAW (F006964)	Tax_Id=9913 Gene_Symbol=ALB Uncharacterized protein	IPI00708398		0	1	1	1	229	0.287	0	possibly correct	FALSE	BSA.1248.1248.2.dta	FKDLGEEHFK	?	?	0.997	53.3	30.1	25.3	2			625.317	1248.62	1249.62	2	0.005534	4.429	32840.1	0	0	TRUE
20140618_69488Karla_Candida	Uncategorized Sample	bsa	BSA.RAW (F006964)	Tax_Id=9913 Gene_Symbol=ALB Uncharacterized protein	IPI00708398		0	1	1	1	229	0.287	0	possibly correct	FALSE	BSA.1291.1291.2.dta	FKDLGEEHFK	?	?	0.997	47.9	30.1	12.6	2			625.318	1248.62	1249.62	2	0.007124	5.701	273636	0	0	TRUE
20140618_69488Karla_Candida	Uncategorized Sample	bsa	BSA.RAW (F006964)	Tax_Id=9913 Gene_Symbol=ALB Uncharacterized protein	IPI00708398		0	1	1	1	229	0.287	0	possibly correct	FALSE	BSA.1339.1339.3.dta	FKDLGEEHFK	?	?	0.997	45.7	29.9	20.9	2			417.215	1248.62	1249.62	3	0.008634	6.909	29010.9	0	0	TRUE
20140618_69488Karla_Candida	Uncategorized Sample	bsa	BSA.RAW (F006964)	Tax_Id=9913 Gene_Symbol=ALB Uncharacterized protein	IPI00708398		0	1	1	1	229	0.287	0	possibly correct	FALSE	BSA.1630.1630.3.dta	FKDLGEEHFK	?	?	0.997	45.9	29.9	24	2			417.215	1248.62	1249.62	3	0.008445	6.758	7589.72	0	0	TRUE
20140618_69488Karla_Candida	Uncategorized Sample	bsa	BSA.RAW (F006964)	Tax_Id=9913 Gene_Symbol=ALB Uncharacterized protein	IPI00708398		0	1	1	1	229	0.287	0	possibly correct	FALSE	BSA.1564.1564.3.dta	FKDLGEEHFK	?	?	0.997	46.9	29.9	23.8	2			417.215	1248.62	1249.62	3	0.008085	6.47	12978.4	0	0	TRUE
20140618_69488Karla_Candida	Uncategorized Sample	bsa	BSA.RAW (F006964)	Tax_Id=9913 Gene_Symbol=ALB Uncharacterized protein	IPI00708398		0	1	1	1	229	0.287	0	possibly correct	FALSE	BSA.1250.1250.3.dta	FKDLGEEHFK	?	?	0.997	53.3	30.4	28.1	2			417.214	1248.62	1249.62	3	0.006435	5.15	58993	0	0	TRUE
20140618_69488Karla_Candida	Uncategorized Sample	bsa	BSA.RAW (F006964)	Tax_Id=9913 Gene_Symbol=ALB Uncharacterized protein	IPI00708398		0	1	1	1	229	0.287	0	possibly correct	FALSE	BSA.1292.1292.3.dta	FKDLGEEHFK	?	?	0.997	54.5	30.1	27.5	2			417.215	1248.62	1249.62	3	0.007623	6.1	270236	0	0	TRUE
20140618_69488Karla_Candida	Uncategorized Sample	bsa	BSA.RAW (F006964)	Tax_Id=9913 Gene_Symbol=ALB Uncharacterized protein	IPI00708398		0	1	1	1	229	0.287	0	possibly correct	FALSE	BSA.1415.1415.2.dta	FPKAEFVEVTK	?	?	0.997	58.3	27.6	43.6	2			647.859	1293.7	1294.7	2	0.007474	5.773	5904.8	0	0	TRUE
20140618_69488Karla_Candida	Uncategorized Sample	bsa	BSA.RAW (F006964)	Tax_Id=9913 Gene_Symbol=ALB Uncharacterized protein	IPI00708398		0	1	1	1	229	0.287	0	possibly correct	FALSE	BSA.1820.1820.2.dta	HLVDEPQNLIK	?	?	0.956	30.3	27.5	13.9	2			653.367	1304.72	1305.72	2	0.01002	7.677	3317.24	0	0	TRUE
20140618_69488Karla_Candida	Uncategorized Sample	bsa	BSA.RAW (F006964)	Tax_Id=9913 Gene_Symbol=ALB Uncharacterized protein	IPI00708398		0	1	1	1	229	0.287	0	possibly correct	FALSE	BSA.1862.1862.2.dta	HLVDEPQNLIK	?	?	0.972	36	27.1	28.2	2			653.369	1304.72	1305.72	2	0.01417	10.86	5134.29	0	0	TRUE
20140618_69488Karla_Candida	Uncategorized Sample	bsa	BSA.RAW (F006964)	Tax_Id=9913 Gene_Symbol=ALB Uncharacterized protein	IPI00708398		0	1	1	1	229	0.287	0	possibly correct	FALSE	BSA.2055.2055.2.dta	HLVDEPQNLIK	?	?	0.984	34.6	27.5	26.2	2			653.367	1304.72	1305.72	2	0.01038	7.953	8133.01	0	0	TRUE
20140618_69488Karla_Candida	Uncategorized Sample	bsa	BSA.RAW (F006964)	Tax_Id=9913 Gene_Symbol=ALB Uncharacterized protein	IPI00708398		0	1	1	1	229	0.287	0	possibly correct	FALSE	BSA.1509.1509.2.dta	HLVDEPQNLIK	?	?	0.997	36.7	27.6	25	2			653.366	1304.72	1305.72	2	0.009044	6.926	60796.3	0	0	TRUE
20140618_69488Karla_Candida	Uncategorized Sample	bsa	BSA.RAW (F006964)	Tax_Id=9913 Gene_Symbol=ALB Uncharacterized protein	IPI00708398		0	1	1	1	229	0.287	0	possibly correct	FALSE	BSA.1660.1660.2.dta	HLVDEPQNLIK	?	?	0.997	37	27.6	27.4	2			653.366	1304.72	1305.72	2	0.008554	6.551	19626.8	0	0	TRUE
20140618_69488Karla_Candida	Uncategorized Sample	bsa	BSA.RAW (F006964)	Tax_Id=9913 Gene_Symbol=ALB Uncharacterized protein	IPI00708398		0	1	1	1	229	0.287	0	possibly correct	FALSE	BSA.2013.2013.2.dta	HLVDEPQNLIK	?	?	0.997	38.1	28	26.8	2			653.366	1304.72	1305.72	2	0.007944	6.084	4142.03	0	0	TRUE
20140618_69488Karla_Candida	Uncategorized Sample	bsa	BSA.RAW (F006964)	Tax_Id=9913 Gene_Symbol=ALB Uncharacterized protein	IPI00708398		0	1	1	1	229	0.287	0	possibly correct	FALSE	BSA.1746.1746.2.dta	HLVDEPQNLIK	?	?	0.997	38.1	27.6	26.9	2			653.366	1304.72	1305.72	2	0.008674	6.643	2961.87	0	0	TRUE
20140618_69488Karla_Candida	Uncategorized Sample	bsa	BSA.RAW (F006964)	Tax_Id=9913 Gene_Symbol=ALB Uncharacterized protein	IPI00708398		0	1	1	1	229	0.287	0	possibly correct	FALSE	BSA.1550.1550.2.dta	HLVDEPQNLIK	?	?	0.997	39.3	28	29.8	2			653.366	1304.72	1305.72	2	0.007824	5.992	48646.5	0	0	TRUE
20140618_69488Karla_Candida	Uncategorized Sample	bsa	BSA.RAW (F006964)	Tax_Id=9913 Gene_Symbol=ALB Uncharacterized protein	IPI00708398		0	1	1	1	229	0.287	0	possibly correct	FALSE	BSA.1619.1619.2.dta	HLVDEPQNLIK	?	?	0.997	39.7	27.6	22.6	2			653.366	1304.72	1305.72	2	0.008554	6.551	14195.8	0	0	TRUE
20140618_69488Karla_Candida	Uncategorized Sample	bsa	BSA.RAW (F006964)	Tax_Id=9913 Gene_Symbol=ALB Uncharacterized protein	IPI00708398		0	1	1	1	229	0.287	0	possibly correct	FALSE	BSA.1401.1401.2.dta	HLVDEPqNLIK	?	?	0.997	40.7	28.5	5.14	2		q7: Deamidated (+0.98)	653.858	1305.7	1306.7	2	0.009158	7.008	790093	0	0	TRUE
20140618_69488Karla_Candida	Uncategorized Sample	bsa	BSA.RAW (F006964)	Tax_Id=9913 Gene_Symbol=ALB Uncharacterized protein	IPI00708398		0	1	1	1	229	0.287	0	possibly correct	FALSE	BSA.1701.1701.2.dta	HLVDEPQNLIK	?	?	0.997	40.6	27.6	31.2	2			653.366	1304.72	1305.72	2	0.008924	6.835	18593.7	0	0	TRUE
20140618_69488Karla_Candida	Uncategorized Sample	bsa	BSA.RAW (F006964)	Tax_Id=9913 Gene_Symbol=ALB Uncharacterized protein	IPI00708398		0	1	1	1	229	0.287	0	possibly correct	FALSE	BSA.1465.1465.2.dta	HLVDEPQNLIK	?	?	0.997	46.6	28	37.7	2			653.365	1304.72	1305.72	2	0.007094	5.433	14808.9	0	0	TRUE
20140618_69488Karla_Candida	Uncategorized Sample	bsa	BSA.RAW (F006964)	Tax_Id=9913 Gene_Symbol=ALB Uncharacterized protein	IPI00708398		0	1	1	1	229	0.287	0	possibly correct	FALSE	BSA.1357.1357.2.dta	HLVDEPQNLIK	?	?	0.997	47.8	28	39	2			653.366	1304.72	1305.72	2	0.007824	5.992	536521	0	0	TRUE
20140618_69488Karla_Candida	Uncategorized Sample	bsa	BSA.RAW (F006964)	Tax_Id=9913 Gene_Symbol=ALB Uncharacterized protein	IPI00708398		0	1	1	1	229	0.287	0	possibly correct	FALSE	BSA.1781.1781.2.dta	HLVDEPQNLIK	?	?	0.997	60.2	28	43.6	2			653.366	1304.72	1305.72	2	0.007824	5.992	3976.18	0	0	TRUE
20140618_69488Karla_Candida	Uncategorized Sample	bsa	BSA.RAW (F006964)	Tax_Id=9913 Gene_Symbol=ALB Uncharacterized protein	IPI00708398		0	1	1	1	229	0.287	0	possibly correct	FALSE	BSA.1427.1427.3.dta	HLVDEPQNLIKqNcDQFEK	?	?	0.997	48	30.7	1.26	2		q12: Deamidated (+0.98), c14: Carbamidomethyl (+57.02)	786.052	2355.13	2356.12	3	0.01604	6.809	158747	0	0	TRUE
20140618_69488Karla_Candida	Uncategorized Sample	bsa	BSA.RAW (F006964)	Tax_Id=9913 Gene_Symbol=ALB Uncharacterized protein	IPI00708398		0	1	1	1	229	0.287	0	possibly correct	FALSE	BSA.1428.1428.2.dta	HLVDEPQNLIKqNcDQFEK	?	?	0.997	72.9	30.5	13.8	2		q12: Deamidated (+0.98), c14: Carbamidomethyl (+57.02)	1178.57	2355.13	2356.12	2	0.01508	6.401	113394	0	0	TRUE
20140618_69488Karla_Candida	Uncategorized Sample	bsa	BSA.RAW (F006964)	Tax_Id=9913 Gene_Symbol=ALB Uncharacterized protein	IPI00708398		0	1	1	1	229	0.287	0	possibly correct	FALSE	BSA.1512.1512.2.dta	HPEYAVSVLLR	?	?	0.997	55.2	26.6	42.2	2			642.363	1282.71	1283.71	2	0.007784	6.064	125429	0	0	TRUE
20140618_69488Karla_Candida	Uncategorized Sample	bsa	BSA.RAW (F006964)	Tax_Id=9913 Gene_Symbol=ALB Uncharacterized protein	IPI00708398		0	1	1	1	229	0.287	0	possibly correct	FALSE	BSA.1666.1666.3.dta	HPYFYAPELLYYANK	?	?	0.979	30	30.8	23.6	2			630.318	1887.93	1888.93	3	0.01367	7.238	26134	0	0	TRUE
20140618_69488Karla_Candida	Uncategorized Sample	bsa	BSA.RAW (F006964)	Tax_Id=9913 Gene_Symbol=ALB Uncharacterized protein	IPI00708398		0	1	1	1	229	0.287	0	possibly correct	FALSE	BSA.1665.1665.2.dta	HPYFYAPELLYYANK	?	?	0.997	58.2	30.7	48.3	2			944.974	1887.93	1888.93	2	0.01302	6.895	103433	0	0	TRUE
20140618_69488Karla_Candida	Uncategorized Sample	bsa	BSA.RAW (F006964)	Tax_Id=9913 Gene_Symbol=ALB Uncharacterized protein	IPI00708398		0	1	1	1	229	0.287	0	possibly correct	FALSE	BSA.2078.2078.2.dta	KVPQVSTPTLVEVSR	?	?	0.997	43.2	25	40.2	2			820.48	1638.94	1639.94	2	0.0141	8.6	9619.01	0	0	TRUE
20140618_69488Karla_Candida	Uncategorized Sample	bsa	BSA.RAW (F006964)	Tax_Id=9913 Gene_Symbol=ALB Uncharacterized protein	IPI00708398		0	1	1	1	229	0.287	0	possibly correct	FALSE	BSA.1953.1953.2.dta	KVPQVSTPTLVEVSR	?	?	0.997	52.5	25	48.5	2			820.481	1638.95	1639.94	2	0.0163	9.942	8269.64	0	0	TRUE
20140618_69488Karla_Candida	Uncategorized Sample	bsa	BSA.RAW (F006964)	Tax_Id=9913 Gene_Symbol=ALB Uncharacterized protein	IPI00708398		0	1	1	1	229	0.287	0	possibly correct	FALSE	BSA.1714.1714.3.dta	KVPQVSTPTLVEVSR	?	?	0.997	43.4	25	31.5	2			547.321	1638.94	1639.94	3	0.01146	6.99	14464.6	0	0	TRUE
20140618_69488Karla_Candida	Uncategorized Sample	bsa	BSA.RAW (F006964)	Tax_Id=9913 Gene_Symbol=ALB Uncharacterized protein	IPI00708398		0	1	1	1	229	0.287	0	possibly correct	FALSE	BSA.1838.1838.2.dta	KVPQVSTPTLVEVSR	?	?	0.997	66.1	25	64.1	2			820.479	1638.94	1639.94	2	0.01374	8.381	12248.4	0	0	TRUE
20140618_69488Karla_Candida	Uncategorized Sample	bsa	BSA.RAW (F006964)	Tax_Id=9913 Gene_Symbol=ALB Uncharacterized protein	IPI00708398		0	1	1	1	229	0.287	0	possibly correct	FALSE	BSA.2037.2037.2.dta	KVPQVSTPTLVEVSR	?	?	0.997	66.3	25	53	2			820.48	1638.94	1639.94	2	0.01422	8.673	10324.3	0	0	TRUE
20140618_69488Karla_Candida	Uncategorized Sample	bsa	BSA.RAW (F006964)	Tax_Id=9913 Gene_Symbol=ALB Uncharacterized protein	IPI00708398		0	1	1	1	229	0.287	0	possibly correct	FALSE	BSA.1668.1668.3.dta	KVPQVSTPTLVEVSR	?	?	0.997	50.9	25	45.9	2			547.321	1638.94	1639.94	3	0.01202	7.326	17042.5	0	0	TRUE
20140618_69488Karla_Candida	Uncategorized Sample	bsa	BSA.RAW (F006964)	Tax_Id=9913 Gene_Symbol=ALB Uncharacterized protein	IPI00708398		0	1	1	1	229	0.287	0	possibly correct	FALSE	BSA.1800.1800.2.dta	KVPQVSTPTLVEVSR	?	?	0.997	68.8	25	66.7	2			820.479	1638.94	1639.94	2	0.01288	7.856	17459.5	0	0	TRUE
20140618_69488Karla_Candida	Uncategorized Sample	bsa	BSA.RAW (F006964)	Tax_Id=9913 Gene_Symbol=ALB Uncharacterized protein	IPI00708398		0	1	1	1	229	0.287	0	possibly correct	FALSE	BSA.1884.1884.2.dta	KVPQVSTPTLVEVSR	?	?	0.997	71.2	25	65.9	2			820.481	1638.95	1639.94	2	0.01667	10.17	9362.8	0	0	TRUE
20140618_69488Karla_Candida	Uncategorized Sample	bsa	BSA.RAW (F006964)	Tax_Id=9913 Gene_Symbol=ALB Uncharacterized protein	IPI00708398		0	1	1	1	229	0.287	0	possibly correct	FALSE	BSA.1767.1767.2.dta	KVPQVSTPTLVEVSR	?	?	0.997	72.6	25	67.4	2			820.479	1638.94	1639.94	2	0.01374	8.381	16221.7	0	0	TRUE
20140618_69488Karla_Candida	Uncategorized Sample	bsa	BSA.RAW (F006964)	Tax_Id=9913 Gene_Symbol=ALB Uncharacterized protein	IPI00708398		0	1	1	1	229	0.287	0	possibly correct	FALSE	BSA.1437.1437.3.dta	KVPQVSTPTLVEVSR	?	?	0.997	57.8	25	43.7	2			547.321	1638.94	1639.94	3	0.01001	6.101	128180	0	0	TRUE
20140618_69488Karla_Candida	Uncategorized Sample	bsa	BSA.RAW (F006964)	Tax_Id=9913 Gene_Symbol=ALB Uncharacterized protein	IPI00708398		0	1	1	1	229	0.287	0	possibly correct	FALSE	BSA.1646.1646.2.dta	KVPQVSTPTLVEVSR	?	?	0.997	66.3	25	63.3	2			820.478	1638.94	1639.94	2	0.01093	6.667	42319.4	0	0	TRUE
20140618_69488Karla_Candida	Uncategorized Sample	bsa	BSA.RAW (F006964)	Tax_Id=9913 Gene_Symbol=ALB Uncharacterized protein	IPI00708398		0	1	1	1	229	0.287	0	possibly correct	FALSE	BSA.1997.1997.2.dta	KVPQVSTPTLVEVSR	?	?	0.997	66.8	25	59.8	2			820.477	1638.94	1639.94	2	0.009464	5.771	13590.9	0	0	TRUE
20140618_69488Karla_Candida	Uncategorized Sample	bsa	BSA.RAW (F006964)	Tax_Id=9913 Gene_Symbol=ALB Uncharacterized protein	IPI00708398		0	1	1	1	229	0.287	0	possibly correct	FALSE	BSA.1887.1887.2.dta	KVPQVSTPTLVEVSR	?	?	0.997	68.3	25	65.4	2			820.478	1638.94	1639.94	2	0.01081	6.594	13141.5	0	0	TRUE
20140618_69488Karla_Candida	Uncategorized Sample	bsa	BSA.RAW (F006964)	Tax_Id=9913 Gene_Symbol=ALB Uncharacterized protein	IPI00708398		0	1	1	1	229	0.287	0	possibly correct	FALSE	BSA.2050.2050.2.dta	KVPQVSTPTLVEVSR	?	?	0.997	68.8	25	63.5	2			820.478	1638.94	1639.94	2	0.01166	7.112	13072.5	0	0	TRUE
20140618_69488Karla_Candida	Uncategorized Sample	bsa	BSA.RAW (F006964)	Tax_Id=9913 Gene_Symbol=ALB Uncharacterized protein	IPI00708398		0	1	1	1	229	0.287	0	possibly correct	FALSE	BSA.1681.1681.2.dta	KVPQVSTPTLVEVSR	?	?	0.997	71.3	25	61	2			820.478	1638.94	1639.94	2	0.01056	6.442	27044.3	0	0	TRUE
20140618_69488Karla_Candida	Uncategorized Sample	bsa	BSA.RAW (F006964)	Tax_Id=9913 Gene_Symbol=ALB Uncharacterized protein	IPI00708398		0	1	1	1	229	0.287	0	possibly correct	FALSE	BSA.1387.1387.3.dta	KVPQVSTPTLVEVSR	?	?	0.997	64.8	25	48.8	2			547.321	1638.94	1639.94	3	0.009825	5.991	415378	0	0	TRUE
20140618_69488Karla_Candida	Uncategorized Sample	bsa	BSA.RAW (F006964)	Tax_Id=9913 Gene_Symbol=ALB Uncharacterized protein	IPI00708398		0	1	1	1	229	0.287	0	possibly correct	FALSE	BSA.1528.1528.2.dta	KVPQVSTPTLVEVSR	?	?	0.997	76.5	25	66.1	2			820.477	1638.94	1639.94	2	0.009464	5.771	45160.7	0	0	TRUE
20140618_69488Karla_Candida	Uncategorized Sample	bsa	BSA.RAW (F006964)	Tax_Id=9913 Gene_Symbol=ALB Uncharacterized protein	IPI00708398		0	1	1	1	229	0.287	0	possibly correct	FALSE	BSA.1435.1435.2.dta	KVPQVSTPTLVEVSR	?	?	0.997	77	25	68.3	2			820.478	1638.94	1639.94	2	0.009954	6.07	307292	0	0	TRUE
20140618_69488Karla_Candida	Uncategorized Sample	bsa	BSA.RAW (F006964)	Tax_Id=9913 Gene_Symbol=ALB Uncharacterized protein	IPI00708398		0	1	1	1	229	0.287	0	possibly correct	FALSE	BSA.1552.1552.3.dta	KVPQVSTPTLVEVSR	?	?	0.997	68.1	25	56.8	2			547.321	1638.94	1639.94	3	0.01001	6.101	10143.4	0	0	TRUE
20140618_69488Karla_Candida	Uncategorized Sample	bsa	BSA.RAW (F006964)	Tax_Id=9913 Gene_Symbol=ALB Uncharacterized protein	IPI00708398		0	1	1	1	229	0.287	0	possibly correct	FALSE	BSA.1793.1793.2.dta	KVPQVSTPTLVEVSR	?	?	0.997	83.6	25	74.8	2			820.478	1638.94	1639.94	2	0.01117	6.814	14171	0	0	TRUE
20140618_69488Karla_Candida	Uncategorized Sample	bsa	BSA.RAW (F006964)	Tax_Id=9913 Gene_Symbol=ALB Uncharacterized protein	IPI00708398		0	1	1	1	229	0.287	0	possibly correct	FALSE	BSA.1712.1712.2.dta	KVPQVSTPTLVEVSR	?	?	0.997	83.7	25	78.9	2			820.478	1638.94	1639.94	2	0.01117	6.814	32413.6	0	0	TRUE
20140618_69488Karla_Candida	Uncategorized Sample	bsa	BSA.RAW (F006964)	Tax_Id=9913 Gene_Symbol=ALB Uncharacterized protein	IPI00708398		0	1	1	1	229	0.287	0	possibly correct	FALSE	BSA.1624.1624.2.dta	KVPQVSTPTLVEVSR	?	?	0.997	88.3	25	74.5	2			820.478	1638.94	1639.94	2	0.009954	6.07	41870.4	0	0	TRUE
20140618_69488Karla_Candida	Uncategorized Sample	bsa	BSA.RAW (F006964)	Tax_Id=9913 Gene_Symbol=ALB Uncharacterized protein	IPI00708398		0	1	1	1	229	0.287	0	possibly correct	FALSE	BSA.1567.1567.2.dta	KVPQVSTPTLVEVSR	?	?	0.997	88.8	25	83.4	2			820.479	1638.94	1639.94	2	0.01227	7.484	57313.9	0	0	TRUE
20140618_69488Karla_Candida	Uncategorized Sample	bsa	BSA.RAW (F006964)	Tax_Id=9913 Gene_Symbol=ALB Uncharacterized protein	IPI00708398		0	1	1	1	229	0.287	0	possibly correct	FALSE	BSA.1480.1480.2.dta	KVPQVSTPTLVEVSR	?	?	0.997	89.2	25	74.6	2			820.477	1638.94	1639.94	2	0.009594	5.85	95431	0	0	TRUE
20140618_69488Karla_Candida	Uncategorized Sample	bsa	BSA.RAW (F006964)	Tax_Id=9913 Gene_Symbol=ALB Uncharacterized protein	IPI00708398		0	1	1	1	229	0.287	0	possibly correct	FALSE	BSA.1382.1382.2.dta	KVPQVSTPTLVEVSR	?	?	0.997	97.5	25	82.7	2			820.477	1638.94	1639.94	2	0.009344	5.698	308034	0	0	TRUE
20140618_69488Karla_Candida	Uncategorized Sample	bsa	BSA.RAW (F006964)	Tax_Id=9913 Gene_Symbol=ALB Uncharacterized protein	IPI00708398		0	1	1	1	229	0.287	0	possibly correct	FALSE	BSA.1304.1304.2.dta	LAKEYEATLEEccAK	?	?	0.997	79.5	28.7	64.8	2		c12: Carbamidomethyl (+57.02), c13: Carbamidomethyl (+57.02)	907.924	1813.83	1814.83	2	0.01042	5.743	74212.6	0	0	TRUE
20140618_69488Karla_Candida	Uncategorized Sample	bsa	BSA.RAW (F006964)	Tax_Id=9913 Gene_Symbol=ALB Uncharacterized protein	IPI00708398		0	1	1	1	229	0.287	0	possibly correct	FALSE	BSA.1221.1221.2.dta	LcVLHEKTPVSEK	?	?	0.997	62.3	28.7	42.6	2		c2: Carbamidomethyl (+57.02)	770.418	1538.82	1539.82	2	0.008309	5.396	80219.1	0	0	TRUE
20140618_69488Karla_Candida	Uncategorized Sample	bsa	BSA.RAW (F006964)	Tax_Id=9913 Gene_Symbol=ALB Uncharacterized protein	IPI00708398		0	1	1	1	229	0.287	0	possibly correct	FALSE	BSA.1579.1579.2.dta	LFTFHADIcTLPDTEK	?	?	0.997	72.7	30.3	47.2	2		c9: Carbamidomethyl (+57.02)	954.47	1906.93	1907.92	2	0.01155	6.053	17081.2	0	0	TRUE
20140618_69488Karla_Candida	Uncategorized Sample	bsa	BSA.RAW (F006964)	Tax_Id=9913 Gene_Symbol=ALB Uncharacterized protein	IPI00708398		0	1	1	1	229	0.287	0	possibly correct	FALSE	BSA.1834.1834.2.dta	LGEYGFQNALIVR	?	?	0.997	42.6	28.1	34.1	2			740.409	1478.8	1479.8	2	0.01468	9.923	2866.87	0	0	TRUE
20140618_69488Karla_Candida	Uncategorized Sample	bsa	BSA.RAW (F006964)	Tax_Id=9913 Gene_Symbol=ALB Uncharacterized protein	IPI00708398		0	1	1	1	229	0.287	0	possibly correct	FALSE	BSA.1784.1784.2.dta	LGEYGFQNALIVR	?	?	0.997	63.1	28	52.3	2			740.409	1478.8	1479.8	2	0.0159	10.75	5148.85	0	0	TRUE
20140618_69488Karla_Candida	Uncategorized Sample	bsa	BSA.RAW (F006964)	Tax_Id=9913 Gene_Symbol=ALB Uncharacterized protein	IPI00708398		0	1	1	1	229	0.287	0	possibly correct	FALSE	BSA.1689.1689.2.dta	LGEYGFQNALIVR	?	?	0.997	62.8	28.3	44.5	2			740.407	1478.8	1479.8	2	0.01114	7.531	31016.6	0	0	TRUE
20140618_69488Karla_Candida	Uncategorized Sample	bsa	BSA.RAW (F006964)	Tax_Id=9913 Gene_Symbol=ALB Uncharacterized protein	IPI00708398		0	1	1	1	229	0.287	0	possibly correct	FALSE	BSA.1721.1721.2.dta	LGEYGFQNALIVR	?	?	0.997	67.9	28.3	54.8	2			740.407	1478.8	1479.8	2	0.01114	7.531	24435.7	0	0	TRUE
20140618_69488Karla_Candida	Uncategorized Sample	bsa	BSA.RAW (F006964)	Tax_Id=9913 Gene_Symbol=ALB Uncharacterized protein	IPI00708398		0	1	1	1	229	0.287	0	possibly correct	FALSE	BSA.1654.1654.2.dta	LGEYGFQnALIVR	?	?	0.997	78.9	28.7	1.3	2		n8: Deamidated (+0.98)	740.9	1479.79	1480.78	2	0.01358	9.169	115374	0	0	TRUE
20140618_69488Karla_Candida	Uncategorized Sample	bsa	BSA.RAW (F006964)	Tax_Id=9913 Gene_Symbol=ALB Uncharacterized protein	IPI00708398		0	1	1	1	229	0.287	0	possibly correct	FALSE	BSA.1610.1610.2.dta	LGEYGFQnALIVR	?	?	0.997	71.3	28.9	5.27	2		n8: Deamidated (+0.98)	740.899	1479.78	1480.78	2	0.01114	7.522	305913	0	0	TRUE
20140618_69488Karla_Candida	Uncategorized Sample	bsa	BSA.RAW (F006964)	Tax_Id=9913 Gene_Symbol=ALB Uncharacterized protein	IPI00708398		0	1	1	1	229	0.287	0	possibly correct	FALSE	BSA.1632.1632.2.dta	LGEYGFQNALIVR	?	?	0.997	72.9	28.2	63.2	2			740.406	1478.8	1479.8	2	0.008824	5.963	506154	0	0	TRUE
20140618_69488Karla_Candida	Uncategorized Sample	bsa	BSA.RAW (F006964)	Tax_Id=9913 Gene_Symbol=ALB Uncharacterized protein	IPI00708398		0	1	1	1	229	0.287	0	possibly correct	FALSE	BSA.1673.1673.2.dta	LKEccDKPLLEK	?	?	0.979	30.7	30.8	4.53	2		c4: Carbamidomethyl (+57.02), c5: Carbamidomethyl (+57.02)	766.9	1531.79	1532.78	2	0.01154	7.531	13511.7	0	0	TRUE
20140618_69488Karla_Candida	Uncategorized Sample	bsa	BSA.RAW (F006964)	Tax_Id=9913 Gene_Symbol=ALB Uncharacterized protein	IPI00708398		0	1	1	1	229	0.287	0	possibly correct	FALSE	BSA.1218.1218.3.dta	LKEccDKPLLEK	?	?	0.997	38.7	30.8	24.4	2		c4: Carbamidomethyl (+57.02), c5: Carbamidomethyl (+57.02)	511.602	1531.78	1532.78	3	0.008564	5.587	99516.9	0	0	TRUE
20140618_69488Karla_Candida	Uncategorized Sample	bsa	BSA.RAW (F006964)	Tax_Id=9913 Gene_Symbol=ALB Uncharacterized protein	IPI00708398		0	1	1	1	229	0.287	0	possibly correct	FALSE	BSA.1171.1171.3.dta	LKEccDKPLLEK	?	?	0.997	39.2	30.8	19.6	2		c4: Carbamidomethyl (+57.02), c5: Carbamidomethyl (+57.02)	511.602	1531.78	1532.78	3	0.008933	5.828	420571	0	0	TRUE
20140618_69488Karla_Candida	Uncategorized Sample	bsa	BSA.RAW (F006964)	Tax_Id=9913 Gene_Symbol=ALB Uncharacterized protein	IPI00708398		0	1	1	1	229	0.287	0	possibly correct	FALSE	BSA.1262.1262.2.dta	LKEccDKPLLEK	?	?	0.997	52.9	30.9	23.5	2		c4: Carbamidomethyl (+57.02), c5: Carbamidomethyl (+57.02)	766.9	1531.78	1532.78	2	0.01044	6.813	47141.1	0	0	TRUE
20140618_69488Karla_Candida	Uncategorized Sample	bsa	BSA.RAW (F006964)	Tax_Id=9913 Gene_Symbol=ALB Uncharacterized protein	IPI00708398		0	1	1	1	229	0.287	0	possibly correct	FALSE	BSA.1170.1170.2.dta	LKEccDKPLLEK	?	?	0.997	55.8	30.8	32.5	2		c4: Carbamidomethyl (+57.02), c5: Carbamidomethyl (+57.02)	766.898	1531.78	1532.78	2	0.008243	5.378	596442	0	0	TRUE
20140618_69488Karla_Candida	Uncategorized Sample	bsa	BSA.RAW (F006964)	Tax_Id=9913 Gene_Symbol=ALB Uncharacterized protein	IPI00708398		0	1	1	1	229	0.287	0	possibly correct	FALSE	BSA.1216.1216.2.dta	LKEccDKPLLEK	?	?	0.997	66.3	30.8	42.1	2		c4: Carbamidomethyl (+57.02), c5: Carbamidomethyl (+57.02)	766.898	1531.78	1532.78	2	0.008003	5.221	175372	0	0	TRUE
20140618_69488Karla_Candida	Uncategorized Sample	bsa	BSA.RAW (F006964)	Tax_Id=9913 Gene_Symbol=ALB Uncharacterized protein	IPI00708398		0	1	1	1	229	0.287	0	possibly correct	FALSE	BSA.1309.1309.2.dta	LKEccDKPLLEK	?	?	0.997	68.6	30.8	46.2	2		c4: Carbamidomethyl (+57.02), c5: Carbamidomethyl (+57.02)	766.899	1531.78	1532.78	2	0.009223	6.017	12124.1	0	0	TRUE
20140618_69488Karla_Candida	Uncategorized Sample	bsa	BSA.RAW (F006964)	Tax_Id=9913 Gene_Symbol=ALB Uncharacterized protein	IPI00708398		0	1	1	1	229	0.287	0	possibly correct	FALSE	BSA.1360.1360.2.dta	LKHLVDEPQNLIK	?	?	0.997	61.1	25	47.9	2			773.956	1545.9	1546.9	2	0.009634	6.228	83874.9	0	0	TRUE
20140618_69488Karla_Candida	Uncategorized Sample	bsa	BSA.RAW (F006964)	Tax_Id=9913 Gene_Symbol=ALB Uncharacterized protein	IPI00708398		0	1	1	1	229	0.287	0	possibly correct	FALSE	BSA.1412.1412.3.dta	LKPDPNTLcDEFK	?	?	0.97	28.1	30.1	23.6	2		c9: Carbamidomethyl (+57.02)	526.264	1575.77	1576.77	3	0.009468	6.004	80220.3	0	0	TRUE
20140618_69488Karla_Candida	Uncategorized Sample	bsa	BSA.RAW (F006964)	Tax_Id=9913 Gene_Symbol=ALB Uncharacterized protein	IPI00708398		0	1	1	1	229	0.287	0	possibly correct	FALSE	BSA.1407.1407.2.dta	LKPDPNTLcDEFK	?	?	0.997	38.6	30.2	28.3	2		c9: Carbamidomethyl (+57.02)	788.892	1575.77	1576.77	2	0.008989	5.701	171223	0	0	TRUE
20140618_69488Karla_Candida	Uncategorized Sample	bsa	BSA.RAW (F006964)	Tax_Id=9913 Gene_Symbol=ALB Uncharacterized protein	IPI00708398		0	1	1	1	229	0.287	0	possibly correct	FALSE	BSA.1728.1728.2.dta	LKPDPNTLcDEFKADEK	?	?	0.986	31.8	30.5	25	2		c9: Carbamidomethyl (+57.02)	1010.49	2018.97	2019.97	2	0.01139	5.638	7453.1	0	0	TRUE
20140618_69488Karla_Candida	Uncategorized Sample	bsa	BSA.RAW (F006964)	Tax_Id=9913 Gene_Symbol=ALB Uncharacterized protein	IPI00708398		0	1	1	1	229	0.287	0	possibly correct	FALSE	BSA.1436.1436.3.dta	LKPDPNTLcDEFKADEK	?	?	0.992	33.1	30.5	23.3	2		c9: Carbamidomethyl (+57.02)	673.999	2018.97	2019.97	3	0.01163	5.756	184258	0	0	TRUE
20140618_69488Karla_Candida	Uncategorized Sample	bsa	BSA.RAW (F006964)	Tax_Id=9913 Gene_Symbol=ALB Uncharacterized protein	IPI00708398		0	1	1	1	229	0.287	0	possibly correct	FALSE	BSA.1672.1672.2.dta	LKPDPNTLcDEFKADEK	?	?	0.997	38.9	30.5	34.4	2		c9: Carbamidomethyl (+57.02)	1010.5	2018.98	2019.97	2	0.01396	6.91	10993.6	0	0	TRUE
20140618_69488Karla_Candida	Uncategorized Sample	bsa	BSA.RAW (F006964)	Tax_Id=9913 Gene_Symbol=ALB Uncharacterized protein	IPI00708398		0	1	1	1	229	0.287	0	possibly correct	FALSE	BSA.1390.1390.3.dta	LKPDPNTLcDEFKADEK	?	?	0.997	39.1	30.4	31.9	2		c9: Carbamidomethyl (+57.02)	673.999	2018.97	2019.97	3	0.01217	6.024	1615880	0	0	TRUE
20140618_69488Karla_Candida	Uncategorized Sample	bsa	BSA.RAW (F006964)	Tax_Id=9913 Gene_Symbol=ALB Uncharacterized protein	IPI00708398		0	1	1	1	229	0.287	0	possibly correct	FALSE	BSA.1573.1573.2.dta	LKPDPNTLcDEFKADEK	?	?	0.997	46.2	30.5	39.6	2		c9: Carbamidomethyl (+57.02)	1010.5	2018.98	2019.97	2	0.01408	6.97	19141.7	0	0	TRUE
20140618_69488Karla_Candida	Uncategorized Sample	bsa	BSA.RAW (F006964)	Tax_Id=9913 Gene_Symbol=ALB Uncharacterized protein	IPI00708398		0	1	1	1	229	0.287	0	possibly correct	FALSE	BSA.1581.1581.2.dta	LKPDPNTLcDEFKADEK	?	?	0.997	47.7	30.5	38.8	2		c9: Carbamidomethyl (+57.02)	1010.49	2018.97	2019.97	2	0.01176	5.821	17636.4	0	0	TRUE
20140618_69488Karla_Candida	Uncategorized Sample	bsa	BSA.RAW (F006964)	Tax_Id=9913 Gene_Symbol=ALB Uncharacterized protein	IPI00708398		0	1	1	1	229	0.287	0	possibly correct	FALSE	BSA.1380.1380.2.dta	LKPDPNTLcDEFKADEK	?	?	0.997	50	30.4	42.8	2		c9: Carbamidomethyl (+57.02)	1010.49	2018.97	2019.97	2	0.01017	5.034	336412	0	0	TRUE
20140618_69488Karla_Candida	Uncategorized Sample	bsa	BSA.RAW (F006964)	Tax_Id=9913 Gene_Symbol=ALB Uncharacterized protein	IPI00708398		0	1	1	1	229	0.287	0	possibly correct	FALSE	BSA.1423.1423.2.dta	LKPDPNTLcDEFKADEK	?	?	0.997	51.7	30.5	42.3	2		c9: Carbamidomethyl (+57.02)	1010.49	2018.97	2019.97	2	0.01127	5.579	366300	0	0	TRUE
20140618_69488Karla_Candida	Uncategorized Sample	bsa	BSA.RAW (F006964)	Tax_Id=9913 Gene_Symbol=ALB Uncharacterized protein	IPI00708398		0	1	1	1	229	0.287	0	possibly correct	FALSE	BSA.1349.1349.2.dta	LKPDPNTLcDEFKADEKK	?	?	0.997	48.6	31.1	40.6	2		c9: Carbamidomethyl (+57.02)	1074.54	2147.07	2148.06	2	0.0121	5.632	160117	0	0	TRUE
20140618_69488Karla_Candida	Uncategorized Sample	bsa	BSA.RAW (F006964)	Tax_Id=9913 Gene_Symbol=ALB Uncharacterized protein	IPI00708398		0	1	1	1	229	0.287	0	possibly correct	FALSE	BSA.1397.1397.2.dta	LKPDPNTLcDEFKADEKK	?	?	0.997	57.8	31	47.3	2		c9: Carbamidomethyl (+57.02)	1074.54	2147.07	2148.06	2	0.01112	5.176	9393.2	0	0	TRUE
20140618_69488Karla_Candida	Uncategorized Sample	bsa	BSA.RAW (F006964)	Tax_Id=9913 Gene_Symbol=ALB Uncharacterized protein	IPI00708398		0	1	1	1	229	0.287	0	possibly correct	FALSE	BSA.1759.1759.2.dta	LVNELTEFAK	?	?	0.991	31.4	28.5	11.7	2			582.323	1162.63	1163.63	2	0.007114	6.114	3892.87	0	0	TRUE
20140618_69488Karla_Candida	Uncategorized Sample	bsa	BSA.RAW (F006964)	Tax_Id=9913 Gene_Symbol=ALB Uncharacterized protein	IPI00708398		0	1	1	1	229	0.287	0	possibly correct	FALSE	BSA.2006.2006.2.dta	LVNELTEFAK	?	?	0.994	32.9	28.5	19.6	2			582.323	1162.63	1163.63	2	0.007114	6.114	5173.49	0	0	TRUE
20140618_69488Karla_Candida	Uncategorized Sample	bsa	BSA.RAW (F006964)	Tax_Id=9913 Gene_Symbol=ALB Uncharacterized protein	IPI00708398		0	1	1	1	229	0.287	0	possibly correct	FALSE	BSA.2001.2001.2.dta	LVNELTEFAK	?	?	0.995	40.9	28.5	21.4	2			582.324	1162.63	1163.63	2	0.009434	8.107	5210.65	0	0	TRUE
20140618_69488Karla_Candida	Uncategorized Sample	bsa	BSA.RAW (F006964)	Tax_Id=9913 Gene_Symbol=ALB Uncharacterized protein	IPI00708398		0	1	1	1	229	0.287	0	possibly correct	FALSE	BSA.1544.1544.2.dta	LVnELTEFAK	?	?	0.996	47.2	28.4	36.5	2		n3: Deamidated (+0.98)	582.818	1163.62	1164.61	2	0.01371	11.77	992827	0	0	TRUE
20140618_69488Karla_Candida	Uncategorized Sample	bsa	BSA.RAW (F006964)	Tax_Id=9913 Gene_Symbol=ALB Uncharacterized protein	IPI00708398		0	1	1	1	229	0.287	0	possibly correct	FALSE	BSA.1505.1505.2.dta	LVnELTEFAK	?	?	0.997	37.1	28.9	22.4	2		n3: Deamidated (+0.98)	582.814	1163.61	1164.61	2	0.005768	4.953	115018	0	0	TRUE
20140618_69488Karla_Candida	Uncategorized Sample	bsa	BSA.RAW (F006964)	Tax_Id=9913 Gene_Symbol=ALB Uncharacterized protein	IPI00708398		0	1	1	1	229	0.287	0	possibly correct	FALSE	BSA.1836.1836.2.dta	LVNELTEFAK	?	?	0.997	49.3	28.4	32.1	2			582.323	1162.63	1163.63	2	0.008954	7.695	6057.72	0	0	TRUE
20140618_69488Karla_Candida	Uncategorized Sample	bsa	BSA.RAW (F006964)	Tax_Id=9913 Gene_Symbol=ALB Uncharacterized protein	IPI00708398		0	1	1	1	229	0.287	0	possibly correct	FALSE	BSA.2046.2046.2.dta	LVNELTEFAK	?	?	0.997	41.9	28.2	15.6	2			582.323	1162.63	1163.63	2	0.007734	6.646	5827.21	0	0	TRUE
20140618_69488Karla_Candida	Uncategorized Sample	bsa	BSA.RAW (F006964)	Tax_Id=9913 Gene_Symbol=ALB Uncharacterized protein	IPI00708398		0	1	1	1	229	0.287	0	possibly correct	FALSE	BSA.1655.1655.2.dta	LVNELTEFAK	?	?	0.997	50.7	28.2	29.7	2			582.323	1162.63	1163.63	2	0.007484	6.432	40440.2	0	0	TRUE
20140618_69488Karla_Candida	Uncategorized Sample	bsa	BSA.RAW (F006964)	Tax_Id=9913 Gene_Symbol=ALB Uncharacterized protein	IPI00708398		0	1	1	1	229	0.287	0	possibly correct	FALSE	BSA.1566.1566.2.dta	LVNELTEFAK	?	?	0.997	54.5	28.2	33.4	2			582.323	1162.63	1163.63	2	0.008214	7.059	163235	0	0	TRUE
20140618_69488Karla_Candida	Uncategorized Sample	bsa	BSA.RAW (F006964)	Tax_Id=9913 Gene_Symbol=ALB Uncharacterized protein	IPI00708398		0	1	1	1	229	0.287	0	possibly correct	FALSE	BSA.1698.1698.2.dta	LVNELTEFAK	?	?	0.997	55.4	28.2	34	2			582.323	1162.63	1163.63	2	0.007604	6.535	32424.9	0	0	TRUE
20140618_69488Karla_Candida	Uncategorized Sample	bsa	BSA.RAW (F006964)	Tax_Id=9913 Gene_Symbol=ALB Uncharacterized protein	IPI00708398		0	1	1	1	229	0.287	0	possibly correct	FALSE	BSA.1511.1511.2.dta	LVNELTEFAK	?	?	0.997	57.1	28.5	35.6	2			582.323	1162.63	1163.63	2	0.007244	6.225	227340	0	0	TRUE
20140618_69488Karla_Candida	Uncategorized Sample	bsa	BSA.RAW (F006964)	Tax_Id=9913 Gene_Symbol=ALB Uncharacterized protein	IPI00708398		0	1	1	1	229	0.287	0	possibly correct	FALSE	BSA.1611.1611.2.dta	LVNELTEFAK	?	?	0.997	58	28.2	36.7	2			582.323	1162.63	1163.63	2	0.007734	6.646	54792	0	0	TRUE
20140618_69488Karla_Candida	Uncategorized Sample	bsa	BSA.RAW (F006964)	Tax_Id=9913 Gene_Symbol=ALB Uncharacterized protein	IPI00708398		0	1	1	1	229	0.287	0	possibly correct	FALSE	BSA.1795.1795.2.dta	LVNELTEFAK	?	?	0.997	59.2	28.5	32.1	2			582.322	1162.63	1163.63	2	0.006874	5.907	6775.31	0	0	TRUE
20140618_69488Karla_Candida	Uncategorized Sample	bsa	BSA.RAW (F006964)	Tax_Id=9913 Gene_Symbol=ALB Uncharacterized protein	IPI00708398		0	1	1	1	229	0.287	0	possibly correct	FALSE	BSA.1458.1458.2.dta	LVVSTQTALA	?	?	0.997	57.6	27.4	44.4	2			501.798	1001.58	1002.58	2	0.005684	5.669	286631	0	0	TRUE
20140618_69488Karla_Candida	Uncategorized Sample	bsa	BSA.RAW (F006964)	Tax_Id=9913 Gene_Symbol=ALB Uncharacterized protein	IPI00708398		0	1	1	1	229	0.287	0	possibly correct	FALSE	BSA.1744.1744.2.dta	MPcTEDYLSLILNR	?	?	0.997	102	30	72.6	2		c3: Carbamidomethyl (+57.02)	862.925	1723.83	1724.83	2	0.007399	4.29	36456.7	0	0	TRUE
20140618_69488Karla_Candida	Uncategorized Sample	bsa	BSA.RAW (F006964)	Tax_Id=9913 Gene_Symbol=ALB Uncharacterized protein	IPI00708398		0	1	1	1	229	0.287	0	possibly correct	FALSE	BSA.1734.1734.2.dta	mPcTEDYLSLILNR	?	?	0.997	96	29.5	86.1	2		m1: Oxidation (+15.99), c3: Carbamidomethyl (+57.02)	870.925	1739.83	1740.83	2	0.01211	6.959	100050	0	0	TRUE
20140618_69488Karla_Candida	Uncategorized Sample	bsa	BSA.RAW (F006964)	Tax_Id=9913 Gene_Symbol=ALB Uncharacterized protein	IPI00708398		0	1	1	1	229	0.287	0	possibly correct	FALSE	BSA.1313.1313.3.dta	NEcFLSHKDDSPDLPK	?	?	0.991	30.9	28.8	22.1	2		c3: Carbamidomethyl (+57.02)	634.632	1900.87	1901.87	3	0.01176	6.183	106824	0	0	TRUE
20140618_69488Karla_Candida	Uncategorized Sample	bsa	BSA.RAW (F006964)	Tax_Id=9913 Gene_Symbol=ALB Uncharacterized protein	IPI00708398		0	1	1	1	229	0.287	0	possibly correct	FALSE	BSA.1302.1302.2.dta	NEcFLSHKDDSPDLPK	?	?	0.997	61.6	28.5	55.9	2		c3: Carbamidomethyl (+57.02)	951.443	1900.87	1901.87	2	0.009579	5.036	107468	0	0	TRUE
20140618_69488Karla_Candida	Uncategorized Sample	bsa	BSA.RAW (F006964)	Tax_Id=9913 Gene_Symbol=ALB Uncharacterized protein	IPI00708398		0	1	1	1	229	0.287	0	possibly correct	FALSE	BSA.1271.1271.3.dta	QEPERNEcFLSHKDDSPDLPK	?	?	0.992	32.8	30.2	23.4	2		c8: Carbamidomethyl (+57.02)	847.732	2540.18	2541.17	3	0.01454	5.722	339504	0	0	TRUE
20140618_69488Karla_Candida	Uncategorized Sample	bsa	BSA.RAW (F006964)	Tax_Id=9913 Gene_Symbol=ALB Uncharacterized protein	IPI00708398		0	1	1	1	229	0.287	0	possibly correct	FALSE	BSA.1272.1272.2.dta	QEPERNEcFLSHKDDSPDLPK	?	?	0.997	40.8	30.3	32.7	2		c8: Carbamidomethyl (+57.02)	1271.1	2540.18	2541.17	2	0.01656	6.516	160208	0	0	TRUE
20140618_69488Karla_Candida	Uncategorized Sample	bsa	BSA.RAW (F006964)	Tax_Id=9913 Gene_Symbol=ALB Uncharacterized protein	IPI00708398		0	1	1	1	229	0.287	0	possibly correct	FALSE	BSA.1347.1347.3.dta	qEPERNEcFLSHKDDSPDLPK	?	?	0.997	53.7	29.1	44.8	2		n-term: Gln->pyro-Glu (-17.03), c8: Carbamidomethyl (+57.02)	842.057	2523.15	2524.14	3	0.01576	6.243	295690	0	0	TRUE
20140618_69488Karla_Candida	Uncategorized Sample	bsa	BSA.RAW (F006964)	Tax_Id=9913 Gene_Symbol=ALB Uncharacterized protein	IPI00708398		0	1	1	1	229	0.287	0	possibly correct	FALSE	BSA.1338.1338.2.dta	qEPERNEcFLSHKDDSPDLPK	?	?	0.997	66.3	29.1	63	2		n-term: Gln->pyro-Glu (-17.03), c8: Carbamidomethyl (+57.02)	1262.58	2523.15	2524.14	2	0.01601	6.342	180472	0	0	TRUE
20140618_69488Karla_Candida	Uncategorized Sample	bsa	BSA.RAW (F006964)	Tax_Id=9913 Gene_Symbol=ALB Uncharacterized protein	IPI00708398		0	1	1	1	229	0.287	0	possibly correct	FALSE	BSA.1105.1105.2.dta	QNcDQFEK	?	?	0.988	26.9	25	17.5	2		c3: Carbamidomethyl (+57.02)	534.728	1067.44	1068.44	2	0.006309	5.905	859586	0	0	TRUE
20140618_69488Karla_Candida	Uncategorized Sample	bsa	BSA.RAW (F006964)	Tax_Id=9913 Gene_Symbol=ALB Uncharacterized protein	IPI00708398		0	1	1	1	229	0.287	0	possibly correct	FALSE	BSA.1219.1219.2.dta	qNcDQFEK	?	?	0.99	27.9	25	10.6	2		n-term: Gln->pyro-Glu (-17.03), c3: Carbamidomethyl (+57.02)	526.214	1050.41	1051.42	2	0.006007	5.713	124097	0	0	TRUE
20140618_69488Karla_Candida	Uncategorized Sample	bsa	BSA.RAW (F006964)	Tax_Id=9913 Gene_Symbol=ALB Uncharacterized protein	IPI00708398		0	1	1	1	229	0.287	0	possibly correct	FALSE	BSA.1791.1791.2.dta	RHPEYAVSVLLR	?	?	0.997	54.6	25	42.4	2			720.416	1438.82	1439.81	2	0.01215	8.441	12384.9	0	0	TRUE
20140618_69488Karla_Candida	Uncategorized Sample	bsa	BSA.RAW (F006964)	Tax_Id=9913 Gene_Symbol=ALB Uncharacterized protein	IPI00708398		0	1	1	1	229	0.287	0	possibly correct	FALSE	BSA.1831.1831.2.dta	RHPEYAVSVLLR	?	?	0.997	56.7	25.5	43.3	2			720.416	1438.82	1439.81	2	0.01349	9.372	6515.58	0	0	TRUE
20140618_69488Karla_Candida	Uncategorized Sample	bsa	BSA.RAW (F006964)	Tax_Id=9913 Gene_Symbol=ALB Uncharacterized protein	IPI00708398		0	1	1	1	229	0.287	0	possibly correct	FALSE	BSA.1460.1460.2.dta	RHPEYAVSVLLR	?	?	0.997	50.9	25.2	36.4	2			720.414	1438.81	1439.81	2	0.008004	5.559	798466	0	0	TRUE
20140618_69488Karla_Candida	Uncategorized Sample	bsa	BSA.RAW (F006964)	Tax_Id=9913 Gene_Symbol=ALB Uncharacterized protein	IPI00708398		0	1	1	1	229	0.287	0	possibly correct	FALSE	BSA.1678.1678.2.dta	RHPEYAVSVLLR	?	?	0.997	53.1	25.1	39.3	2			720.414	1438.81	1439.81	2	0.009954	6.913	30230.1	0	0	TRUE
20140618_69488Karla_Candida	Uncategorized Sample	bsa	BSA.RAW (F006964)	Tax_Id=9913 Gene_Symbol=ALB Uncharacterized protein	IPI00708398		0	1	1	1	229	0.287	0	possibly correct	FALSE	BSA.1760.1760.2.dta	RHPEYAVSVLLR	?	?	0.997	53.7	25.1	40.4	2			720.414	1438.81	1439.81	2	0.009594	6.663	7862.22	0	0	TRUE
20140618_69488Karla_Candida	Uncategorized Sample	bsa	BSA.RAW (F006964)	Tax_Id=9913 Gene_Symbol=ALB Uncharacterized protein	IPI00708398		0	1	1	1	229	0.287	0	possibly correct	FALSE	BSA.1636.1636.2.dta	RHPEYAVSVLLR	?	?	0.997	56	25.1	47.2	2			720.414	1438.81	1439.81	2	0.009954	6.913	28978.1	0	0	TRUE
20140618_69488Karla_Candida	Uncategorized Sample	bsa	BSA.RAW (F006964)	Tax_Id=9913 Gene_Symbol=ALB Uncharacterized protein	IPI00708398		0	1	1	1	229	0.287	0	possibly correct	FALSE	BSA.1590.1590.2.dta	RHPEYAVSVLLR	?	?	0.997	56.7	25.2	43.5	2			720.414	1438.81	1439.81	2	0.008494	5.899	42303.5	0	0	TRUE
20140618_69488Karla_Candida	Uncategorized Sample	bsa	BSA.RAW (F006964)	Tax_Id=9913 Gene_Symbol=ALB Uncharacterized protein	IPI00708398		0	1	1	1	229	0.287	0	possibly correct	FALSE	BSA.1546.1546.2.dta	RHPEYAVSVLLR	?	?	0.997	56.8	25.2	37	2			720.414	1438.81	1439.81	2	0.008614	5.983	76827.2	0	0	TRUE
20140618_69488Karla_Candida	Uncategorized Sample	bsa	BSA.RAW (F006964)	Tax_Id=9913 Gene_Symbol=ALB Uncharacterized protein	IPI00708398		0	1	1	1	229	0.287	0	possibly correct	FALSE	BSA.1500.1500.2.dta	RHPEYAVSVLLR	?	?	0.997	60.6	25.2	46	2			720.414	1438.81	1439.81	2	0.008494	5.899	203570	0	0	TRUE
20140618_69488Karla_Candida	Uncategorized Sample	bsa	BSA.RAW (F006964)	Tax_Id=9913 Gene_Symbol=ALB Uncharacterized protein	IPI00708398		0	1	1	1	229	0.287	0	possibly correct	FALSE	BSA.1710.1710.2.dta	RHPEYAVSVLLR	?	?	0.997	60.9	25.1	48.5	2			720.415	1438.81	1439.81	2	0.01007	6.997	26806.3	0	0	TRUE
20140618_69488Karla_Candida	Uncategorized Sample	bsa	BSA.RAW (F006964)	Tax_Id=9913 Gene_Symbol=ALB Uncharacterized protein	IPI00708398		0	1	1	1	229	0.287	0	possibly correct	FALSE	BSA.1677.1677.3.dta	RHPEYAVSVLLR	?	?	0.997	64	25.1	56.5	2			480.612	1438.81	1439.81	3	0.009975	6.928	46652.3	0	0	TRUE
20140618_69488Karla_Candida	Uncategorized Sample	bsa	BSA.RAW (F006964)	Tax_Id=9913 Gene_Symbol=ALB Uncharacterized protein	IPI00708398		0	1	1	1	229	0.287	0	possibly correct	FALSE	BSA.1634.1634.3.dta	RHPEYAVSVLLR	?	?	0.997	66.4	25.1	62.7	2			480.612	1438.81	1439.81	3	0.009153	6.357	36866.6	0	0	TRUE
20140618_69488Karla_Candida	Uncategorized Sample	bsa	BSA.RAW (F006964)	Tax_Id=9913 Gene_Symbol=ALB Uncharacterized protein	IPI00708398		0	1	1	1	229	0.287	0	possibly correct	FALSE	BSA.1589.1589.3.dta	RHPEYAVSVLLR	?	?	0.997	67.8	25.2	57.7	2			480.612	1438.81	1439.81	3	0.008235	5.72	44923.8	0	0	TRUE
20140618_69488Karla_Candida	Uncategorized Sample	bsa	BSA.RAW (F006964)	Tax_Id=9913 Gene_Symbol=ALB Uncharacterized protein	IPI00708398		0	1	1	1	229	0.287	0	possibly correct	FALSE	BSA.1459.1459.3.dta	RHPEYAVSVLLR	?	?	0.997	70.6	25.2	64	2			480.611	1438.81	1439.81	3	0.008145	5.657	1210340	0	0	TRUE
20140618_69488Karla_Candida	Uncategorized Sample	bsa	BSA.RAW (F006964)	Tax_Id=9913 Gene_Symbol=ALB Uncharacterized protein	IPI00708398		0	1	1	1	229	0.287	0	possibly correct	FALSE	BSA.1501.1501.3.dta	RHPEYAVSVLLR	?	?	0.997	72.3	25.2	67.4	2			480.612	1438.81	1439.81	3	0.008784	6.101	306433	0	0	TRUE
20140618_69488Karla_Candida	Uncategorized Sample	bsa	BSA.RAW (F006964)	Tax_Id=9913 Gene_Symbol=ALB Uncharacterized protein	IPI00708398		0	1	1	1	229	0.287	0	possibly correct	FALSE	BSA.1709.1709.3.dta	RHPEYAVSVLLR	?	?	0.997	75.2	25.1	70.5	2			480.612	1438.81	1439.81	3	0.009705	6.74	46805.1	0	0	TRUE
20140618_69488Karla_Candida	Uncategorized Sample	bsa	BSA.RAW (F006964)	Tax_Id=9913 Gene_Symbol=ALB Uncharacterized protein	IPI00708398		0	1	1	1	229	0.287	0	possibly correct	FALSE	BSA.1547.1547.3.dta	RHPEYAVSVLLR	?	?	0.997	81.9	25.2	72.2	2			480.611	1438.81	1439.81	3	0.007965	5.532	118159	0	0	TRUE
20140618_69488Karla_Candida	Uncategorized Sample	bsa	BSA.RAW (F006964)	Tax_Id=9913 Gene_Symbol=ALB Uncharacterized protein	IPI00708398		0	1	1	1	229	0.287	0	possibly correct	FALSE	BSA.1703.1703.2.dta	RHPYFYAPELLYYANK	?	?	0.997	58	30.9	52	2			1023.02	2044.03	2045.03	2	0.01385	6.774	19639	0	0	TRUE
20140618_69488Karla_Candida	Uncategorized Sample	bsa	BSA.RAW (F006964)	Tax_Id=9913 Gene_Symbol=ALB Uncharacterized protein	IPI00708398		0	1	1	1	229	0.287	0	possibly correct	FALSE	BSA.1659.1659.2.dta	RHPYFYAPELLYYANK	?	?	0.997	62.5	30.9	59	2			1023.02	2044.03	2045.03	2	0.01324	6.476	34375.3	0	0	TRUE
20140618_69488Karla_Candida	Uncategorized Sample	bsa	BSA.RAW (F006964)	Tax_Id=9913 Gene_Symbol=ALB Uncharacterized protein	IPI00708398		0	1	1	1	229	0.287	0	possibly correct	FALSE	BSA.1702.1702.3.dta	RHPYFYAPELLYYANK	?	?	0.997	57.7	30.8	46	2			682.352	2044.04	2045.03	3	0.01493	7.302	15187.6	0	0	TRUE
20140618_69488Karla_Candida	Uncategorized Sample	bsa	BSA.RAW (F006964)	Tax_Id=9913 Gene_Symbol=ALB Uncharacterized protein	IPI00708398		0	1	1	1	229	0.287	0	possibly correct	FALSE	BSA.1614.1614.2.dta	RHPYFYAPELLYYANK	?	?	0.997	66.9	30.9	63.2	2			1023.02	2044.03	2045.03	2	0.01311	6.413	223499	0	0	TRUE
20140618_69488Karla_Candida	Uncategorized Sample	bsa	BSA.RAW (F006964)	Tax_Id=9913 Gene_Symbol=ALB Uncharacterized protein	IPI00708398		0	1	1	1	229	0.287	0	possibly correct	FALSE	BSA.1612.1612.3.dta	RHPYFYAPELLYYANK	?	?	0.997	62.5	30.9	55.2	2			682.352	2044.03	2045.03	3	0.01402	6.858	213455	0	0	TRUE
20140618_69488Karla_Candida	Uncategorized Sample	bsa	BSA.RAW (F006964)	Tax_Id=9913 Gene_Symbol=ALB Uncharacterized protein	IPI00708398		0	1	1	1	229	0.287	0	possibly correct	FALSE	BSA.1656.1656.3.dta	RHPYFYAPELLYYANK	?	?	0.997	65.8	30.9	58.5	2			682.352	2044.03	2045.03	3	0.01402	6.858	26253.5	0	0	TRUE
20140618_69488Karla_Candida	Uncategorized Sample	bsa	BSA.RAW (F006964)	Tax_Id=9913 Gene_Symbol=ALB Uncharacterized protein	IPI00708398		0	1	1	1	229	0.287	0	possibly correct	FALSE	BSA.1818.1818.2.dta	RPcFSALTPDETYVPK	?	?	0.981	36.9	30.8	29.6	2		c3: Carbamidomethyl (+57.02)	940.974	1879.93	1880.92	2	0.01929	10.25	9812.51	0	0	TRUE
20140618_69488Karla_Candida	Uncategorized Sample	bsa	BSA.RAW (F006964)	Tax_Id=9913 Gene_Symbol=ALB Uncharacterized protein	IPI00708398		0	1	1	1	229	0.287	0	possibly correct	FALSE	BSA.1682.1682.2.dta	RPcFSALTPDETYVPK	?	?	0.987	32.4	30.7	27	2		c3: Carbamidomethyl (+57.02)	940.971	1879.93	1880.92	2	0.01282	6.815	19204.9	0	0	TRUE
20140618_69488Karla_Candida	Uncategorized Sample	bsa	BSA.RAW (F006964)	Tax_Id=9913 Gene_Symbol=ALB Uncharacterized protein	IPI00708398		0	1	1	1	229	0.287	0	possibly correct	FALSE	BSA.1774.1774.2.dta	RPcFSALTPDETYVPK	?	?	0.997	38.5	30.7	31	2		c3: Carbamidomethyl (+57.02)	940.97	1879.92	1880.92	2	0.01087	5.778	11614.3	0	0	TRUE
20140618_69488Karla_Candida	Uncategorized Sample	bsa	BSA.RAW (F006964)	Tax_Id=9913 Gene_Symbol=ALB Uncharacterized protein	IPI00708398		0	1	1	1	229	0.287	0	possibly correct	FALSE	BSA.1595.1595.2.dta	RPcFSALTPDETYVPK	?	?	0.997	38.4	30.6	18	2		c3: Carbamidomethyl (+57.02)	940.969	1879.92	1880.92	2	0.01026	5.454	22264.5	0	0	TRUE
20140618_69488Karla_Candida	Uncategorized Sample	bsa	BSA.RAW (F006964)	Tax_Id=9913 Gene_Symbol=ALB Uncharacterized protein	IPI00708398		0	1	1	1	229	0.287	0	possibly correct	FALSE	BSA.1456.1456.2.dta	RPcFSALTPDETYVPK	?	?	0.997	44	30.6	18	2		c3: Carbamidomethyl (+57.02)	940.969	1879.92	1880.92	2	0.009519	5.061	1502990	0	0	TRUE
20140618_69488Karla_Candida	Uncategorized Sample	bsa	BSA.RAW (F006964)	Tax_Id=9913 Gene_Symbol=ALB Uncharacterized protein	IPI00708398		0	1	1	1	229	0.287	0	possibly correct	FALSE	BSA.1638.1638.2.dta	RPcFSALTPDETYVPK	?	?	0.997	45.3	30.8	28.4	2		c3: Carbamidomethyl (+57.02)	940.97	1879.93	1880.92	2	0.01135	6.034	18150	0	0	TRUE
20140618_69488Karla_Candida	Uncategorized Sample	bsa	BSA.RAW (F006964)	Tax_Id=9913 Gene_Symbol=ALB Uncharacterized protein	IPI00708398		0	1	1	1	229	0.287	0	possibly correct	FALSE	BSA.1549.1549.2.dta	RPcFSALTPDETYVPK	?	?	0.997	45.7	30.7	28.4	2		c3: Carbamidomethyl (+57.02)	940.97	1879.93	1880.92	2	0.01111	5.906	37052.4	0	0	TRUE
20140618_69488Karla_Candida	Uncategorized Sample	bsa	BSA.RAW (F006964)	Tax_Id=9913 Gene_Symbol=ALB Uncharacterized protein	IPI00708398		0	1	1	1	229	0.287	0	possibly correct	FALSE	BSA.1713.1713.2.dta	RPcFSALTPDETYVPK	?	?	0.997	47	30.7	34.2	2		c3: Carbamidomethyl (+57.02)	940.971	1879.93	1880.92	2	0.01282	6.815	15223.2	0	0	TRUE
20140618_69488Karla_Candida	Uncategorized Sample	bsa	BSA.RAW (F006964)	Tax_Id=9913 Gene_Symbol=ALB Uncharacterized protein	IPI00708398		0	1	1	1	229	0.287	0	possibly correct	FALSE	BSA.1502.1502.2.dta	RPcFSALTPDETYVPK	?	?	0.997	48.6	30.7	32.2	2		c3: Carbamidomethyl (+57.02)	940.97	1879.92	1880.92	2	0.01087	5.778	116802	0	0	TRUE
20140618_69488Karla_Candida	Uncategorized Sample	bsa	BSA.RAW (F006964)	Tax_Id=9913 Gene_Symbol=ALB Uncharacterized protein	IPI00708398		0	1	1	1	229	0.287	0	possibly correct	FALSE	BSA.1457.1457.3.dta	RPcFSALTPDETYVPK	?	?	0.997	50.2	30.8	40.7	2		c3: Carbamidomethyl (+57.02)	627.649	1879.92	1880.92	3	0.01055	5.608	1334760	0	0	TRUE
20140618_69488Karla_Candida	Uncategorized Sample	bsa	BSA.RAW (F006964)	Tax_Id=9913 Gene_Symbol=ALB Uncharacterized protein	IPI00708398		0	1	1	1	229	0.287	0	possibly correct	FALSE	BSA.1724.1724.3.dta	SLHTLFGDELcK	?	?	0.979	29.6	30.4	25.3	2		c11: Carbamidomethyl (+57.02)	473.906	1418.7	1419.69	3	0.009369	6.599	11824.1	0	0	TRUE
20140618_69488Karla_Candida	Uncategorized Sample	bsa	BSA.RAW (F006964)	Tax_Id=9913 Gene_Symbol=ALB Uncharacterized protein	IPI00708398		0	1	1	1	229	0.287	0	possibly correct	FALSE	BSA.1745.1745.2.dta	SLHTLFGDELcK	?	?	0.98	39.7	30.1	32.9	2		c11: Carbamidomethyl (+57.02)	710.354	1418.69	1419.69	2	0.006579	4.634	7454.52	0	0	TRUE
20140618_69488Karla_Candida	Uncategorized Sample	bsa	BSA.RAW (F006964)	Tax_Id=9913 Gene_Symbol=ALB Uncharacterized protein	IPI00708398		0	1	1	1	229	0.287	0	possibly correct	FALSE	BSA.1602.1602.3.dta	SLHTLFGDELcK	?	?	0.987	31.4	30.4	25.5	2		c11: Carbamidomethyl (+57.02)	473.906	1418.7	1419.69	3	0.00873	6.149	10545.5	0	0	TRUE
20140618_69488Karla_Candida	Uncategorized Sample	bsa	BSA.RAW (F006964)	Tax_Id=9913 Gene_Symbol=ALB Uncharacterized protein	IPI00708398		0	1	1	1	229	0.287	0	possibly correct	FALSE	BSA.1644.1644.3.dta	SLHTLFGDELcK	?	?	0.991	32.5	30.3	28.2	2		c11: Carbamidomethyl (+57.02)	473.906	1418.7	1419.69	3	0.009828	6.922	24066.1	0	0	TRUE
20140618_69488Karla_Candida	Uncategorized Sample	bsa	BSA.RAW (F006964)	Tax_Id=9913 Gene_Symbol=ALB Uncharacterized protein	IPI00708398		0	1	1	1	229	0.287	0	possibly correct	FALSE	BSA.1837.1837.2.dta	SLHTLFGDELcK	?	?	0.992	40.8	30.6	30.8	2		c11: Carbamidomethyl (+57.02)	710.356	1418.7	1419.69	2	0.01146	8.071	3455.75	0	0	TRUE
20140618_69488Karla_Candida	Uncategorized Sample	bsa	BSA.RAW (F006964)	Tax_Id=9913 Gene_Symbol=ALB Uncharacterized protein	IPI00708398		0	1	1	1	229	0.287	0	possibly correct	FALSE	BSA.1880.1880.2.dta	SLHTLFGDELcK	?	?	0.995	42.9	30.6	36.4	2		c11: Carbamidomethyl (+57.02)	710.357	1418.7	1419.69	2	0.01268	8.931	2584.07	0	0	TRUE
20140618_69488Karla_Candida	Uncategorized Sample	bsa	BSA.RAW (F006964)	Tax_Id=9913 Gene_Symbol=ALB Uncharacterized protein	IPI00708398		0	1	1	1	229	0.287	0	possibly correct	FALSE	BSA.1691.1691.3.dta	SLHTLFGDELcK	?	?	0.995	35	30.4	28.2	2		c11: Carbamidomethyl (+57.02)	473.906	1418.7	1419.69	3	0.009189	6.472	23006.6	0	0	TRUE
20140618_69488Karla_Candida	Uncategorized Sample	bsa	BSA.RAW (F006964)	Tax_Id=9913 Gene_Symbol=ALB Uncharacterized protein	IPI00708398		0	1	1	1	229	0.287	0	possibly correct	FALSE	BSA.1894.1894.2.dta	SLHTLFGDELcK	?	?	0.997	44.7	30.4	32.3	2		c11: Carbamidomethyl (+57.02)	710.358	1418.7	1419.69	2	0.0139	9.79	2337.43	0	0	TRUE
20140618_69488Karla_Candida	Uncategorized Sample	bsa	BSA.RAW (F006964)	Tax_Id=9913 Gene_Symbol=ALB Uncharacterized protein	IPI00708398		0	1	1	1	229	0.287	0	possibly correct	FALSE	BSA.2061.2061.2.dta	SLHTLFGDELcK	?	?	0.997	49.8	30.7	38.2	2		c11: Carbamidomethyl (+57.02)	710.357	1418.7	1419.69	2	0.01183	8.332	7081.92	0	0	TRUE
20140618_69488Karla_Candida	Uncategorized Sample	bsa	BSA.RAW (F006964)	Tax_Id=9913 Gene_Symbol=ALB Uncharacterized protein	IPI00708398		0	1	1	1	229	0.287	0	possibly correct	FALSE	BSA.1761.1761.2.dta	SLHTLFGDELcK	?	?	0.997	43.4	30.4	28.4	2		c11: Carbamidomethyl (+57.02)	710.355	1418.69	1419.69	2	0.007919	5.578	3378.04	0	0	TRUE
20140618_69488Karla_Candida	Uncategorized Sample	bsa	BSA.RAW (F006964)	Tax_Id=9913 Gene_Symbol=ALB Uncharacterized protein	IPI00708398		0	1	1	1	229	0.287	0	possibly correct	FALSE	BSA.1556.1556.3.dta	SLHTLFGDELcK	?	?	0.997	41.9	30.4	35.7	2		c11: Carbamidomethyl (+57.02)	473.906	1418.7	1419.69	3	0.009189	6.472	134991	0	0	TRUE
20140618_69488Karla_Candida	Uncategorized Sample	bsa	BSA.RAW (F006964)	Tax_Id=9913 Gene_Symbol=ALB Uncharacterized protein	IPI00708398		0	1	1	1	229	0.287	0	possibly correct	FALSE	BSA.2038.2038.2.dta	SLHTLFGDELcK	?	?	0.997	45.5	30.4	38.9	2		c11: Carbamidomethyl (+57.02)	710.355	1418.7	1419.69	2	0.009019	6.353	4312.27	0	0	TRUE
20140618_69488Karla_Candida	Uncategorized Sample	bsa	BSA.RAW (F006964)	Tax_Id=9913 Gene_Symbol=ALB Uncharacterized protein	IPI00708398		0	1	1	1	229	0.287	0	possibly correct	FALSE	BSA.1520.1520.3.dta	SLHTLFGDELcK	?	?	0.997	44.9	30.4	39.6	2		c11: Carbamidomethyl (+57.02)	473.906	1418.7	1419.69	3	0.009009	6.346	787837	0	0	TRUE
20140618_69488Karla_Candida	Uncategorized Sample	bsa	BSA.RAW (F006964)	Tax_Id=9913 Gene_Symbol=ALB Uncharacterized protein	IPI00708398		0	1	1	1	229	0.287	0	possibly correct	FALSE	BSA.1613.1613.2.dta	SLHTLFGDELcK	?	?	0.997	55.3	30.4	49	2		c11: Carbamidomethyl (+57.02)	710.355	1418.7	1419.69	2	0.009379	6.606	61193.1	0	0	TRUE
20140618_69488Karla_Candida	Uncategorized Sample	bsa	BSA.RAW (F006964)	Tax_Id=9913 Gene_Symbol=ALB Uncharacterized protein	IPI00708398		0	1	1	1	229	0.287	0	possibly correct	FALSE	BSA.1658.1658.2.dta	SLHTLFGDELcK	?	?	0.997	57.8	30.4	52.2	2		c11: Carbamidomethyl (+57.02)	710.355	1418.7	1419.69	2	0.009139	6.437	37791.1	0	0	TRUE
20140618_69488Karla_Candida	Uncategorized Sample	bsa	BSA.RAW (F006964)	Tax_Id=9913 Gene_Symbol=ALB Uncharacterized protein	IPI00708398		0	1	1	1	229	0.287	0	possibly correct	FALSE	BSA.1796.1796.2.dta	SLHTLFGDELcK	?	?	0.997	61.5	30.4	55	2		c11: Carbamidomethyl (+57.02)	710.355	1418.7	1419.69	2	0.009259	6.522	8464.84	0	0	TRUE
20140618_69488Karla_Candida	Uncategorized Sample	bsa	BSA.RAW (F006964)	Tax_Id=9913 Gene_Symbol=ALB Uncharacterized protein	IPI00708398		0	1	1	1	229	0.287	0	possibly correct	FALSE	BSA.1555.1555.2.dta	SLHTLFGDELcK	?	?	0.997	62.8	30.4	54.6	2		c11: Carbamidomethyl (+57.02)	710.355	1418.7	1419.69	2	0.009019	6.353	304610	0	0	TRUE
20140618_69488Karla_Candida	Uncategorized Sample	bsa	BSA.RAW (F006964)	Tax_Id=9913 Gene_Symbol=ALB Uncharacterized protein	IPI00708398		0	1	1	1	229	0.287	0	possibly correct	FALSE	BSA.1514.1514.2.dta	SLHTLFGDELcK	?	?	0.997	67.1	30.4	59.3	2		c11: Carbamidomethyl (+57.02)	710.355	1418.7	1419.69	2	0.008769	6.176	280953	0	0	TRUE
20140618_69488Karla_Candida	Uncategorized Sample	bsa	BSA.RAW (F006964)	Tax_Id=9913 Gene_Symbol=ALB Uncharacterized protein	IPI00708398		0	1	1	1	229	0.287	0	possibly correct	FALSE	BSA.1699.1699.2.dta	SLHTLFGDELcK	?	?	0.997	70.6	30.3	59.9	2		c11: Carbamidomethyl (+57.02)	710.355	1418.7	1419.69	2	0.009629	6.782	31242	0	0	TRUE
20140618_69488Karla_Candida	Uncategorized Sample	bsa	BSA.RAW (F006964)	Tax_Id=9913 Gene_Symbol=ALB Uncharacterized protein	IPI00708398		0	1	1	1	229	0.287	0	possibly correct	FALSE	BSA.1007.1007.3.dta	TcVADESHAGcEK	?	?	0.997	41.2	25	36.5	2		c2: Carbamidomethyl (+57.02), c11: Carbamidomethyl (+57.02)	488.538	1462.59	1463.59	3	0.009984	6.822	125726	0	0	TRUE
20140618_69488Karla_Candida	Uncategorized Sample	bsa	BSA.RAW (F006964)	Tax_Id=9913 Gene_Symbol=ALB Uncharacterized protein	IPI00708398		0	1	1	1	229	0.287	0	possibly correct	FALSE	BSA.998.998.2.dta	TcVADESHAGcEK	?	?	0.997	62.2	25	51.1	2		c2: Carbamidomethyl (+57.02), c11: Carbamidomethyl (+57.02)	732.303	1462.59	1463.59	2	0.009973	6.814	32866.1	0	0	TRUE
20140618_69488Karla_Candida	Uncategorized Sample	bsa	BSA.RAW (F006964)	Tax_Id=9913 Gene_Symbol=ALB Uncharacterized protein	IPI00708398		0	1	1	1	229	0.287	0	possibly correct	FALSE	BSA.1017.1017.2.dta	TPVSEKVTK	?	?	0.997	54.5	28.3	32.9	2			494.79	987.566	988.567	2	0.005664	5.73	149170	0	0	TRUE
20140618_69488Karla_Candida	Uncategorized Sample	bsa	BSA.RAW (F006964)	Tax_Id=9913 Gene_Symbol=ALB Uncharacterized protein	IPI00708398		0	1	1	1	229	0.287	0	possibly correct	FALSE	BSA.1679.1679.2.dta	TVMEnFVAFVDK	?	?	0.997	66.8	29.1	57.8	2		n5: Deamidated (+0.98)	700.846	1399.68	1400.68	2	0.009058	6.467	14549.8	0	0	TRUE
20140618_69488Karla_Candida	Uncategorized Sample	bsa	BSA.RAW (F006964)	Tax_Id=9913 Gene_Symbol=ALB Uncharacterized protein	IPI00708398		0	1	1	1	229	0.287	0	possibly correct	FALSE	BSA.1731.1731.2.dta	TVMENFVAFVDK	?	?	0.997	76.4	29	65.1	2			700.355	1398.7	1399.69	2	0.01028	7.347	83869.6	0	0	TRUE
20140618_69488Karla_Candida	Uncategorized Sample	bsa	BSA.RAW (F006964)	Tax_Id=9913 Gene_Symbol=ALB Uncharacterized protein	IPI00708398		0	1	1	1	229	0.287	0	possibly correct	FALSE	BSA.1600.1600.2.dta	TVmENFVAFVDK	?	?	0.997	82.6	29	76.8	2		m3: Oxidation (+15.99)	708.352	1414.69	1415.69	2	0.008779	6.201	97393.4	0	0	TRUE
20140618_69488Karla_Candida	Uncategorized Sample	bsa	BSA.RAW (F006964)	Tax_Id=9913 Gene_Symbol=ALB Uncharacterized protein	IPI00708398		0	1	1	1	229	0.287	0	possibly correct	FALSE	BSA.1232.1232.2.dta	VASLRETYGDmADccEK	?	?	0.997	79.3	25	75.4	2		m11: Oxidation (+15.99), c14: Carbamidomethyl (+57.02), c15: Carbamidomethyl (+57.02)	1010.93	2019.85	2020.84	2	0.01211	5.992	22962.5	0	0	TRUE
20140618_69488Karla_Candida	Uncategorized Sample	bsa	BSA.RAW (F006964)	Tax_Id=9913 Gene_Symbol=ALB Uncharacterized protein	IPI00708398		0	1	1	1	229	0.287	0	possibly correct	FALSE	BSA.1230.1230.3.dta	VHKEccHGDLLEcADDR	?	?	0.997	46.9	25	42.3	2		c5: Carbamidomethyl (+57.02), c6: Carbamidomethyl (+57.02), c13: Carbamidomethyl (+57.02)	705.305	2112.89	2113.89	3	0.01437	6.797	36789.3	0	0	TRUE
20140618_69488Karla_Candida	Uncategorized Sample	bsa	BSA.RAW (F006964)	Tax_Id=9913 Gene_Symbol=ALB Uncharacterized protein	IPI00708398		0	1	1	1	229	0.287	0	possibly correct	FALSE	BSA.1225.1225.2.dta	VHKEccHGDLLEcADDR	?	?	0.997	87.5	25	83.4	2		c5: Carbamidomethyl (+57.02), c6: Carbamidomethyl (+57.02), c13: Carbamidomethyl (+57.02)	1057.45	2112.89	2113.89	2	0.0131	6.196	42139.2	0	0	TRUE
20140618_69488Karla_Candida	Uncategorized Sample	bsa	BSA.RAW (F006964)	Tax_Id=9913 Gene_Symbol=ALB Uncharacterized protein	IPI00708398		0	1	1	1	229	0.287	0	possibly correct	FALSE	BSA.1281.1281.2.dta	VHKEccHGDLLEcADDRADLAK	?	?	0.997	50.1	28.1	44.9	2		c5: Carbamidomethyl (+57.02), c6: Carbamidomethyl (+57.02), c13: Carbamidomethyl (+57.02)	1306.59	2611.17	2612.17	2	0.01478	5.657	279287	0	0	TRUE
20140618_69488Karla_Candida	Uncategorized Sample	bsa	BSA.RAW (F006964)	Tax_Id=9913 Gene_Symbol=ALB Uncharacterized protein	IPI00708398		0	1	1	1	229	0.287	0	possibly correct	FALSE	BSA.1317.1317.3.dta	VHKEccHGDLLEcADDRADLAK	?	?	0.997	50.3	28.3	44.5	2		c5: Carbamidomethyl (+57.02), c6: Carbamidomethyl (+57.02), c13: Carbamidomethyl (+57.02)	871.399	2611.18	2612.17	3	0.01807	6.917	58823.2	0	0	TRUE
20140618_69488Karla_Candida	Uncategorized Sample	bsa	BSA.RAW (F006964)	Tax_Id=9913 Gene_Symbol=ALB Uncharacterized protein	IPI00708398		0	1	1	1	229	0.287	0	possibly correct	FALSE	BSA.1277.1277.3.dta	VHKEccHGDLLEcADDRADLAK	?	?	0.997	63.2	28.2	57.8	2		c5: Carbamidomethyl (+57.02), c6: Carbamidomethyl (+57.02), c13: Carbamidomethyl (+57.02)	871.398	2611.17	2612.17	3	0.01532	5.864	312829	0	0	TRUE
20140618_69488Karla_Candida	Uncategorized Sample	bsa	BSA.RAW (F006964)	Tax_Id=9913 Gene_Symbol=ALB Uncharacterized protein	IPI00708398		0	1	1	1	229	0.287	0	possibly correct	FALSE	BSA.1485.1485.2.dta	VPqVSTPTLVEVSR	?	?	0.996	41.4	28	34.3	2		q3: Deamidated (+0.98)	756.923	1511.83	1512.83	2	0.01267	8.374	26577.9	0	0	TRUE
20140618_69488Karla_Candida	Uncategorized Sample	bsa	BSA.RAW (F006964)	Tax_Id=9913 Gene_Symbol=ALB Uncharacterized protein	IPI00708398		0	1	1	1	229	0.287	0	possibly correct	FALSE	BSA.1447.1447.2.dta	VPQVSTPTLVEVSR	?	?	0.997	77.2	27.2	72.3	2			756.429	1510.84	1511.84	2	0.008524	5.638	78266.6	0	0	TRUE
20140618_69488Karla_Candida	Uncategorized Sample	bsa	BSA.RAW (F006964)	Tax_Id=9913 Gene_Symbol=ALB Uncharacterized protein	IPI00708398		0	1	1	1	229	0.287	0	possibly correct	FALSE	BSA.1289.1289.2.dta	YIcDNQDTISSK	?	?	0.98	26.9	26.8	19.1	2		c3: Carbamidomethyl (+57.02)	722.329	1442.64	1443.64	2	0.008349	5.783	39978.2	0	0	TRUE
20140618_69488Karla_Candida	Uncategorized Sample	bsa	BSA.RAW (F006964)	Tax_Id=9913 Gene_Symbol=ALB Uncharacterized protein	IPI00708398		0	1	1	1	229	0.287	0	possibly correct	FALSE	BSA.1203.1203.2.dta	YIcDnQDTISSK	?	?	0.997	50.5	26.2	0.87	2		c3: Carbamidomethyl (+57.02), n5: Deamidated (+0.98)	722.826	1443.64	1444.63	2	0.01872	12.96	1183160	0	0	TRUE
20140618_69488Karla_Candida	Uncategorized Sample	bsa	BSA.RAW (F006964)	Tax_Id=9913 Gene_Symbol=ALB Uncharacterized protein	IPI00708398		0	1	1	1	229	0.287	0	possibly correct	FALSE	BSA.1674.1674.2.dta	YIcDNQDTISSK	?	?	0.997	43.8	26.6	32.3	2		c3: Carbamidomethyl (+57.02)	722.329	1442.64	1443.64	2	0.007619	5.277	12632.6	0	0	TRUE
20140618_69488Karla_Candida	Uncategorized Sample	bsa	BSA.RAW (F006964)	Tax_Id=9913 Gene_Symbol=ALB Uncharacterized protein	IPI00708398		0	1	1	1	229	0.287	0	possibly correct	FALSE	BSA.1214.1214.2.dta	YIcDnQDTISSK	?	?	0.997	53.6	25.7	2.33	2		c3: Carbamidomethyl (+57.02), n5: Deamidated (+0.98)	722.822	1443.63	1444.63	2	0.01139	7.886	714251	0	0	TRUE
20140618_69488Karla_Candida	Uncategorized Sample	bsa	BSA.RAW (F006964)	Tax_Id=9913 Gene_Symbol=ALB Uncharacterized protein	IPI00708398		0	1	1	1	229	0.287	0	possibly correct	FALSE	BSA.1161.1161.2.dta	YIcDNQDTISSK	?	?	0.997	59.8	26.8	47.5	2		c3: Carbamidomethyl (+57.02)	722.329	1442.64	1443.64	2	0.008719	6.039	40049	0	0	TRUE
20140618_69488Karla_Candida	Uncategorized Sample	bsa	BSA.RAW (F006964)	Tax_Id=9913 Gene_Symbol=ALB Uncharacterized protein	IPI00708398		0	1	1	1	229	0.287	0	possibly correct	FALSE	BSA.1236.1236.2.dta	YIcDNQDTISSK	?	?	0.997	67.4	26.8	59.8	2		c3: Carbamidomethyl (+57.02)	722.329	1442.64	1443.64	2	0.009449	6.545	150204	0	0	TRUE
20140618_69488Karla_Candida	Uncategorized Sample	bsa	BSA.RAW (F006964)	Tax_Id=9913 Gene_Symbol=ALB Uncharacterized protein	IPI00708398		0	1	1	1	229	0.287	0	possibly correct	FALSE	BSA.1350.1350.2.dta	YLYEIARR	?	?	0.96	24.6	26.8	0	2			542.304	1082.59	1083.59	2	0.006574	6.067	68472.3	0	0	TRUE
20140618_69488Karla_Candida	Uncategorized Sample	bsa	BSA.RAW (F006964)	Tax_Id=9913 Gene_Symbol=ALB Uncharacterized protein	IPI00708398		0	1	1	1	229	0.287	0	possibly correct	FALSE	BSA.1340.1340.2.dta	YNGVFQEccQAEDK	?	?	0.997	74	25	67.5	2		c8: Carbamidomethyl (+57.02), c9: Carbamidomethyl (+57.02)	874.362	1746.71	1747.71	2	0.01093	6.256	111286	0	0	TRUE
20140618_69488Karla_Candida	Uncategorized Sample	bsa	BSA.RAW (F006964)	Tax_Id=9913 Gene_Symbol=ALB Uncharacterized protein	IPI00708398		0	1	1	1	229	0.287	0	possibly correct	FALSE	BSA.1369.1369.2.dta	YnGVFQEccQAEDK	?	?	0.997	79.6	25	7.91	2		n2: Deamidated (+0.98), c8: Carbamidomethyl (+57.02), c9: Carbamidomethyl (+57.02)	874.853	1747.69	1748.69	2	0.008977	5.134	90304.4	0	0	TRUE
20140618_69488Karla_Candida	Uncategorized Sample	bsa	BSA.RAW (F006964)	Tax_Id=9913 Gene_Symbol=ALB Uncharacterized protein	IPI00708398		0	1	1	1	229	0.287	0	possibly correct	FALSE	BSA.1503.1503.3.dta	YNGVFqEccQAEDKGAcLLPK	?	?	0.997	36.2	27	1.82	2		q6: Deamidated (+0.98), c8: Carbamidomethyl (+57.02), c9: Carbamidomethyl (+57.02), c17: Carbamidomethyl (+57.02)	830.042	2487.1	2488.09	3	0.01641	6.596	129400	0	0	TRUE
20140618_69488Karla_Candida	Uncategorized Sample	bsa	BSA.RAW (F006964)	Tax_Id=9913 Gene_Symbol=ALB Uncharacterized protein	IPI00708398		0	1	1	1	229	0.287	0	possibly correct	FALSE	BSA.1482.1482.3.dta	YNGVFQEccQAEDKGAcLLPK	?	?	0.997	43.5	28.1	39.7	2		c8: Carbamidomethyl (+57.02), c9: Carbamidomethyl (+57.02), c17: Carbamidomethyl (+57.02)	829.713	2486.12	2487.11	3	0.01423	5.721	93830.8	0	0	TRUE
20140618_69488Karla_Candida	Uncategorized Sample	bsa	BSA.RAW (F006964)	Tax_Id=9913 Gene_Symbol=ALB Uncharacterized protein	IPI00708398		0	1	1	1	229	0.287	0	possibly correct	FALSE	BSA.1487.1487.2.dta	YNGVFQEccQAEDKGAcLLPK	?	?	0.997	51.6	28.1	47.1	2		c8: Carbamidomethyl (+57.02), c9: Carbamidomethyl (+57.02), c17: Carbamidomethyl (+57.02)	1244.07	2486.12	2487.11	2	0.01314	5.282	50478.5	0	0	TRUE
20140618_69488Karla_Candida	Uncategorized Sample	bsa	BSA.RAW (F006964)	Tax_Id=9913 Gene_Symbol=ALB Uncharacterized protein	IPI00708398		0	1	1	1	229	0.287	0	possibly correct	FALSE	BSA.1504.1504.2.dta	YNGVFqEccQAEDKGAcLLPK	?	?	0.997	58.1	27	3.7	2		q6: Deamidated (+0.98), c8: Carbamidomethyl (+57.02), c9: Carbamidomethyl (+57.02), c17: Carbamidomethyl (+57.02)	1244.56	2487.1	2488.09	2	0.01692	6.801	62983.2	0	0	TRUE
END OF FILE
